# Supplementary material for: The major TMEM106B dementia risk allele affects TMEM106B protein levels, fibril formation, and myelin lipid homeostasis in the ageing human hippocampus
Source: Mol Neurodegener. 2023 Sep 19;18:63. doi: 10.1186/s13024-023-00650-3 (PMC10510131; doi:10.1186/s13024-023-00650-3)
Supplement: Supplementary file 1 — Supplementary Material 1 [file 13024_2023_650_MOESM1_ESM.xlsx]

## Sheet: Source Data Proteins
									Proteomic data (LFQ intensity)
Sample ID	FileName (Proteomics)	APOE genotype	TMEM SNP	Sex	Age	PMI	Braak stage	TUB	TUBA1A	ACTB_ACTG1	ACTA1	TUBA1C	DPYSL2	TAX1BP1	PLP1	TUBB4B	CKB	GFAP	HBA1	TUBA4A	ENO2	GAPDH	TUBB2A	ATP1A1	TUBB3	ATP5F1B	PPIA	ENO1	ALDOA	GNB2	DNM1_Isoform3	TUBB4A	ATP1A3	TPI1	HSPE1	GINS1	CFL1	ATP5F1A	VDAC2	CRYAB	EIF2B3	VDAC1	CNP	LDHB	GDI1	TUBA8	ATP6V1A	HSPD1	HK1
1	20190814_HFX1_ML_JL_EXP3_35.raw	e3/e4	A/A	M	68	17	1	9468573	9468573	3.73585e+06	4278934	3.64873e+06	3.77579e+06	1.09029e+06	1.60322e+06	707565	1.87714e+06	454000	2.00172e+06	956143	1.33715e+06	1.48544e+06	1134931	925135	417587	748652	714999	812912	711840	641399	586597	421240	549552	623976	293950	159455	368620	298705	372151	365138	194211	280474	453567	273319	153808	148651	153708	212718	216231
2	20190814_HFX1_ML_JL_EXP3_36.raw	e2/e3	A/G	M	93	86	2	8683333	8683333	3.58245e+06	4.58254e+06	5.633e+06	2882372	1.29962e+06	529207	864594	1.37773e+06	2.44206e+06	854254	1.9062e+06	947231	1.03632e+06	1.10723e+06	854789	450028	938225	790841	748728	438430	563936	333615	297765	447759	414427	293423	333070	195093	374114	422170	154520	387578	309547	83304.3	203664	219899	104756	166909	253456	239559
5	20190814_HFX1_ML_JL_EXP3_39.raw	e3/e3	A/G	M	74	85	1	8662662	8662662	2.3549e+06	3432328	2.9285e+06	3.80291e+06	5018294	448205	442478	1.2365e+06	347434	938305	1519532	733596	1.50426e+06	1.43736e+06	1.43568e+06	266386	718858	745603	441205	375544	777396	409766	204960	658027	395122	401481	820818	246842	301598	359402	66626.4	254479	240474	71071.2	216224	150872	706971	169742	204525	129889
6	20190814_HFX1_ML_JL_EXP3_40.raw	e3/e3	A/G	M	76	8	2	8592451	8592451	2.27238e+06	2.90765e+06	4.31471e+06	3.26659e+06	4002812	781977	845668	1.7318e+06	477118	1.3505e+06	2.84245e+06	888287	1.30837e+06	1.28158e+06	1.4091e+06	406406	998101	489364	405760	466380	685972	706410	271699	607567	481082	359426	658500	201806	505150	433802	145207	484958	314574	155949	275748	123110	1747426	156654	185188	194333
7	20190814_HFX1_ML_JL_EXP3_09.raw	e3/e3	A/G	F	70	23	1	8108080	8108080	2.62293e+06	3.04275e+06	2964727	3.06962e+06	615198	523801	1.2228e+06	1465068	310912	1.63297e+06	1.07815e+06	1.18833e+06	1028295	969476	882238	653428	854242	1.20488e+06	557004	599060	521184	515435	279060	459969	382472	412097	50055	337625	330023	426288	101549	66281	314115	113624	203342	176811	114904	311235	110615	227772
8	20190814_HFX1_ML_JL_EXP3_10.raw	e2/e4	A/G	F	84	26	0	9185340	9185340	3.45923e+06	3568601	2.77216e+06	3.09285e+06	2.40041e+06	628499	1.50082e+06	1929007	841671	322376	1.99115e+06	1.22303e+06	886420	1.01829e+06	1.44646e+06	826233	1.37548e+06	801942	348057	432224	631711	1.21429e+06	556274	592609	361010	452308	649419	150819	420352	475873	86530.6	965028	279394	75518.6	199000	136210	117715	213846	233450	223268
9	20190814_HFX1_ML_JL_EXP3_15.raw	e2/e3	G/G	F	93	90	2	8880015	8880015	2.78126e+06	2.8593e+06	3.44908e+06	2.72364e+06	772036	1.27583e+06	1.33868e+06	1.71684e+06	1.23732e+06	568724	1.1651e+06	1050413	1.01046e+06	992204	1.11465e+06	892067	803384	526342	483521	694149	686057	823324	422783	598016	344830	323732	77691.9	198270	368414	379969	222425	88213.8	313547	146746	183385	173431	142906	208675	238700	235914
10	20190814_HFX1_ML_JL_EXP3_13.raw	e3/e3	G/G	F	82	8	1	6958903	6958903	3.74883e+06	3076430	3.25192e+06	2917856	1.60475e+06	801748	1371592	1.29536e+06	1.41346e+06	2000711	942984	1.29391e+06	1.0893e+06	932570	645327	870752	633365	1.12458e+06	783908	589444	504922	380096	428521	386997	361312	360144	271276	418523	321856	305779	317927	516874	193822	166340	243372	242696	84928.3	219805	164029	250787
11	20190814_HFX1_ML_JL_EXP3_12.raw	e3/e3	G/G	F	78	37	2	8.08358e+06	8.08358e+06	3.84858e+06	3.86914e+06	2.71294e+06	2883264	2350643	1.83174e+06	2.00871e+06	1.32098e+06	1.21546e+06	1.10121e+06	997211	1.50537e+06	1.27856e+06	986867	992320	1.34909e+06	708562	905457	1.26839e+06	1.04995e+06	618987	544046	692878	569058	513529	395526	76613.5	254570	329086	357471	233525	234756	234696	162071	260900	177629	73944.3	186935	212430	229039
13	20190814_HFX1_ML_JL_EXP3_37.raw	e3/e3	A/A	M	67	30	1	8536482	8536482	3.87925e+06	2.915e+06	2.44433e+06	4.13811e+06	3.12068e+06	3.22856e+06	1.43105e+06	1.24977e+06	905042	1.66008e+06	2676987	1.13842e+06	2.41332e+06	1.5879e+06	672946	585046	355570	895572	863066	593653	785379	397511	452570	393746	467534	387856	527104	268121	184413	215784	857390	268428	179544	403239	286028	155724	1943076	173857	154554	196163
14	20190814_HFX1_ML_JL_EXP3_01.raw	e3/e4	A/G	F	71	8	NA	9836890	9836890	2.87963e+06	3.80859e+06	4349749	4.59464e+06	1.19414e+06	1243183	950319	1.29626e+06	1.46664e+06	1.50737e+06	1.27676e+06	1.65725e+06	1.04791e+06	1.12303e+06	646685	625789	474516	908323	734322	556541	348928	451068	474991	358622	608127	328275	407836	515985	138690	226680	507059	268615	141739	242698	170668	364421	94067.6	202422	174754	62773.4
15	20190814_HFX1_ML_JL_EXP3_02.raw	e3/e3	G/G	F	74	24	0	8829041	8829041	3.08218e+06	2.556e+06	3.21436e+06	4.29335e+06	798171	2.38313e+06	1.36787e+06	1.29302e+06	738489	814309	1.14815e+06	1.49374e+06	943190	1.06198e+06	840588	805693	473808	1.0468e+06	626361	637319	499756	425216	531606	459703	414068	367954	146150	431751	205544	284146	584971	157375	193809	256100	225593	197980	162691	246164	129329	153100
16	20190814_HFX1_ML_JL_EXP3_04.raw	e3/e3	A/A	F	73	15	1	8.21423e+06	8.21423e+06	3535097	4216100	2.50785e+06	3112613	674900	388563	810938	1.20351e+06	1.22845e+06	960022	1.07871e+06	1092989	991361	812876	924371	463360	770458	1.01052e+06	539037	551676	628992	363343	286931	639496	442860	456171	56614.5	463306	228304	379141	134555	37851.4	295348	78930.4	219506	177139	146090	317544	187969	136847
17	20190814_HFX1_ML_JL_EXP3_07.raw	e3/e3	G/G	F	76	49	1	9178993	9178993	3.13434e+06	3.68821e+06	4544523	4.34594e+06	1.21532e+06	1.00281e+06	1.09649e+06	1.26296e+06	1.14582e+06	1.35028e+06	1.41667e+06	1.27912e+06	681762	1.02515e+06	692681	745026	767487	1.24915e+06	513653	381572	350000	356838	341819	467586	431300	473043	75115.9	465498	162696	311766	491746	315641	219001	206828	162747	432405	110956	296895	193590	93781.7
18	20190814_HFX1_ML_JL_EXP3_08.raw	e3/e3	A/A	F	87	27	0	7.36638e+06	7.36638e+06	4.37869e+06	4.31701e+06	2.96602e+06	3751660	1.10306e+06	812816	988457	1.56559e+06	1.93811e+06	3.29286e+06	1.28853e+06	1.44806e+06	877228	835133	834921	705883	863824	1.16539e+06	655680	668637	513777	482055	352439	495957	496534	421997	247309	376895	221413	398571	260251	211724	298475	108002	232805	331867	76660	303048	248776	154760
19	20190814_HFX1_ML_JL_EXP3_38.raw	e3/e3	A/G	M	95	12	1	10725859	10725859	3.08865e+06	1.99186e+06	5.98019e+06	1.95251e+06	2.02574e+06	1.26593e+06	2.75143e+06	895300	1.02047e+06	910658	1.61693e+06	945996	1.24847e+06	1.61218e+06	542322	2.75323e+06	357259	495744	638442	956087	759649	515153	654437	569150	404927	230790	297933	390237	275269	195054	240986	372486	340139	251572	190564	190638	812923	207968	166411	162878
20	20190814_HFX1_ML_JL_EXP3_16.raw	e3/e3	G/G	F	78	11	1	6617415	6617415	2.852e+06	2.44193e+06	1663693	2.19491e+06	479905	1.06941e+06	1.29399e+06	1.01589e+06	586104	5.79407e+06	824946	1.00516e+06	973553	807138	902839	755441	731445	894762	530331	580770	495153	373964	348861	499851	329400	342512	232077	256645	385666	447884	147075	170619	333477	99681.6	240310	112297	110160	290985	165006	296876
21	20190814_HFX1_ML_JL_EXP3_18.raw	e2/e2	A/G	F	75	15	NA	9097241	9097241	5005023	3.53215e+06	3.02733e+06	2.43161e+06	25835	3.82136e+06	1.79438e+06	1.60844e+06	703231	707985	1.21447e+06	1.16637e+06	1.10752e+06	1.01004e+06	1.0019e+06	1.01763e+06	1.01528e+06	561774	623179	649215	600517	475137	738352	700379	369847	399456	131436	341506	378587	474055	349362	149151	308550	288677	211622	153625	101245	199579	181829	164759
22	20190814_HFX1_ML_JL_EXP3_62.raw	e3/e3	A/A	M	85	9	1	8.16329e+06	8.16329e+06	2.97187e+06	3.46152e+06	3.44965e+06	3.26851e+06	623863	1.67563e+06	1.03721e+06	1.49011e+06	2.46691e+06	896295	887838	1.3372e+06	908498	892790	696210	686283	568869	648080	676936	711676	440733	402890	486818	360502	459229	275460	291630	534264	314934	285307	481065	170419	187243	329287	258948	213418	83294.6	182127	143190	116188
23	20190814_HFX1_ML_JL_EXP3_19.raw	e3/e4	A/A	F	78	45	1	10205130	10205130	3.57952e+06	3.70506e+06	4599538	2.49585e+06	1272726	2.04359e+06	1.63205e+06	1.46743e+06	2.50802e+06	1.38313e+06	1.13269e+06	1.00894e+06	1.0326e+06	1.1937e+06	1.10462e+06	1.17942e+06	935312	438606	679960	741375	712428	586992	562304	575983	446000	299235	357558	261819	354914	448620	228235	113745	290825	315157	216995	183506	125245	178722	240856	186509
24	20190814_HFX1_ML_JL_EXP3_21.raw	e3/e3	G/G	F	86	9	1	9430405	9430405	2.74009e+06	2697060	2.97418e+06	3561466	2.7494e+06	5755887	2.03375e+06	1.52191e+06	2190132	1.87053e+06	1.15568e+06	1.38403e+06	1.27987e+06	1.07928e+06	602131	1.28733e+06	691780	837469	1.07974e+06	757421	573191	388240	994993	347594	371316	314394	914524	379655	319797	328112	1.09349e+06	479655	185145	1.01319e+06	170144	233554	35728.3	148810	135004	149020
25	20190814_HFX1_ML_JL_EXP3_22.raw	e3/e4	A/G	F	87	5	0	8.26648e+06	8.26648e+06	3197973	3.16028e+06	3126970	2.88217e+06	893763	1022222	1.10129e+06	1.12651e+06	1.02889e+06	1.09671e+06	1.10471e+06	1.4181e+06	848534	942828	733777	724714	1.19262e+06	1.08938e+06	720811	721188	461505	467050	361789	605870	447631	491902	269376	315486	336739	515863	152601	103314	392027	125561	209037	237507	49083.5	274185	222409	212913
26	20190814_HFX1_ML_JL_EXP3_23.raw	e3/e3	G/G	F	85	10	1	9353122	9353122	4325522	3.485e+06	3.52924e+06	3.39132e+06	1.49909e+06	2235075	1.62927e+06	1588556	320115	511346	1.2975e+06	1.60783e+06	926093	1.0914e+06	999333	919620	1.05813e+06	1.19156e+06	844382	802104	558164	651000	621902	709044	493772	480050	220593	302807	445562	437663	210868	222069	306195	157289	230240	219205	78813.6	230474	214575	261767
27	20190814_HFX1_ML_JL_EXP3_24.raw	e3/e3	A/G	F	73	45	1	8361529	8361529	4174254	3.13907e+06	3.37849e+06	4.23476e+06	1.18939e+06	3.13608e+06	1.70618e+06	1.52516e+06	830383	2451947	1.2527e+06	1.49101e+06	1.03731e+06	1.04081e+06	782495	929762	842186	1.39297e+06	833706	648213	533377	425089	497754	509859	420396	525997	450785	480394	362883	442856	486782	60373.1	311948	221306	234806	252122	82148.6	300404	223479	188739
28	20190814_HFX1_ML_JL_EXP3_25.raw	e3/e4	G/G	F	74	20	1	8488488	8488488	3748089	2.73349e+06	3313322	2.80709e+06	1.25863e+06	1.97671e+06	1.55195e+06	1.59735e+06	312230	2.60722e+06	1.33319e+06	1.05936e+06	1.22171e+06	1.03031e+06	857787	974101	865524	702670	639153	750733	690542	693070	609301	610395	402450	361148	324284	388961	498276	471303	168642	148967	334881	158137	172317	140579	96513.4	252403	253861	248718
29	20190814_HFX1_ML_JL_EXP3_26.raw	e2/e3	G/G	F	81	35	0	8704880	8704880	3.44455e+06	2.94533e+06	2.89726e+06	2.81349e+06	1.47893e+06	5.14132e+06	1.59121e+06	1.46669e+06	2402665	604430	1.08486e+06	1.0499e+06	1.29929e+06	953207	934717	797314	849542	531443	738958	588985	604041	548270	542966	508936	499171	291123	149487	235136	345353	360496	415454	309704	251757	458454	232623	138940	109944	126290	205100	181286
30	20190814_HFX1_ML_JL_EXP3_27.raw	e3/e3	A/A	F	86	4	2	5411959	5411959	3.07034e+06	4.23727e+06	2.03539e+06	2.2167e+06	9521881	2511899	1.23794e+06	1.6336e+06	671143	1.31267e+06	2845180	708669	1.26458e+06	1.63185e+06	765879	661048	976063	582765	447680	418797	568951	648970	395147	465612	421793	293667	761294	249121	352188	353999	258816	1.07071e+06	327188	366666	180508	136811	1.43684e+06	192328	186363	98421.2
31	20190814_HFX1_ML_JL_EXP3_28.raw	e3/e3	NA	F	78	41	0	7.31073e+06	7.31073e+06	4148874	3.44358e+06	2.95017e+06	3.83955e+06	1.96275e+06	1.59848e+06	1.49474e+06	1.5952e+06	331816	1.24697e+06	1.05359e+06	1.30193e+06	1920576	846283	1.0473e+06	748061	925528	620502	804277	837240	654888	553546	605045	556855	625181	373200	597767	353996	320982	379995	188013	400715	288418	218815	288590	194285	258593	228943	191348	167113
32	20190814_HFX1_ML_JL_EXP3_29.raw	e2/e3	A/G	F	90	27	0	9763966	9763966	3195015	3.73858e+06	2.36651e+06	2.0898e+06	5.07697e+06	2.60751e+06	1.2963e+06	1700925	1.57504e+06	2.0259e+06	2557826	835858	1.5795e+06	1.36533e+06	974821	693831	1.11449e+06	431567	546366	609054	678288	631687	507210	527396	482795	303051	878424	217420	386776	393353	298850	621181	281001	341745	223439	117613	339428	133446	222093	124989
33	20190814_HFX1_ML_JL_EXP3_06.raw	e3/e3	A/A	F	76	24	0	9451010	9451010	3070049	4.09431e+06	3045623	3.23975e+06	1.42576e+06	1.00268e+06	921321	924030	5.95462e+06	690653	1.17728e+06	1.11136e+06	805025	1064686	746992	524238	851814	913074	625049	391134	428376	369508	271820	365317	547654	368174	177589	378446	195610	347819	474307	308003	223549	169762	232428	289106	177822	190879	224047	88249.2
34	20190814_HFX1_ML_JL_EXP3_30.raw	e2/e2	A/G	F	92	84	NA	9961115	9961115	3203715	3314963	2.20708e+06	2916460	4.88769e+06	1.77015e+06	1.33033e+06	1.45642e+06	2440493	2868838	1.23025e+06	1.07118e+06	1.34903e+06	999216	1.09189e+06	615007	1.23304e+06	416830	643993	554063	673858	822506	441670	572011	636919	318025	460146	170578	292653	356043	205617	365976	237363	250236	277949	102118	123912	150330	185969	124667
35	20190814_HFX1_ML_JL_EXP3_31.raw	e2/e3	A/G	F	78	26	1	8004104	8004104	3418610	3618027	2082507	2.06011e+06	1.96297e+06	1.57815e+06	858439	1.1882e+06	1.86233e+06	1.33222e+06	1.27898e+06	676463	1.6965e+06	1.29047e+06	811684	370303	692859	432629	665414	529188	645153	408472	321381	498968	416466	310491	75751.9	330078	362238	230007	174081	370817	262059	196836	215418	95480.5	425319	147801	200873	188812
36	20190814_HFX1_ML_JL_EXP3_72.raw	e3/e3	A/A	M	81	29	1	9000964	9000964	4.16882e+06	4277429	3.42602e+06	2990592	1.00336e+06	742058	1.54671e+06	1.4743e+06	257117	808248	976180	1.53626e+06	838093	1.14695e+06	1.00828e+06	951581	754564	651076	682912	773347	632595	640228	652420	684480	413862	391258	328131	341394	403402	336952	175734	158669	264442	120504	231974	207134	266447	256192	194799	196923
37	20190814_HFX1_ML_JL_EXP3_71.raw	e3/e3	A/A	M	73	9	0	9705075	9705075	4.15454e+06	3.69978e+06	4077969	3.19792e+06	1.36198e+06	1.49811e+06	1.75115e+06	1.39566e+06	763052	1.068e+06	1.16368e+06	1.51874e+06	854410	1.09877e+06	988486	1.24671e+06	723925	579863	709273	760971	474728	614732	795337	598920	379350	429503	158140	402962	398669	342182	409712	176851	207348	277871	212086	228940	76726.8	194072	239000	173716
38	20190814_HFX1_ML_JL_EXP3_73.raw	e3/e3	A/G	M	69	52	0	7387521	7387521	4202839	3.76088e+06	2.95648e+06	2.69432e+06	1.42371e+06	1.0861e+06	1.69007e+06	1962697	332403	1465684	984508	1.64898e+06	1.16512e+06	1.09314e+06	968200	1.14304e+06	717464	761503	681068	866124	549849	524952	606485	649470	424382	434307	527528	416463	384906	314033	169606	132935	204334	150384	204732	220944	145639	270079	202656	188320
39	20190814_HFX1_ML_JL_EXP3_05.raw	e3/e4	A/G	F	68	44	NA	10138043	10138043	2978907	2.03764e+06	5115206	4535077	1.54341e+06	4397269	1.52506e+06	1.22717e+06	714996	2.03781e+06	1212405	1.42196e+06	1426444	1.34609e+06	773444	981691	470038	786024	760815	844709	492604	394372	732170	467815	467044	415777	247577	420865	243332	241007	1.0268e+06	288567	171753	476890	263412	205948	187152	170604	156897	94206.3
41	20190814_HFX1_ML_JL_EXP3_68.raw	e3/e3	A/G	M	82	24	0	6752085	6752085	3.33256e+06	3.1459e+06	3.34429e+06	2.82735e+06	1.17928e+06	1.23595e+06	1.37762e+06	1.18222e+06	3.24225e+06	1.90558e+06	801732	1.26409e+06	991162	907953	767465	920947	562288	573920	781347	599681	468735	426342	519968	423785	378139	390476	102999	443898	318621	285676	292899	223418	178278	219761	222863	229477	130031	199072	202236	139765
42	20190814_HFX1_ML_JL_EXP3_53.raw	e3/e3	A/G	M	78	7	1	9085884	9085884	4.79902e+06	3172016	3.6243e+06	3.34181e+06	1.75221e+06	1.42987e+06	2.01153e+06	1.37174e+06	1.92737e+06	657217	1.25328e+06	1287420	1.08071e+06	914155	743754	1.049e+06	724459	696494	647804	741044	680284	383861	663759	490001	409052	392468	634258	364553	403976	329925	351253	184860	213634	223809	282460	319587	111091	198573	212155	161516
43	20190814_HFX1_ML_JL_EXP3_54.raw	e3/e4	G/G	M	73	70	2	7.52578e+06	7.52578e+06	2923616	2.94042e+06	3512351	2436774	1.02678e+06	975545	1.48727e+06	875161	1.96004e+06	928610	1.04459e+06	957853	689291	1.03827e+06	824147	910252	759004	682887	480717	426805	415940	468974	432170	461141	291187	365598	94642.1	413345	507865	391023	227014	121944	243607	153244	182796	246667	77744.7	249764	182726	190053
44	20190814_HFX1_ML_JL_EXP3_55.raw	e3/e3	A/G	M	80	8	1	9947739	9947739	5.15418e+06	4.86832e+06	3941850	2.26501e+06	1.97514e+06	876821	1.45148e+06	1257582	606607	562769	1.49075e+06	1.04675e+06	708707	1.17766e+06	1.04318e+06	1.0252e+06	1132313	485900	333984	474167	581615	702746	638285	624769	364369	416594	165273	450505	469617	396448	175474	147024	243089	140793	157795	228009	86945.1	236665	293190	147654
45	20190814_HFX1_ML_JL_EXP3_56.raw	e2/e4	A/A	M	68	27	NA	8996324	8996324	3.31841e+06	3.21929e+06	3.5419e+06	3.38968e+06	2582497	1.03626e+06	1.46573e+06	991299	1.63561e+06	233178	1.43937e+06	1.4214e+06	566433	1.13141e+06	928450	1.00437e+06	1.17562e+06	655581	449586	383889	502601	608441	404099	455341	506687	514624	1.04724e+06	407791	514114	417913	402113	451482	236616	172834	179203	336709	111804	224935	246687	175403
46	20190814_HFX1_ML_JL_EXP3_17.raw	e2/e3	A/G	F	104	27	2	7245553	7245553	3.08787e+06	2.99523e+06	4381458	3.88539e+06	1.33203e+06	7789396	1.64526e+06	1.52236e+06	1.49215e+06	3.52053e+06	966121	1.1093e+06	1.45643e+06	890256	819011	1.0788e+06	554241	508609	867465	696621	489078	395025	840481	568893	319087	338801	214428	291366	324671	349410	1.00702e+06	238133	226806	887691	264334	179169	91108.6	139057	151821	147590
47	20190814_HFX1_ML_JL_EXP3_57.raw	e3/e3	A/G	M	73	48	2	7.28508e+06	7.28508e+06	4216920	3.8942e+06	2861301	2.46325e+06	1.12705e+06	787968	1.46691e+06	1.28965e+06	532920	2.29205e+06	1159017	1.1911e+06	923056	1.0478e+06	940548	1.08857e+06	832406	630998	568460	726716	580689	523280	549068	572962	406129	350225	345463	405848	485450	445056	151885	259390	291551	109666	202764	247707	70495.2	257267	218094	171484
48	20190814_HFX1_ML_JL_EXP3_59.raw	e3/e3	A/G	M	78	10	NA	8642564	8642564	3.75813e+06	3.26824e+06	3623008	2.55845e+06	1.42152e+06	485560	1.52147e+06	1.05503e+06	773348	767192	1.1628e+06	1.21539e+06	745137	1.12288e+06	1.03455e+06	1.06353e+06	1.01471e+06	759946	442858	537134	468674	665522	479654	576328	366870	404373	324829	319609	530458	411978	101500	167069	270928	91460	216713	268406	87798.9	273916	250030	317426
49	20190814_HFX1_ML_JL_EXP3_52.raw	e3/e4	A/G	M	69	16	1	8.00311e+06	8.00311e+06	3.26554e+06	2.973e+06	2.97163e+06	3265913	1.43975e+06	1068556	1.25055e+06	1.3911e+06	852799	1.39098e+06	1.21602e+06	1.34641e+06	817498	947620	789303	752258	801028	751478	571339	442189	456368	517151	400547	510803	491054	459705	622634	488898	395333	321533	120490	233783	213407	198385	204628	226588	64633.8	255536	181225	158608
50	20190814_HFX1_ML_JL_EXP3_51.raw	e3/e3	A/A	M	81	70	2	8783317	8783317	3082022	3.97492e+06	3.72707e+06	2.45736e+06	1.32934e+06	2.08655e+06	1.44472e+06	881340	1.70364e+06	1.05499e+06	1.38347e+06	1.06806e+06	919382	1216214	908117	973261	909533	577801	415889	500200	437260	468878	466984	457971	385239	396117	83839.5	439059	347861	283156	262006	280974	183789	191749	227876	242164	95990	231555	158003	153328
51	20190814_HFX1_ML_JL_EXP3_50.raw	e3/e3	A/G	M	77	25	1	8547209	8547209	3.78272e+06	3.77551e+06	3.96384e+06	2.65006e+06	1.03861e+06	703078	1.28468e+06	1.13598e+06	2.08424e+06	673537	1.02812e+06	1.24508e+06	727962	1.04355e+06	930448	929857	823633	644310	512869	569227	472793	548023	547285	555857	468204	406986	198919	398910	458680	394688	218291	226388	261607	104139	215628	211260	82030.8	260106	217227	195809
52	20190814_HFX1_ML_JL_EXP3_49.raw	e3/e3	A/G	M	82	53	2	7.95267e+06	7.95267e+06	3.95225e+06	3868948	2406374	2.50643e+06	1.54079e+06	1.14733e+06	1.57467e+06	1.10439e+06	2.77857e+06	667076	994635	1.16118e+06	1.01584e+06	1072064	889683	885721	824879	784828	607408	475312	416793	514673	581801	561027	315492	382394	195191	281864	430312	360092	326459	138526	223078	165792	202644	201226	64847.8	222059	237528	232014
53	20190814_HFX1_ML_JL_EXP3_48.raw	e2/e4	G/G	M	70	26	1	7990472	7990472	3.51369e+06	3.56402e+06	2.83902e+06	2.96789e+06	1.1716e+06	1.72676e+06	1413755	1.14748e+06	4225772	1178782	870597	1.39923e+06	846040	878730	695913	894967	649826	769739	834865	778571	415950	418467	526773	432369	401738	450223	465989	316638	361129	332626	754009	449270	205044	250590	234337	226715	56055.2	210771	213326	187181
54	20190814_HFX1_ML_JL_EXP3_47.raw	e3/e4	A/G	M	82	24	2	8564086	8564086	3611950	3.54311e+06	2.84419e+06	2.55425e+06	772314	394223	1.18754e+06	1.01833e+06	1.74407e+06	1.08128e+06	1.15349e+06	1.25856e+06	800374	1.07129e+06	772035	884182	921748	971430	461108	562253	483809	457950	378674	440895	397632	393329	159031	326776	453744	346673	150192	80207	235002	70216.3	225380	284112	93930.2	232091	178212	278309
55	20190814_HFX1_ML_JL_EXP3_46.raw	e3/e3	A/G	M	74	10	2	7020934	7020934	3431888	3.2213e+06	2.97622e+06	2.55736e+06	948435	427428	1.08762e+06	1.17382e+06	815701	605788	1.11377e+06	1.15424e+06	875446	969736	828612	719822	721330	725671	612138	464100	381103	549502	353807	355084	427898	375740	334367	346880	418015	388080	149196	51480.5	249081	74511.4	236352	216169	107744	239047	221275	204341
56	20190814_HFX1_ML_JL_EXP3_45.raw	e3/e3	A/A	M	80	47	2	8682683	8682683	3228093	2.77434e+06	3.42098e+06	2.8882e+06	636970	2.00836e+06	1.65045e+06	1.2847e+06	685616	1.09198e+06	1.03582e+06	1.26444e+06	982383	941968	820657	1.13547e+06	708057	573903	689583	902680	546315	496759	714033	535574	376470	368214	180337	369783	363612	371520	518970	104152	251306	335355	200239	164182	72264.6	230883	184817	179518
58	20190814_HFX1_ML_JL_EXP3_70.raw	e3/e3	A/G	M	67	20	2	11411812	11411812	5.293e+06	5781177	3.78353e+06	3.37837e+06	1.40936e+06	834184	1.41204e+06	1.38308e+06	1.15402e+06	369290	1.44844e+06	1554931	498849	1406731	904335	1.04782e+06	882100	810258	422679	481096	536001	692485	615636	524564	649110	468555	198518	570318	348364	293626	156236	257408	196457	119635	195843	297110	160872	250196	286136	130465
59	20190814_HFX1_ML_JL_EXP3_74.raw	e2/e3	NA	M	66	63	0	5836023	5836023	3678433	3.49627e+06	2.52571e+06	2.75245e+06	1.18668e+06	1.41903e+06	1.50947e+06	1.70362e+06	818544	863145	759989	1.42572e+06	850988	818550	877099	974998	670816	710542	762613	914066	506787	528302	542636	578932	508957	415410	184578	495079	345858	329047	217568	347485	212427	168947	216107	234150	57866.8	235168	181712	178812
60	20190814_HFX1_ML_JL_EXP3_75.raw	e2/e3	A/G	M	66	32	1	6738988	6738988	3.58078e+06	3.04244e+06	2676549	3.11611e+06	771174	1.21932e+06	1442834	1.56424e+06	455025	866467	876977	1420533	914578	774772	948399	849209	518768	719924	685906	907506	562709	482242	588806	678633	432881	366263	49689.6	379078	335742	251795	218201	237405	214600	168051	256936	199465	111799	265533	208593	204954
61	20190814_HFX1_ML_JL_EXP3_76.raw	e2/e4	G/G	M	93	14	1	7904593	7904593	3179333	2.64947e+06	1897471	2.95755e+06	972322	756283	1.86723e+06	1.46746e+06	686845	531045	1.11514e+06	1.27628e+06	973091	909938	1.11305e+06	944136	663545	522085	594821	836277	642084	627785	565327	524673	381849	381383	81604	159622	318670	316701	202931	134480	185932	145902	248073	163638	147079	231633	170693	172114
62	20190814_HFX1_ML_JL_EXP3_77.raw	e3/e3	A/A	M	66	21	1	7.44924e+06	7.44924e+06	3.7488e+06	3.21312e+06	3061231	3.15233e+06	1.26872e+06	1.19173e+06	1.58062e+06	1.39162e+06	509671	1.63663e+06	980396	1.26166e+06	1.16827e+06	883049	997455	829130	617495	613849	730414	911905	525798	416394	676103	647252	474465	391453	611256	383125	327624	329461	233398	120495	220102	161184	260849	184069	107326	239853	190362	152551
63	20190814_HFX1_ML_JL_EXP3_81.raw	e3/e4	A/G	M	66	23	0	10256246	10256246	3.59512e+06	3.8864e+06	4591641	3.00269e+06	743332	1.5325e+06	1.60321e+06	1.55527e+06	428204	971126	1.25795e+06	1266908	1.07546e+06	1219645	859995	980038	793657	678688	595742	847483	553402	433935	628414	517743	489511	381659	658405	489707	404691	285360	208671	149439	190318	215226	283209	235952	120694	233040	138354	131084
64	20190814_HFX1_ML_JL_EXP3_79.raw	e3/e3	A/G	M	80	12	1	7292311	7292311	3.45374e+06	2.77632e+06	3.40144e+06	3536693	1.01402e+06	1.41713e+06	1.5848e+06	1.58032e+06	553895	619978	1.04758e+06	1.31577e+06	1.18552e+06	858982	856435	955946	542707	597160	716483	981868	516958	457920	605260	600659	400120	387020	152410	301536	324213	263258	283742	362120	170917	270741	291512	242289	98387.6	214920	176566	137855
65	20190814_HFX1_ML_JL_EXP3_78.raw	e3/e4	G/G	M	67	35	NA	8700889	8700889	3895507	4107381	3.36733e+06	3.19761e+06	2.66136e+06	1.15036e+06	1.32787e+06	1.01491e+06	3196684	1.1042e+06	1.29234e+06	981586	610749	1.07461e+06	914623	753714	866548	694909	399089	416061	573724	545548	486608	444772	558818	479986	888566	519302	332130	270996	274833	797470	172361	173815	214202	252422	84529.2	248689	195047	97677.2
66	20190814_HFX1_ML_JL_EXP3_80.raw	e3/e3	G/G	M	83	10	0	8.18748e+06	8.18748e+06	3.31434e+06	2891490	2.10191e+06	3.37404e+06	1540153	1.02976e+06	1.87068e+06	1.42322e+06	1.51838e+06	987804	1.28521e+06	1.36822e+06	886813	1.07697e+06	865532	1.00463e+06	721196	674228	635064	680884	448574	487537	574245	651720	429764	436050	327268	408706	397726	324694	233045	126050	235212	176982	284922	258921	145355	241084	147183	143550
67	20190814_HFX1_ML_JL_EXP3_82.raw	e3/e3	A/A	M	67	29	1	8113896	8113896	4.5919e+06	4417754	3.53101e+06	2.47745e+06	1.42774e+06	683717	1.56025e+06	1.65412e+06	341618	1.24867e+06	1.03679e+06	1.19229e+06	889815	936027	851571	1.0173e+06	798465	700357	525162	747465	559472	529227	552476	633887	483997	312345	45724.9	533229	455766	279966	141493	252198	246943	117250	244718	234123	104469	252236	175676	162611
68	20190814_HFX1_ML_JL_EXP3_61.raw	e3/e3	A/G	M	93	11	NA	10260485	10260485	2.68484e+06	2.54802e+06	2.8285e+06	2.91198e+06	825283	1.11197e+06	1.40213e+06	1.47431e+06	1.00125e+06	1.18503e+06	1.07713e+06	1.17371e+06	940001	1.09761e+06	808089	816503	710048	680020	473196	776246	638706	566684	454064	534888	357633	295973	129853	311895	411026	317700	166330	319149	220747	180137	229390	212236	143699	240245	158942	229609
69	20190814_HFX1_ML_JL_EXP3_67.raw	e2/e3	A/G	M	70	7	0	9704304	9704304	3.1581e+06	2.72755e+06	7.2773e+06	3.8817e+06	856215	995889	1.59032e+06	1.26054e+06	845077	150529	1.43744e+06	1.4879e+06	829076	1215519	1038004	1094194	612647	538732	500406	622646	521963	727030	583494	422293	468129	349544	24006.6	446971	326508	317713	219923	85104.5	191278	189200	212940	287883	97144.2	229771	171232	131584
70	20190814_HFX1_ML_JL_EXP3_63.raw	e3/e4	A/A	M	85	40	1	6453736	6453736	3.53882e+06	2.81856e+06	2.83693e+06	3.58658e+06	1.40099e+06	2.7198e+06	1.39947e+06	1.26439e+06	3.9957e+06	1.25381e+06	968013	1.25519e+06	1.12842e+06	815986	720172	746182	459003	614912	745531	660508	511398	438815	622890	428188	420888	342929	285474	364370	223662	206995	935608	290378	162470	411666	274466	282800	119638	193731	167320	106451
71	20190814_HFX1_ML_JL_EXP3_60.raw	e3/e3	A/A	M	69	19	1	8656695	8656695	4.12618e+06	3.49566e+06	3377181	3.13195e+06	1.7372e+06	1.17014e+06	1.6795e+06	1.38712e+06	1105761	1.05405e+06	1.09552e+06	1.53605e+06	954999	992543	928280	1092446	804598	581883	798823	770406	567166	746348	643211	547639	541632	390979	353509	306390	356928	355652	249086	380250	234506	176128	245580	264305	69971.8	199729	257865	213461
73	20190814_HFX1_ML_JL_EXP3_65.raw	e3/e3	A/G	M	88	9	1	7022681	7022681	2.92905e+06	2.67161e+06	3.31729e+06	2.46119e+06	794081	501727	1.18169e+06	1064941	1.35138e+06	960151	957292	1.11714e+06	780014	917756	898354	768568	756199	570876	496488	531650	451955	523331	342072	554027	422467	371118	64709.1	316855	420377	389511	113152	68695.2	249912	87519.1	216515	198609	130245	245395	192295	220824
74	20190814_HFX1_ML_JL_EXP3_14.raw	e3/e3	A/G	F	81	28	2	7821861	7821861	4.78674e+06	3.87092e+06	3217523	3.10452e+06	1229817	491130	1.44361e+06	1.32404e+06	212094	1.50549e+06	1.42091e+06	1.32032e+06	1.30754e+06	932963	928365	871278	798493	703530	694825	787255	528995	584958	624253	589128	449641	374731	543597	560667	290904	299264	69738.3	157357	220182	61049.2	223549	209664	84687.2	286643	192396	157420
75	20190814_HFX1_ML_JL_EXP3_66.raw	e3/e3	A/A	M	76	20	1	8108040	8108040	3.10593e+06	2838209	4.13542e+06	3563881	1.46135e+06	1767362	1409318	1.53243e+06	1.07304e+06	1.59497e+06	1.20583e+06	1.26082e+06	923162	1.06717e+06	1.19817e+06	957798	757181	476124	495162	502628	376984	646248	510263	687603	412329	451289	771651	343014	406928	360808	208419	86803.9	202271	239495	217870	213611	104155	214390	243515	146007
76	20190814_HFX1_ML_JL_EXP3_64.raw	e3/e3	A/A	M	73	39	1	6.99996e+06	6.99996e+06	2.96307e+06	2.83508e+06	3095348	3494064	952147	1.80368e+06	1.25884e+06	1289110	2.11847e+06	1.6199e+06	923492	1.35198e+06	898470	953650	685900	789626	603494	808141	689574	661584	428768	377015	479840	431281	469710	381123	64121.9	507019	360937	326242	408863	218843	217793	260447	232709	285778	49911.1	242002	145190	140811
77	20190814_HFX1_ML_JL_EXP3_58.raw	e3/e3	NA	M	86	15	1	9649627	9649627	4.10029e+06	3740055	2.51961e+06	3415659	2.40954e+06	1.61099e+06	1.48202e+06	1387220	1.18791e+06	1.88789e+06	1.25518e+06	1.73295e+06	875940	1.06515e+06	926788	1.21117e+06	831342	762102	785120	719829	522017	612479	637123	405395	438059	352529	347799	316531	429443	374451	288666	279799	237922	284209	208396	282520	70998.5	196797	238087	176665
78	20190814_HFX1_ML_JL_EXP3_32.raw	e3/e3	A/G	F	80	21	1	7.25562e+06	7.25562e+06	2.56594e+06	2.81622e+06	1.91632e+06	3146200	2.78481e+06	1.51291e+06	1.18558e+06	1.44747e+06	1.23423e+06	559204	2602412	796823	1.70232e+06	1525098	859087	734605	297276	623341	546709	574541	637004	470240	476787	403682	523896	295111	304675	332718	238344	200831	532480	422261	234491	345236	260313	137906	358726	165160	135320	122028
79	20190814_HFX1_ML_JL_EXP3_34.raw	e3/e3	G/G	M	83	47	0	11135152	11135152	2.97067e+06	3.50798e+06	2.83049e+06	4253926	2324087	2.2191e+06	1.83823e+06	1.42776e+06	1.4088e+06	1.06145e+06	1.76865e+06	1.27876e+06	1.31443e+06	1.29678e+06	762733	998471	589509	594456	843534	734337	631604	673453	688395	348186	629739	227403	197374	251092	180720	216968	473572	455181	134942	748790	304249	145870	211281	129125	177576	104043
80	20190814_HFX1_ML_JL_EXP3_33.raw	e2/e3	A/G	M	85	25	2	7826074	7826074	3.637e+06	3.29694e+06	3067706	2.9096e+06	3713403	1.23207e+06	1333130	1.16376e+06	2.19328e+06	812035	1.0211e+06	934661	1.58547e+06	1101776	866774	790108	706643	614923	708020	564782	738932	501939	486392	487696	400640	364376	294335	247805	333775	333284	307647	318539	250889	156830	223176	127951	277765	170495	181165	190533
12 (removed)	20190814_HFX1_ML_JL_EXP3_11.raw	e3/e3	A/G	F	77	18	3	9315862	9315862	4581417	4.24126e+06	4.12083e+06	3.27383e+06	1130044	5985106	1825112	1413620	1.95943e+06	1705599	1.16332e+06	938972	1.12074e+06	1083809	920588	906824	735871	936601	765678	529707	630363	562344	811853	517828	381709	267738	232209	262447	293402	404495	586736	151940	271446	682252	201130	164289	74859.5	193048	229275	208865
57 (Outlier)	20190814_HFX1_ML_JL_EXP3_69.raw	e3/e3	G/G	M	69	14	0	16264814	16264814	3.98575e+06	5213822	1.27163e+06	2070198	7.95137e+06	351071	1.56825e+06	1.11551e+06	500764	2.7792e+06	2816731	1.84179e+06	1.23934e+06	1.50537e+06	784658	998850	2.21821e+06	705758	574258	530144	363593	809443	410374	273402	377261	301375	642192	245382	210527	261109	97306.4	741534	133577	61627	331964	480331	347011	200711	181740	57030.7
	Removed files	Notes
	20190814_HFX1_ML_JL_EXP3_03.raw	Low protein signal
	20190814_HFX1_ML_JL_EXP3_20.raw	Low protein signal
	20190814_HFX1_ML_JL_EXP3_41.raw	Technical replicate 1
	20190814_HFX1_ML_JL_EXP3_42.raw	Technical replicate 1
	20190814_HFX1_ML_JL_EXP3_43.raw	Technical replicate 1
	20190814_HFX1_ML_JL_EXP3_44.raw	Technical replicate 1
	20190814_HFX1_ML_JL_EXP3_83.raw	Technical replicate 2
	20190814_HFX1_ML_JL_EXP3_84.raw	Technical replicate 2
	20190814_HFX1_ML_JL_EXP3_85.raw	Technical replicate 2
	20190814_HFX1_ML_JL_EXP3_86.raw	Technical replicate 2
[truncated: 2,050 more columns]

## Sheet: Source Data Lipids 
									Lipid levels (% of total lipid)
Sample ID	FileName (Lipidomics Negative mode)	FileName (Lipidomics Positive mode)	APOE genotype	TMEM SNP	Sex	Age	PMI	Braak stage	LPA 16:0	LPA 18:0	LPA 18:1	LPA 22:6	LPS 18:0	LPS 18:1	LPS 20:3	LPS 20:4	LPS 22:4	LPS 22:5	LPS 22:6	PA 16:0/16:0 R1	PA 16:0/18:1 R1	PA 16:0/20:4 R1	PA 16:0/22:6 R1	PA 18:0/18:0 R1	PA 18:0/20:1 R1	PA 18:0/20:4 R1	PA 18:0/22:6 R1	PA 18:1/18:1 R1	PA 18:1/20:1 R1	PA 18:1/20:4 R1	PA 18:1/22:6 R1	PG 16:0/18:0 R2	PG 16:0/18:1 R2	PG 16:0/20:4 R2	PG 16:0/22:6 R2	PG 18:0/18:0 R2	PG 18:0/18:1 R2	PG 18:0/18:2 R2	PG 18:0/20:4 R2	PG 18:0/22:5 R2	PG 18:1/20:4 R2	PG 18:1/22:6 R2	PG 20:4/22:6 R2	PG 22:6/22:6 R2	PI 16:0/18:0 R2	PI 16:0/18:1 R2	PI 16:0/20:4 R2	PI 16:0/22:6 R2	PI 18:0/18:0 R2
1	1_neg.raw	1_pos.raw	e3/e4	A/A	M	68	17	1	0.00199085	0.00802157	0.00517067	0.00164905	0.0406892	0.0224413	0.00147193	0.00112807	0.00111976	0.00208589	0.0136437	0.0121319	0.0763611	0.00533905	0.216858	0.0478431	0.135544	0.0741697	0.442326	0.234584	1.48018	0.00932876	0.0173776	0.0626701	0.00611497	0.000144886	0.000443062	0.00482811	0.00671671	0.000505741	0.0036072	7.5e-05	0.00125076	0.000379047	0.000518107	0.00128474	0.357314	0.170679	0.00485163	0.000493494	0.070162
2	2_neg.raw	2_pos.raw	e2/e3	A/G	M	93	86	2	0.00194941	0.0115261	0.00560443	0.00164268	0.143528	0.0511006	0.00398622	0.00203131	0.00438837	0.00984876	0.0263837	0.00818669	0.0740237	0.0044756	0.358996	0.0262712	0.0465122	0.0845683	0.550988	0.230911	0.820903	0.0111821	0.0302279	0.267948	0.00729249	0.000176342	0.000558961	0.007922	0.00879335	0.000669903	0.00693435	0.000292813	0.00313883	0.000629003	0.000871227	0.000954517	1.50369	0.156069	0.00835842	0.000784519	0.0454961
5	5_neg.raw	5_pos.raw	e3/e3	A/G	M	74	85	1	0.00178123	0.010243	0.00659291	0.00479257	0.0492588	0.0335436	0.00228697	0.00150689	0.00814793	0.00626483	0.0372217	0.00941861	0.0815314	0.00518352	0.364657	0.0210632	0.0341128	0.063285	0.88038	0.157153	0.444071	0.00770457	0.0185052	0.162311	0.00621833	0.000306195	0.000964249	0.00964401	0.0120585	0.00150917	0.0127024	0.000275717	0.00276167	0.00084066	0.000660895	0.00287751	0.819622	0.116235	0.0089145	0.00129918	0.0261217
6	6_neg.raw	6_pos.raw	e3/e3	A/G	M	76	8	2	0.00151981	0.011194	0.0038577	0.0094754	0.0687046	0.0242253	0.00194282	0.00161706	0.00606662	0.0149455	0.110999	0.00879388	0.0502571	0.00321743	0.357204	0.0260067	0.0653605	0.0412233	0.581433	0.135885	0.884388	0.00650939	0.0194909	0.0643324	0.00569216	6.2e-05	0.000876585	0.00754243	0.00910158	0.000740719	0.00681046	0.000134165	0.00120713	0.000480677	0.000805812	0.0017527	0.450146	0.219322	0.00621838	0.000829112	0.0388852
7	7_neg.raw	7_pos.raw	e3/e3	A/G	F	70	23	1	0.00233725	0.0114365	0.00508085	0.00328682	0.0619259	0.0297637	0.00267093	0.00182949	0.00773345	0.00633123	0.0345477	0.00804753	0.0573164	0.00536513	0.389283	0.0134648	0.0167585	0.0613081	0.842959	0.126655	0.255335	0.00832253	0.01767	0.129363	0.00443482	0.00019075	0.0011973	0.00877675	0.0102419	0.000753985	0.00638859	0.000193605	0.00208728	0.000951857	0.00119883	0.00496076	0.858995	0.0873287	0.0081414	0.00118844	0.0144256
8	8_neg.raw	8_pos.raw	e2/e4	A/G	F	84	26	0	0.00292819	0.0103899	0.00828731	0.0124427	0.0289052	0.0232791	0.00206079	0.00149749	0.00561868	0.00760505	0.0581679	0.0110876	0.0690519	0.00517763	0.484626	0.0182212	0.0285956	0.0546907	0.99428	0.204918	0.440853	0.00952732	0.0285527	0.108648	0.00603742	0.000342578	0.00119786	0.00988697	0.0129862	0.00122576	0.0110988	0.000217571	0.00261668	0.00107787	0.000932909	0.00492568	0.611957	0.202807	0.0097465	0.000825861	0.0231373
9	9_neg.raw	9_pos.raw	e2/e3	G/G	F	93	90	2	0.00154282	0.0171986	0.00480864	0.00639738	0.124624	0.033942	0.00361467	0.00264958	0.0117285	0.0129976	0.0754912	0.00570847	0.0438141	0.00299966	0.324721	0.0185739	0.0308805	0.0445309	0.607144	0.117266	0.451677	0.00553601	0.0151879	0.100616	0.00524286	0.000107284	0.000749533	0.00813332	0.00864339	0.000801657	0.00714894	0.000156789	0.00117007	0.000544519	0.00075501	0.00193886	0.67216	0.090734	0.0034626	0.000795596	0.043818
10	10_neg.raw	10_pos.raw	e3/e3	G/G	F	82	8	1	0.00148559	0.0102209	0.00478944	0.00227523	0.0568111	0.0265597	0.00200165	0.00153388	0.00556496	0.00681678	0.0223719	0.0116722	0.0641357	0.00363604	0.304777	0.0405772	0.0996662	0.0764254	0.473188	0.22561	1.04488	0.0103332	0.0248114	0.151424	0.00770237	0.000114899	0.000422082	0.00451195	0.00705497	0.000509022	0.00533897	0.000177781	0.00142287	0.00060214	0.000533709	0.00121789	0.972055	0.223761	0.00625233	0.000975847	0.0777689
11	11_neg.raw	11_pos.raw	e3/e3	G/G	F	78	37	2	0.00177988	0.0144561	0.00684782	0.00161134	0.0826067	0.0397035	0.00272936	0.00138676	0.0038807	0.00375073	0.0159231	0.00681863	0.0394011	0.00323525	0.296093	0.0273412	0.0527326	0.0487646	0.367472	0.132032	0.589218	0.00660873	0.0140139	0.0585684	0.00511647	0.000127896	0.000446315	0.00438971	0.00562538	0.000357715	0.004047	0.000105947	0.00118521	0.000361416	0.000580165	0.000803806	0.366951	0.190205	0.00564897	0.000381636	0.0490576
13	13_neg.raw	13_pos.raw	e3/e3	A/A	M	67	30	1	0.00115258	0.00738148	0.00503062	0.00222699	0.0275226	0.0217315	0.0018288	0.00128639	0.00419438	0.0027429	0.014963	0.00787234	0.0614533	0.00407745	0.218771	0.0342435	0.0785655	0.0570973	0.428332	0.15012	1.01795	0.00691544	0.0123127	0.0673343	0.00626843	0.000116026	0.000494529	0.00477157	0.0056564	0.000502278	0.00511955	0.000134077	0.00113338	0.000887419	0.000798995	0.002059	0.432552	0.185651	0.00519417	0.000310145	0.0613291
14	14_neg.raw	14_pos.raw	e3/e4	A/G	F	71	8	NA	0.000756332	0.00871408	0.00421908	0.00127144	0.120734	0.0441663	0.00245102	0.00205864	0.00702525	0.00578335	0.0214877	0.0132063	0.0606107	0.0047032	0.231744	0.0594402	0.140739	0.0824173	0.380383	0.249158	1.62761	0.00919713	0.0184452	0.0986328	0.00853708	0.000128687	0.000346083	0.00405369	0.00684687	0.000515329	0.00319016	9.93e-05	0.000796172	0.000405688	0.000586273	0.000865813	0.652594	0.26879	0.00403818	0.00062279	0.189035
15	15_neg.raw	15_pos.raw	e3/e3	G/G	F	74	24	0	0.00102564	0.0065061	0.00386202	0.00149512	0.0224548	0.0185144	0.00109159	0.000643078	0.00158157	0.00182229	0.0101982	0.00848859	0.0611448	0.00375679	0.20179	0.035874	0.0898029	0.0382355	0.277734	0.161723	1.18562	0.00616917	0.0116943	0.0414011	0.00470207	8.53e-05	0.00034474	0.00367021	0.00513428	0.000663027	0.00375319	6.77e-05	0.000950708	0.000332249	0.000542729	0.00110916	0.303225	0.23721	0.00383753	0.000259022	0.0683429
16	16_neg.raw	16_pos.raw	e3/e3	A/A	F	73	15	1	0.00161053	0.00972154	0.00384216	0.00294448	0.058895	0.0190642	0.00207178	0.00123069	0.00571009	0.00800102	0.0307744	0.00962192	0.0497632	0.00314284	0.37286	0.0208044	0.0343925	0.0659771	0.656188	0.124267	0.554539	0.00627133	0.0190788	0.196484	0.00565999	0.000188034	0.000760746	0.00710984	0.0126001	0.000492007	0.00942957	0.000197354	0.00243611	0.000817823	0.000772508	0.00213878	1.1602	0.134436	0.0070294	0.00135075	0.028395
17	17_neg.raw	17_pos.raw	e3/e3	G/G	F	76	49	1	0.00168412	0.00982711	0.0103112	0.00485521	0.0377963	0.041258	0.00266495	0.00228591	0.00591051	0.00674876	0.0295125	0.0173052	0.112148	0.00714479	0.267387	0.0539851	0.142335	0.0988328	0.568064	0.283091	1.45588	0.0129966	0.0295929	0.166433	0.00840306	0.000208305	0.000455807	0.00685217	0.0117936	0.000917432	0.00891495	0.0001479	0.00229967	0.000698278	0.000395658	0.00131853	1.0062	0.228585	0.0071377	0.000862706	0.071498
18	18_neg.raw	18_pos.raw	e3/e3	A/A	F	87	27	0	0.00184892	0.0110132	0.00539134	0.00164664	0.0851856	0.0381504	0.00197323	0.00162361	0.00477591	0.00608276	0.0172505	0.0123908	0.0686832	0.00634023	0.339078	0.0310183	0.0875683	0.0765407	0.556782	0.168446	0.849258	0.00986375	0.0185785	0.198446	0.0056158	0.000214986	0.000518435	0.005222	0.00733919	0.000528032	0.00510821	0.000171657	0.00197828	0.000383811	0.000568601	0.00112521	1.16751	0.117878	0.00704972	0.000899028	0.065383
19	19_neg.raw	19_pos.raw	e3/e3	A/G	M	95	12	1	0.0017595	0.010535	0.00542289	0.00284104	0.0511153	0.0305861	0.00293931	0.00211995	0.00790624	0.0079356	0.0255751	0.00930909	0.0682033	0.00465295	0.353376	0.0242457	0.0280793	0.0637176	0.612524	0.169759	0.566271	0.00855516	0.0219561	0.193366	0.00652627	0.000270437	0.000832559	0.00687663	0.0106375	0.000942853	0.0100736	0.000235588	0.00221459	0.000696853	0.000931307	0.00203204	1.14079	0.142033	0.00687216	0.000682101	0.0255271
20	20_neg.raw	20_pos.raw	e3/e3	G/G	F	78	11	1	0.000781085	0.0109491	0.00436439	0.00114075	0.159904	0.0301319	0.00232407	0.00199331	0.00468611	0.00348906	0.0208224	0.00745201	0.0382032	0.00236874	0.145667	0.0479442	0.0993617	0.0611577	0.263415	0.231774	1.4791	0.00929965	0.01974	0.0338108	0.0079	5.46e-05	0.000308247	0.00284997	0.00478484	0.000304047	0.00309831	3.07e-05	0.000688993	0.000875721	0.000415424	0.00158954	0.219822	0.240654	0.00218707	0.000471311	0.154785
21	21_neg.raw	21_pos.raw	e2/e2	A/G	F	75	15	NA	0.00149174	0.00665558	0.00768399	0.00327866	0.0230953	0.00417941	0.00273059	0.00109533	0.00228719	0.00593362	0.0221715	0.0076086	0.0467663	0.00300924	0.202518	0.0311228	0.0805431	0.0448053	0.341062	0.138316	1.07768	0.00578512	0.0110865	0.065771	0.0053307	4.16e-05	0.000529864	0.00546251	0.00797667	0.000650326	0.00499877	0.000140501	0.00116884	0.000282376	0.000596499	0.000973997	0.425965	0.168306	0.00427696	0.000163462	0.10329
22	22_neg.raw	22_pos.raw	e3/e3	A/A	M	85	9	1	0.00149594	0.0113576	0.00544201	0.00213906	0.098948	0.049728	0.00369612	0.00229846	0.00648637	0.00866155	0.0293651	0.00535705	0.0399894	0.00291036	0.267085	0.0280387	0.0418189	0.0579907	0.446132	0.178201	0.718545	0.00795662	0.0200701	0.153874	0.00705647	0.000210501	0.000530926	0.0050628	0.00790426	0.000356933	0.0063346	0.000151391	0.0022667	0.00060013	0.000714688	0.00105084	0.963066	0.17543	0.00459221	0.00113787	0.0659236
23	23_neg.raw	23_pos.raw	e3/e4	A/A	F	78	45	1	0.00127567	0.0115625	0.00700903	0.00284459	0.0838447	0.0515592	0.0028281	0.00235309	0.00518867	0.00402943	0.0285108	0.0089732	0.0616785	0.00361704	0.202582	0.0727837	0.167695	0.0902906	0.420574	0.292908	1.83278	0.0114121	0.0209921	0.0301356	0.00733678	0.000184004	0.000307133	0.00419443	0.00630983	0.000922428	0.00312723	6.2e-05	0.000941217	0.000822732	0.000468248	0.00181583	0.228737	0.271046	0.00421855	0.000464439	0.133281
24	24_neg.raw	24_pos.raw	e3/e3	G/G	F	86	9	1	0.00107018	0.0076845	0.00477551	0.00131077	0.0241053	0.0233217	0.0012425	0.000926382	0.00207644	0.00127579	0.00948646	0.00845515	0.0528945	0.00309796	0.133413	0.0441505	0.114067	0.0440728	0.185513	0.177246	1.48898	0.00677865	0.0172224	0.0157801	0.00604746	3.99e-05	0.000289471	0.00352108	0.00383176	0.000183131	0.00190361	1.12e-05	0.000684672	0.000596666	0.000441495	0.00129594	0.108397	0.239864	0.00347674	0.000261075	0.179877
25	25_neg.raw	25_pos.raw	e3/e4	A/G	F	87	5	0	0.00156378	0.00969446	0.00417534	0.00322418	0.0485961	0.0208166	0.00164437	0.00219213	0.00450762	0.00541752	0.0346823	0.00628456	0.0478776	0.00336545	0.201472	0.0253794	0.0509692	0.0665522	0.572775	0.150879	0.574034	0.0068996	0.0231869	0.0995664	0.00743081	0.000312778	0.000489623	0.00597186	0.0132981	0.000676565	0.00745071	0.000137123	0.00219368	0.00121159	0.00090816	0.00699344	0.539703	0.139463	0.00926316	0.00109668	0.0616547
26	26_neg.raw	26_pos.raw	e3/e3	G/G	F	85	10	1	0.00115685	0.012428	0.00454052	0.00256951	0.0235181	0.00840995	0.0019513	0.000672252	0.00169062	0.00362164	0.0172929	0.00560817	0.028486	0.00174218	0.213851	0.0195922	0.0303578	0.0274697	0.30635	0.0629783	0.590066	0.00370706	0.00951675	0.0321167	0.00306209	2.47e-05	0.000579529	0.00521205	0.00600928	0.00014882	0.00438999	8.43e-05	0.00100678	0.000175199	0.000551112	0.00144162	0.196522	0.12391	0.00487506	9.01e-05	0.0458184
27	27_neg.raw	27_pos.raw	e3/e3	A/G	F	73	45	1	0.00200459	0.00834222	0.00839498	0.00427239	0.023332	0.0277868	0.00213724	0.00138402	0.0040383	0.00353877	0.0207513	0.00861111	0.0709413	0.00533263	0.218698	0.0457557	0.104946	0.0677854	0.459796	0.189508	1.27185	0.00869166	0.0178254	0.0593761	0.00659712	0.000180827	0.000410744	0.00641119	0.00848908	0.00042947	0.00603189	9.43e-05	0.00174302	0.000416001	0.000464124	0.001686	0.350143	0.193639	0.00451816	0.000412843	0.102052
28	28_neg.raw	28_pos.raw	e3/e4	G/G	F	74	20	1	0.00151277	0.00888043	0.00424213	0.00321467	0.0606379	0.0291108	0.00239475	0.00190253	0.00761795	0.00662508	0.0390096	0.00574082	0.0389234	0.00330082	0.278656	0.0267905	0.0474664	0.0538127	0.586096	0.112524	0.75408	0.0061275	0.0163805	0.0652462	0.00473567	0.000100887	0.000706442	0.00691188	0.00939762	0.000462904	0.00650232	9.06e-05	0.00137388	0.000544694	0.000714577	0.00282176	0.439013	0.123372	0.00402994	0.00079783	0.045666
29	29_neg.raw	29_pos.raw	e2/e3	G/G	F	81	35	0	0.000956582	0.00781425	0.00507388	0.00184654	0.070977	0.0215067	0.00278524	0.00120688	0.00482156	0.00555255	0.0230643	0.00422429	0.0272013	0.0013852	0.174135	0.0324383	0.0626764	0.0361498	0.238165	0.117925	1.06676	0.00481335	0.0109748	0.0312257	0.00505296	3.15e-05	0.000338726	0.00411758	0.00426766	0.000324744	0.00312664	3.13e-05	0.0010029	0.000502706	0.000441502	0.00102525	0.208116	0.21992	0.00393153	0.000205869	0.0981041
30	30_neg.raw	30_pos.raw	e3/e3	A/A	F	86	4	2	0.00119668	0.00968997	0.0035068	0.00110988	0.0651888	0.014971	0.00160126	0.00114865	0.00613492	0.00473889	0.0209442	0.00518292	0.030484	0.00226701	0.192009	0.0314367	0.051773	0.052729	0.396333	0.122561	0.79478	0.00565693	0.0139875	0.0677874	0.0061721	0.000112132	0.000495269	0.00599108	0.00928492	0.000476615	0.00718027	0.000122757	0.00190312	0.000744201	0.000743583	0.00257106	0.377639	0.197011	0.00593868	0.000725867	0.0607789
31	31_neg.raw	31_pos.raw	e3/e3	NA	F	78	41	0	0.000891592	0.0116096	0.00364375	0.000642835	0.0322976	0.00879316	0.0011317	0.000165688	0.000494469	0.00107892	0.00869713	0.00479789	0.0258511	0.0017074	0.21996	0.0183356	0.0376735	0.0248835	0.195048	0.0540599	0.509922	0.00193984	0.00652834	0.021179	0.00206768	1.42e-05	0.000436921	0.00318207	0.00478484	0.000267967	0.00227801	NA	0.0004352	9.91e-05	0.000291047	0.000476004	0.135105	0.128747	0.0029374	2.17e-05	0.0288529
32	32_neg.raw	32_pos.raw	e2/e3	A/G	F	90	27	0	0.00135121	0.00945288	0.00460084	0.00331474	0.0359161	0.0223475	0.00169995	0.00124675	0.00405825	0.0062325	0.0234305	0.00887181	0.0611551	0.00459386	0.254216	0.0395016	0.0905927	0.0613669	0.461807	0.2042	1.14205	0.0085015	0.0249357	0.138427	0.00765103	0.000185178	0.000548836	0.00552075	0.00764454	0.000712665	0.00568643	0.000135722	0.00149656	0.000763646	0.000841449	0.00168269	0.846106	0.227509	0.00647992	0.00103835	0.120032
33	33_neg.raw	33_pos.raw	e3/e3	A/A	F	76	24	0	0.00166354	0.00881228	0.00539801	0.00139294	0.0439918	0.0337172	0.00298957	0.00102706	0.00251023	0.00520312	0.0129807	0.0119047	0.122597	0.00797205	0.248258	0.0386735	0.0723776	0.0728227	0.349252	0.25582	1.16723	0.0105772	0.025576	0.160153	0.00738128	9.95e-05	0.000290786	0.00375494	0.00608434	0.000579371	0.00301272	0.000167917	0.001248	0.000641381	0.000522606	0.000604723	0.953874	0.201544	0.00665097	0.00058655	0.0619543
34	34_neg.raw	34_pos.raw	e2/e2	A/G	F	92	84	NA	0.00173653	0.0101889	0.00760033	0.00360148	0.0383421	0.0335234	0.00254757	0.00153661	0.0032699	0.00703315	0.022508	0.0065784	0.037366	0.00244352	0.266032	0.0314815	0.0544683	0.0555749	0.448474	0.174974	0.962117	0.0094659	0.0216969	0.152848	0.0077045	0.000153982	0.000561631	0.0075496	0.00891846	0.000435218	0.00443069	0.000174324	0.00195317	0.000392354	0.000731979	0.00177043	0.876751	0.202278	0.00632641	0.000795451	0.0799013
35	35_neg.raw	35_pos.raw	e2/e3	A/G	F	78	26	1	0.00175827	0.0103128	0.00494767	0.00302664	0.0813138	0.0353735	0.00256346	0.00204399	0.00758123	0.0103361	0.0360695	0.0106551	0.0786808	0.00606218	0.314798	0.0366838	0.0672899	0.088685	0.630611	0.278917	0.939859	0.0131833	0.0371293	0.215325	0.00944394	0.000329837	0.000560761	0.00566227	0.0123092	0.000553319	0.00876571	0.000251175	0.00317054	0.000989739	0.000485429	0.00182219	1.2457	0.239766	0.00785561	0.00102036	0.0496941
36	36_neg.raw	36_pos.raw	e3/e3	A/A	M	81	29	1	0.00177819	0.00785459	0.00673426	0.00450861	0.0270355	0.0266887	0.0017181	0.00140826	0.00528928	0.00493605	0.0298516	0.00929003	0.0514096	0.0039107	0.272082	0.03057	0.0556653	0.0691323	0.636047	0.140986	0.893013	0.00691723	0.0144352	0.0885844	0.00519051	0.000157864	0.0010191	0.0076007	0.0102009	0.000729134	0.00792518	7.81e-05	0.00191131	0.000543494	0.000717751	0.00215605	0.487739	0.112755	0.00709314	0.000917487	0.0357555
37	37_neg.raw	37_pos.raw	e3/e3	A/A	M	73	9	0	0.00176775	0.00790666	0.00718697	0.00121712	0.117515	0.0921226	0.00345907	0.00184061	0.0148828	0.00859647	0.0331683	0.0113492	0.0501491	0.00319564	0.210259	0.039855	0.0754468	0.0595991	0.442311	0.151819	1.16485	0.0077152	0.0143816	0.0731752	0.00644526	0.000148612	0.000566629	0.00637068	0.00891079	0.000448208	0.00491858	6.11e-05	0.00152157	0.00049138	0.000643458	0.00194725	0.461421	0.289888	0.00557505	0.000739069	0.0884243
38	38_neg.raw	38_pos.raw	e3/e3	A/G	M	69	52	0	0.00221644	0.0109068	0.00570328	0.00191988	0.0439152	0.025594	0.00169941	0.000904919	0.00406552	0.00285481	0.0197111	0.00910938	0.0555651	0.00399644	0.285114	0.026506	0.0466096	0.0508305	0.513914	0.120959	0.738638	0.00516403	0.0125458	0.052849	0.00445773	0.000121724	0.000774131	0.00764741	0.0085898	0.000685497	0.00616632	4.95e-05	0.00173863	0.000441675	0.000689583	0.00210249	0.33864	0.153486	0.00441878	0.000646327	0.0605663
39	39_neg.raw	39_pos.raw	e3/e4	A/G	F	68	44	NA	0.000543335	0.00913589	0.0043166	0.000884924	0.0388793	0.024816	0.00162108	0.000741091	0.00249273	0.00208818	0.0101095	0.0111199	0.0655065	0.00396305	0.15372	0.0455036	0.108258	0.039102	0.238513	0.191038	1.51395	0.00655944	0.0117816	0.0570366	0.00679987	1.4e-05	0.000275543	0.00359559	0.0046303	0.000235298	0.00267714	0.000114912	0.000769115	0.000296552	0.000430738	0.000405874	0.326358	0.182381	0.00243066	0.000492949	0.104496
41	41_neg.raw	41_pos.raw	e3/e3	A/G	M	82	24	0	0.00156457	0.0096685	0.00666608	0.00219489	0.0440655	0.037887	0.00252477	0.00181075	0.00551709	0.00523351	0.0189402	0.0118511	0.0785045	0.00585753	0.260368	0.0378891	0.0990402	0.0932488	0.442531	0.210525	0.961431	0.0112158	0.0218679	0.115494	0.00780569	0.000178026	0.00036949	0.00336736	0.00616046	0.000656674	0.00350046	0.000119594	0.00144583	0.000842044	0.00046255	0.00141775	0.669816	0.183196	0.00632091	0.000737827	0.0652815
42	42_neg.raw	42_pos.raw	e3/e3	A/G	M	78	7	1	0.000851794	0.00838661	0.00390315	0.00204329	0.03565	0.0196847	0.00158733	0.000885283	0.00231669	0.00330393	0.0168053	0.00908603	0.067285	0.00293866	0.21935	0.0391574	0.0980183	0.0528016	0.446882	0.159703	1.12099	0.0062456	0.0128366	0.0876368	0.00587641	9.38e-05	0.000381022	0.00547323	0.00658818	0.00031639	0.00425921	7.33e-05	0.00147284	0.00049176	0.000648653	0.00120385	0.483591	0.164598	0.00429181	0.000801169	0.0851017
43	43_neg.raw	43_pos.raw	e3/e4	G/G	M	73	70	2	0.00155686	0.0109336	0.0042232	0.00144597	0.0669702	0.0277182	0.00191139	0.00103608	0.00258249	0.00620164	0.0150839	0.0132979	0.0661125	0.00466823	0.310672	0.0302313	0.07098	0.0833313	0.412413	0.166135	0.835312	0.008479	0.0173598	0.189944	0.00634431	0.000139938	0.000400202	0.00489029	0.00723829	0.000421396	0.00391383	0.000311372	0.00179148	0.000345289	0.000581196	0.000446321	1.21509	0.126443	0.0056799	0.000923869	0.0434841
44	44_neg.raw	44_pos.raw	e3/e3	A/G	M	80	8	1	0.00167492	0.0109091	0.0080452	0.00870759	0.0208281	0.0226517	0.00187685	0.00127378	0.00565041	0.00654981	0.0359245	0.0114417	0.0633255	0.00659055	0.320368	0.0268982	0.0427544	0.0697571	0.712015	0.151298	0.687626	0.00877758	0.0213013	0.0838721	0.00637309	0.000195826	0.000664069	0.0096369	0.0119525	0.000944323	0.00989688	0.000125885	0.00337813	0.000538996	0.000985024	0.00268644	0.488512	0.12622	0.00656165	0.000488489	0.0295409
45	45_neg.raw	45_pos.raw	e2/e4	A/A	M	68	27	NA	0.00127785	0.0105973	0.00454749	0.00126726	0.171708	0.0666369	0.00463298	0.00223414	0.00955523	0.0112933	0.0303516	0.0092332	0.0673058	0.00369549	0.303838	0.0291701	0.0583766	0.0576085	0.485667	0.248503	0.95746	0.00895102	0.0375554	0.171823	0.00775258	9.55e-05	0.000405558	0.0046639	0.00808647	0.000474084	0.00416763	0.000232998	0.00202277	0.000915103	0.00061079	0.00140529	1.15029	0.19964	0.00545423	0.000848438	0.0341741
46	46_neg.raw	46_pos.raw	e2/e3	A/G	F	104	27	2	0.00283435	0.0114751	0.0089814	0.00394008	0.0379225	0.031758	0.00192412	0.00172822	0.00430009	0.00488797	0.0239858	0.00968247	0.0768448	0.00503575	0.276137	0.0207435	0.0400424	0.0769324	0.641498	0.148907	0.569612	0.0085181	0.0214815	0.129225	0.00607831	0.000156896	0.00070385	0.00944491	0.0101794	0.000958619	0.00854914	0.000227848	0.00299342	0.000543646	0.000815198	0.00177878	0.68963	0.134409	0.00661595	0.00130363	0.0611042
47	47_neg.raw	47_pos.raw	e3/e3	A/G	M	73	48	2	0.00135709	0.00819477	0.00587469	0.00251236	0.039026	0.0355105	0.00195933	0.00139377	0.00411991	0.0034714	0.0237662	0.00791729	0.0527274	0.00282297	0.215204	0.0353963	0.0585985	0.0576319	0.443604	0.152954	0.945997	0.00664495	0.0134637	0.0414027	0.0050658	6.05e-05	0.000638481	0.00617594	0.00712202	0.000740049	0.00402258	3.56e-05	0.00088645	0.000700145	0.000575182	0.00221371	0.281602	0.196983	0.00562406	0.000999018	0.0679239
48	48_neg.raw	48_pos.raw	e3/e3	A/G	M	78	10	NA	0.00221919	0.0122447	0.00747897	0.0083902	0.039269	0.0253159	0.00310994	0.00195411	0.00499226	0.00958264	0.0434673	0.0114098	0.0932767	0.00759886	0.35422	0.0248881	0.0489176	0.125083	0.853178	0.208005	0.639807	0.0127639	0.0394678	0.212975	0.0098642	0.000306353	0.000474408	0.0104637	0.0118218	0.000795515	0.00825401	0.000223265	0.00287645	0.00113093	0.000816176	0.00289451	1.05209	0.131048	0.0102362	0.0013874	0.0291831
49	49_neg.raw	49_pos.raw	e3/e4	A/G	M	69	16	1	0.00185624	0.00914337	0.00803338	0.00389198	0.0257566	0.0287	0.00174844	0.00143972	0.00424771	0.00516653	0.0205582	0.0101277	0.0562785	0.0054587	0.25755	0.0363787	0.0709891	0.0751829	0.477851	0.168302	0.919996	0.00871667	0.0173918	0.113581	0.00661257	0.000125022	0.000608805	0.00691783	0.00966836	0.000591335	0.00574134	0.00020823	0.00172724	0.000522676	0.000728374	0.00172131	0.692041	0.190318	0.0057799	0.000623331	0.0790813
50	50_neg.raw	50_pos.raw	e3/e3	A/A	M	81	70	2	0.00239878	0.00885718	0.00729465	0.00164734	0.0444785	0.0448606	0.00276691	0.00112431	0.00359054	0.00469276	0.0148412	0.0131579	0.0801885	0.00489665	0.239044	0.0391808	0.0989639	0.0629307	0.359474	0.201126	1.13727	0.00827764	0.0170465	0.124025	0.00675995	0.000132145	0.000242623	0.00539147	0.00568105	0.000709568	0.00374884	0.000138706	0.00160932	0.000412247	0.000625158	0.000405963	0.76139	0.197382	0.00503147	0.000450441	0.045237
51	51_neg.raw	51_pos.raw	e3/e3	A/G	M	77	25	1	0.00197639	0.00923907	0.0062426	0.00440659	0.0499584	0.0321729	0.00237838	0.00179022	0.00606678	0.00665028	0.0336335	0.00799245	0.0589439	0.00455496	0.299029	0.0235513	0.0463121	0.0803736	0.693566	0.111411	0.590768	0.00654155	0.0155799	0.142285	0.00473372	0.000105191	0.000625162	0.00964616	0.0100589	0.000562431	0.00563645	0.00018473	0.0022489	0.000775545	0.000761945	0.00203984	0.869424	0.118876	0.00640388	0.00183818	0.0535776
52	52_neg.raw	52_pos.raw	e3/e3	A/G	M	82	53	2	0.00142325	0.00958614	0.00680255	0.00323785	0.0298957	0.0248771	0.00191112	0.000971514	0.00266271	0.00605863	0.0175533	0.0142664	0.0727802	0.00383681	0.32495	0.0305827	0.0688451	0.0654404	0.485794	0.186599	0.86744	0.00881165	0.0192481	0.185059	0.00627263	0.000139251	0.000323328	0.00587334	0.00858713	0.000451852	0.0050043	0.0002081	0.00196374	0.000388987	0.000819639	0.000757819	1.28536	0.173103	0.00734512	0.000775501	0.0513152
53	53_neg.raw	53_pos.raw	e2/e4	G/G	M	70	26	1	0.00153667	0.0123198	0.00615082	0.0048069	0.134841	0.063208	0.00368011	0.00391821	0.0145426	0.0170757	0.0751842	0.00919469	0.0491021	0.00284536	0.183616	0.0354356	0.0941891	0.0667723	0.300288	0.118113	0.842727	0.00505148	0.0141283	0.0840496	0.0051475	7.63e-05	0.000308897	0.00477725	0.00752673	0.000694524	0.00367528	0.000313889	0.00179039	0.00100705	0.000474687	0.00327415	0.506278	0.131036	0.00371671	0.00064433	0.0582818
54	54_neg.raw	54_pos.raw	e3/e4	A/G	M	82	24	2	0.00203756	0.0123978	0.00707108	0.00478821	0.104107	0.0589362	0.00447479	0.00291869	0.00734205	0.0100965	0.0547744	0.00839259	0.0629891	0.00430604	0.331687	0.0237701	0.045857	0.0729803	0.641232	0.20266	0.729984	0.00914684	0.0334865	0.121363	0.00735993	0.000133882	0.000704164	0.00796289	0.0104784	0.000759261	0.00599939	9.67e-05	0.00276283	0.00106835	0.000782839	0.00263315	0.755766	0.158574	0.00783702	0.00104824	0.0271064
55	55_neg.raw	55_pos.raw	e3/e3	A/G	M	74	10	2	0.00153563	0.00826942	0.00517061	0.00443657	0.0372683	0.024004	0.00277779	0.00185942	0.006497	0.00866768	0.0350352	0.0114318	0.082005	0.00561835	0.252331	0.025442	0.0472277	0.072844	0.618745	0.197109	0.707703	0.0090467	0.025108	0.174115	0.00737683	0.000129578	0.000429262	0.00563066	0.00808414	0.000528837	0.00475844	0.000148816	0.00161038	0.000803954	0.000470749	0.001675	0.967923	0.162906	0.00809882	0.0011471	0.0341919
56	56_neg.raw	56_pos.raw	e3/e3	A/A	M	80	47	2	0.00141803	0.0097717	0.00616214	0.00267916	0.0635177	0.0408297	0.00222318	0.00175134	0.00559729	0.00485761	0.0251244	0.0116917	0.0819636	0.00578635	0.312024	0.0481827	0.131039	0.109361	0.750906	0.276938	1.24132	0.0129506	0.0312057	0.128788	0.00765256	0.000291554	0.000572491	0.00655493	0.0110007	0.000599359	0.00816432	0.00015695	0.00238854	0.000785635	0.000725886	0.00239421	0.696597	0.20657	0.006277	0.000798351	0.0787509
58	58_neg.raw	58_pos.raw	e3/e3	A/G	M	67	20	2	0.00178268	0.006651	0.00526635	0.00260218	0.022731	0.0151329	0.0019878	0.00067907	0.00251108	0.00335363	0.0177544	0.00912066	0.0445477	0.00259898	0.240362	0.0217125	0.0496874	0.0411712	0.437059	0.0914965	0.760976	0.00468592	0.0100279	0.0567135	0.00426065	7.01e-05	0.000900912	0.00715167	0.00809483	0.000473633	0.00645986	7.4e-05	0.0015265	0.000322056	0.000776378	0.00150304	0.315544	0.126344	0.00493576	4.57e-06	0.0384562
59	59_neg.raw	59_pos.raw	e2/e3	NA	M	66	63	0	0.00131335	0.0093378	0.00449677	0.00121218	0.0269804	0.0228409	0.0013862	0.000715228	0.00263655	0.00216676	0.00973727	0.0078045	0.043607	0.00276325	0.234005	0.025323	0.0449104	0.0464548	0.35906	0.0916878	0.682801	0.00475045	0.00923451	0.0591068	0.00453262	0.000109131	0.000494081	0.00529755	0.00589638	0.000377423	0.00441946	0.000157621	0.00112089	0.000317869	0.000665077	0.00102303	0.373846	0.14958	0.004752	0.000453536	0.059746
60	60_neg.raw	60_pos.raw	e2/e3	A/G	M	66	32	1	0.00200783	0.0100356	0.00562806	0.00239347	0.035154	0.026001	0.00149227	0.00100982	0.00387281	0.00426822	0.0186834	0.00749763	0.0463093	0.00398921	0.270374	0.0260717	0.0465871	0.0646009	0.498651	0.114882	0.74859	0.00665609	0.0117291	0.124199	0.00454855	0.000123546	0.000592566	0.00667728	0.00920474	0.000472118	0.00627377	0.000144948	0.00136243	0.000379458	0.000738178	0.00176299	0.803077	0.173656	0.00494213	0.00076317	0.0625774
61	61_neg.raw	61_pos.raw	e2/e4	G/G	M	93	14	1	0.00280575	0.00876181	0.00780394	0.00713583	0.0270039	0.0276712	0.00275176	0.0012501	0.00540977	0.00538445	0.0383091	0.0112308	0.0796849	0.00467418	0.406663	0.0310232	0.0671078	0.0622189	0.894451	0.246751	0.766147	0.00706937	0.0245864	0.0961898	0.00542783	0.000190834	0.00103916	0.00690947	0.0124842	0.00118928	0.00910298	0.000152555	0.00198291	0.000981422	0.000740334	0.0048027	0.555872	0.155394	0.00681201	0.0011162	0.0358124
62	62_neg.raw	62_pos.raw	e3/e3	A/A	M	66	21	1	0.00150533	0.00734785	0.00645152	0.00470488	0.0211535	0.0227571	0.0016668	0.00139476	0.0043536	0.00457041	0.0231247	0.00963471	0.0486054	0.00267287	0.311926	0.0313165	0.0697028	0.0595911	0.498337	0.131148	0.809863	0.00615336	0.0127171	0.103454	0.00514562	0.000143836	0.00065446	0.00602778	0.00875241	0.000463359	0.00631445	0.000117117	0.00161982	0.000223246	0.00080858	0.00137444	0.689888	0.143147	0.00575795	0.000716697	0.0949464
63	63_neg.raw	63_pos.raw	e3/e4	A/G	M	66	23	0	0.00138561	0.00841772	0.00550684	0.0018972	0.031892	0.0295032	0.00200665	0.00109517	0.00421211	0.00369671	0.0146905	0.00779089	0.03878	0.00230532	0.263138	0.032455	0.0703225	0.0504398	0.369967	0.112863	0.965399	0.00600366	0.0105624	0.0750759	0.00411512	0.000156442	0.000555674	0.00525342	0.00658443	0.000438019	0.00490907	7.83e-05	0.00138343	0.000325698	0.000572843	0.000890935	0.511218	0.158155	0.00390884	0.000496934	0.0589753
64	64_neg.raw	64_pos.raw	e3/e3	A/G	M	80	12	1	0.0011258	0.00669268	0.00379902	0.00158272	0.0458036	0.0281381	0.0020723	0.00139068	0.00315653	0.00309047	0.0197326	0.00872994	0.0409262	0.00248801	0.275835	0.0366738	0.0778927	0.0520545	0.398789	0.144954	1.17076	0.00570522	0.0146512	0.0432452	0.00438614	1.46e-05	0.000489693	0.00541056	0.00581576	0.000354841	0.00463692	4.79e-05	0.00074349	0.000311236	0.000761416	0.00133934	0.275495	0.224934	0.00559677	0.000685674	0.0366848
65	65_neg.raw	65_pos.raw	e3/e4	G/G	M	67	35	NA	0.00134419	0.00750936	0.00340852	0.00137497	0.0577945	0.0258436	0.00177761	0.00118248	0.00298876	0.00431264	0.0185393	0.0125229	0.0771371	0.00578001	0.341296	0.0375856	0.115741	0.078953	0.554821	0.191739	1.24617	0.00953039	0.0227502	0.124361	0.00573719	0.000115095	0.000517568	0.00533346	0.00650144	0.000424598	0.00366273	7.2e-05	0.00160004	0.000565327	0.000632395	0.00130274	0.839286	0.140872	0.00608912	0.0010146	0.0607023
66	66_neg.raw	66_pos.raw	e3/e3	G/G	M	83	10	0	0.00143797	0.00507576	0.0118047	0.00482151	0.0290048	0.0151698	0.00339967	0.00181004	0.00380253	0.00654514	0.028512	0.0092182	0.05524	0.00289194	0.232476	0.0294521	0.0503789	0.045415	0.362044	0.108373	0.853179	0.0064425	0.0107823	0.0528124	0.00433289	5.16e-05	0.000493409	0.00765136	0.0080397	0.000438515	0.00404592	4.66e-05	0.000922866	0.000244366	0.000694956	0.00109223	0.367285	0.193299	0.00465701	0.000179832	0.0597487
67	67_neg.raw	67_pos.raw	e3/e3	A/A	M	67	29	1	0.00135831	0.0106056	0.00292801	0.00198811	0.0563308	0.0161691	0.00142655	0.000883257	0.00375514	0.00473301	0.025564	0.00676462	0.0455044	0.00202088	0.326391	0.0221273	0.0504687	0.0453909	0.49846	0.105034	0.756379	0.0048262	0.0124655	0.0635641	0.0039082	0.000105988	0.000647446	0.00609113	0.00753492	0.000262316	0.00488693	0.000169511	0.00138992	0.000350645	0.000718497	0.00142537	0.42277	0.130089	0.00516192	0.000964397	0.0284232
68	68_neg.raw	68_pos.raw	e3/e3	A/G	M	93	11	NA	0.00157315	0.00993032	0.00416432	0.00258378	0.07557	0.0289662	0.00186436	0.00160488	0.0073797	0.00576307	0.0315635	0.011944	0.0824636	0.00669367	0.405693	0.030346	0.0603808	0.0737474	0.694182	0.191741	0.885645	0.00946857	0.0191455	0.108427	0.0055058	0.000211911	0.000619041	0.00594158	0.0100918	0.000501785	0.00692107	0.000156415	0.00175495	0.00091172	0.000812844	0.00222382	0.683532	0.181101	0.00764212	0.0006535	0.0498676
69	69_neg.raw	69_pos.raw	e2/e3	A/G	M	70	7	0	0.00133245	0.00989429	0.00439166	0.00254741	0.078179	0.0346338	0.0024217	0.00170554	0.00630567	0.00635506	0.0305048	0.0128658	0.070784	0.00619549	0.346637	0.0363844	0.0660767	0.0770826	0.733723	0.214484	0.926388	0.00904462	0.0246188	0.184183	0.00589813	0.000196186	0.000716623	0.00609914	0.00935525	0.000799476	0.00890181	0.000255446	0.00177904	0.000860406	0.000630541	0.00195467	1.07049	0.227085	0.00623872	0.000824678	0.040995
70	70_neg.raw	70_pos.raw	e3/e4	A/A	M	85	40	1	0.000889714	0.00892487	0.00371988	0.000943351	0.0574098	0.0311929	0.00193534	0.00116431	0.00231164	0.00199602	0.0127524	0.00904547	0.0475007	0.00264511	0.177504	0.0414954	0.0749481	0.0519466	0.245715	0.131482	1.10442	0.00629811	0.0120227	0.0327394	0.00611391	5.59e-05	0.00026937	0.00432123	0.00471777	0.000301079	0.00251499	6.32e-05	0.000885426	0.000674811	0.000504028	0.000937949	0.223869	0.25028	0.00396886	0.000280199	0.150419
71	71_neg.raw	71_pos.raw	e3/e3	A/A	M	69	19	1	0.00103213	0.00819181	0.00364384	0.00101051	0.0466837	0.024863	0.0014878	0.000711606	0.00243335	0.00212442	0.0112389	0.0104411	0.0626104	0.00324259	0.23636	0.044438	0.107468	0.0520655	0.323376	0.188007	1.39803	0.00836443	0.0196377	0.0460148	0.0049432	6.99e-05	0.00044633	0.00353419	0.00605189	0.000432527	0.00369641	8.39e-05	0.00101702	0.00061836	0.000608155	0.00103149	0.314562	0.249172	0.00359955	0.000217421	0.0956477
73	73_neg.raw	73_pos.raw	e3/e3	A/G	M	88	9	1	0.00240979	0.0107097	0.00803382	0.00847261	0.0342518	0.0286615	0.00345478	0.0021269	0.00665227	0.00893778	0.0427263	0.00939042	0.0675371	0.00490161	0.371265	0.0250728	0.0370165	0.0674863	0.65644	0.164204	0.664424	0.00805263	0.0210194	0.143616	0.00794157	0.000158671	0.000555384	0.00749519	0.00909621	0.000715567	0.005943	0.000207847	0.00139046	0.000558723	0.000700698	0.0020081	0.7865	0.152804	0.00779319	0.000884678	0.0311754
74	74_neg.raw	74_pos.raw	e3/e3	A/G	F	81	28	2	0.00239419	0.0123641	0.00579276	0.00477865	0.0404049	0.0232424	0.002315	0.00148378	0.00394747	0.00759406	0.0373369	0.00565828	0.0449634	0.00238363	0.335661	0.0122129	0.021634	0.0486338	0.608826	0.0807113	0.33193	0.00330828	0.0138655	0.100022	0.0040222	0.000129222	0.000911781	0.00988026	0.00862711	0.000440896	0.00693503	0.000112732	0.00260802	0.000396277	0.00105104	0.00242458	0.605195	0.0625396	0.0059385	0.00120576	0.0205543
75	75_neg.raw	75_pos.raw	e3/e3	A/A	M	76	20	1	0.0010672	0.0144682	0.00661091	0.00885153	0.0559927	0.0253287	0.00221184	0.0023514	0.00616715	0.00930445	0.0488262	0.0132769	0.0712306	0.00636494	0.256375	0.0377606	0.0759579	0.0801242	0.55278	0.195811	1.02101	0.0104691	0.024378	0.137744	0.00760309	0.000169334	0.000508003	0.00536516	0.00877709	0.0008802	0.00544966	0.000232265	0.00185976	0.000674671	0.000610105	0.00185925	0.86186	0.197083	0.00426285	0.00108574	0.080842
76	76_neg.raw	76_pos.raw	e3/e3	A/A	M	73	39	1	0.00115692	0.00769184	0.0062202	0.00176254	0.0287753	0.026315	0.00172751	0.00111661	0.00265173	0.00293585	0.0119522	0.0106941	0.0542331	0.0041188	0.213443	0.0417281	0.101441	0.0503022	0.309281	0.168032	1.19689	0.0079447	0.0144837	0.0653882	0.00537098	0.000142069	0.000514229	0.00414656	0.00524428	0.000319763	0.00396187	6.28e-05	0.00132355	0.000358688	0.000433114	0.00067562	0.526615	0.191683	0.00475407	0.000202754	0.118394
77	77_neg.raw	77_pos.raw	e3/e3	NA	M	86	15	1	0.00135033	0.0115641	0.00456796	0.00260603	0.0846137	0.0352263	0.00267198	0.00172988	0.00494774	0.00600417	0.0307162	0.00873572	0.0470652	0.00319245	0.301147	0.0312165	0.0606767	0.056525	0.541736	0.151461	0.801528	0.00616831	0.0180361	0.111593	0.00561553	0.000116645	0.000671856	0.00422033	0.00609835	0.000320183	0.00621774	0.000139078	0.00222368	0.000679669	0.000653553	0.00191969	0.691357	0.153129	0.00506887	0.000885051	0.0589281
78	78_neg.raw	78_pos.raw	e3/e3	A/G	F	80	21	1	0.00129369	0.0104239	0.00348772	0.00304987	0.0503828	0.0250717	0.00209378	0.00107218	0.00522832	0.00597376	0.032028	0.00619166	0.0335284	0.00180454	0.332048	0.0216238	0.0542581	0.0347019	0.50333	0.109422	0.757529	0.00478834	0.0154945	0.0467738	0.00402052	6.04e-05	0.00102204	0.00609207	0.00879813	0.00071135	0.00553095	0.000177949	0.00106814	0.00076307	0.00115258	0.00147474	0.324575	0.148487	0.00420851	0.000548546	0.0381586
79	79_neg.raw	79_pos.raw	e3/e3	G/G	M	83	47	0	0.00165671	0.00763541	0.00849712	0.00319713	0.0224128	0.0290105	0.00148878	0.00123669	0.00343864	0.002482	0.013911	0.015128	0.09244	0.00542163	0.187159	0.0591432	0.163429	0.076892	0.430679	0.295012	1.81135	0.0109452	0.029307	0.074377	0.00938249	9.29e-05	0.00036001	0.00459231	0.00653476	0.00074414	0.00358902	0.000100382	0.00143521	0.0009444	0.000440451	0.00117286	0.420437	0.327461	0.00434899	0.000381015	0.114567
80	80_neg.raw	80_pos.raw	e2/e3	A/G	M	85	25	2	0.00140516	0.00951523	0.00447131	0.00215883	0.063839	0.0333063	0.00270595	0.00133283	0.00542848	0.00637823	0.0239386	0.0122971	0.0867567	0.00622438	0.339238	0.0376334	0.0811428	0.0708808	0.527896	0.204958	1.13638	0.0084884	0.0238501	0.136747	0.00702404	0.000130967	0.000429641	0.00569038	0.00776289	0.000524774	0.00558687	0.000186316	0.00178968	0.000870373	0.00066849	0.00126604	0.821068	0.16124	0.00542067	0.000619306	0.0797066
12 (removed)	12_neg.raw	12_pos.raw	e3/e3	A/G	F	77	18	3	0.00254913	0.0117617	0.010296	0.00366603	0.0379034	0.0349767	0.00178425	0.00128016	0.00270162	0.00421189	0.0167405	0.0198012	0.128491	0.00696025	0.277502	0.0859056	0.273162	0.123706	0.582447	0.451424	2.12881	0.0137559	0.0388758	0.182873	0.00969747	0.000116628	0.000371538	0.00502924	0.00684045	0.000492053	0.00486912	0.000246849	0.00220511	0.000745627	0.000630439	0.00127023	0.898586	0.268299	0.00457011	0.000765063	0.167585
57 (outlier)	57_neg.raw	57_pos.raw	e3/e3	G/G	M	69	14	0	0.00086042	NA	0.00209851	0.000596749	0.0247353	0.00768064	0.00189213	0.000170826	0.000336313	0.00208372	0.00866882	0.00301532	0.0181623	0.000902543	0.185119	0.00647921	0.00598272	0.0146849	0.14772	0.0428407	0.212454	0.00145338	0.00510982	0.024536	0.00201188	1.11e-05	0.000558818	0.00392479	0.00316222	0.000135168	0.00256254	3.86e-05	0.000408085	3.91e-05	0.000282488	0.000283487	0.155113	0.0796979	0.00275018	NA	0.0073313
[truncated: 193 more columns]

## Sheet: Source Data Lipid Totals
									Lipid Class Totals (% of total lipid)
Sample ID	FileName (Lipidomics Negative mode)	FileName (Lipidomics Positive mode)	APOE genotype	TMEM SNP	Sex	Age	PMI	Braak stage	LPA	LPS	PA	PG	PI	PS	AcCa	CE	Cer	Cholesterol	DG	HexCer	Hex2Cer	LPC	LPE	PC	PE	PEP	SM	ST	TG	Sph	S1P
1	1_neg.raw	1_pos.raw	e3/e4	A/A	M	68	17	1	0.0168321	0.0825798	2.75204	0.0885384	1.304	1.69684	0.00197102	0.725844	1.94517	8.35257	4.32131	22.6292	5.97709	0.227386	0.452507	22.2227	13.2008	0.762786	10.8378	1.46401	0.937636	0.000292258	6.61e-05
2	2_neg.raw	2_pos.raw	e2/e3	A/G	M	93	86	2	0.0207226	0.241267	2.24724	0.306182	2.5832	2.04665	0.00590987	1.3694	1.63493	11.95	5.692	11.7249	2.26527	0.263829	0.785666	24.6324	18.9955	0.896691	9.72023	0.654139	1.9634	0.000419857	7.68e-05
5	5_neg.raw	5_pos.raw	e3/e3	A/G	M	74	85	1	0.0234097	0.138231	2.08707	0.213131	1.93858	1.8942	0.0033611	1.10142	1.0569	9.3075	4.54446	8.54005	1.58632	0.27092	0.597436	28.545	23.351	0.881212	11.5862	0.520728	1.81241	0.000431933	6.54e-05
6	6_neg.raw	6_pos.raw	e3/e3	A/G	M	76	8	2	0.0260469	0.228501	2.17977	0.0995388	1.46354	1.93723	0.00941047	0.833864	1.17711	14.1111	6.05634	15.0656	3.40282	0.105944	0.617496	24.9642	16.6926	0.677938	7.95584	0.963777	1.43051	0.000675555	8.42e-05
7	7_neg.raw	7_pos.raw	e3/e3	A/G	F	70	23	1	0.0221414	0.144802	1.80248	0.170739	2.12112	2.45135	0.00253	1.20745	1.31131	13.5113	5.40813	4.29149	1.21919	0.306583	0.583341	31.0693	22.0533	0.746856	8.82738	0.321661	2.42716	0.000297006	9.14e-05
8	8_neg.raw	8_pos.raw	e2/e4	A/G	F	84	26	0	0.0340481	0.127134	2.34958	0.161194	1.88191	4.7523	0.00561691	1.06118	0.976026	9.84297	3.83638	6.34741	1.4266	0.309082	0.869748	30.8466	23.8179	0.773927	8.80178	0.415908	1.36218	0.000462329	8.16e-05
9	9_neg.raw	9_pos.raw	e2/e3	G/G	F	93	90	2	0.0299475	0.265047	1.66804	0.136008	1.46051	2.13056	0.00520034	1.4397	1.11817	16.0187	5.61174	11.3727	2.20081	0.20065	0.565571	25.8229	17.7451	0.597311	8.62195	0.747945	2.24081	0.000612053	9.54e-05
10	10_neg.raw	10_pos.raw	e3/e3	G/G	F	82	8	1	0.0187712	0.12166	2.37971	0.181033	2.12107	1.84627	0.00958509	0.466657	2.20213	11.4326	6.28346	13.4131	5.10211	0.135785	0.62449	23.7127	14.3138	0.648137	11.748	1.62806	1.61055	0.000263292	7.78e-05
11	11_neg.raw	11_pos.raw	e3/e3	G/G	F	78	37	2	0.0246952	0.149981	1.58373	0.0817154	1.32773	1.5625	0.00235726	1.70225	1.86264	14.7987	3.67318	17.2871	4.00116	0.21219	0.919539	25.5921	12.6675	0.477478	9.5805	1.35359	1.13942	NA	NA
13	13_neg.raw	13_pos.raw	e3/e3	A/A	M	67	30	1	0.0157917	0.0742695	2.07771	0.0952759	1.43737	2.01768	0.00505518	0.914379	1.40742	12.2435	3.45772	18.6268	4.9616	0.104209	0.329332	23.5984	13.1193	0.573998	10.552	1.30531	3.08229	0.000540694	8.2e-05
14	14_neg.raw	14_pos.raw	e3/e4	A/G	F	71	8	NA	0.0149609	0.203706	2.87766	0.125004	1.74591	1.90526	0.0035161	0.444983	1.81098	10.1	6.36187	18.8361	8.31969	0.124965	0.454063	18.2309	12.3877	0.660171	11.9878	1.78308	1.6204	0.00109224	9.13e-05
15	15_neg.raw	15_pos.raw	e3/e3	G/G	F	74	24	0	0.0128889	0.056306	2.08203	0.0627565	1.20757	1.43667	0.00228492	0.47557	1.11071	16.5083	2.62766	20.4951	7.03547	0.081631	0.348911	22.3558	11.7089	0.483474	9.30774	1.462	1.13765	0.000387784	0.000109272
16	16_neg.raw	16_pos.raw	e3/e3	A/A	F	73	15	1	0.0181187	0.125747	1.91691	0.239087	2.28826	2.54242	0.00285033	1.16953	1.34288	12.0962	2.72262	11.0406	2.21967	0.19439	0.748437	27.1746	19.9594	0.777592	8.79507	0.590277	4.03373	0.00158769	9.04e-05
17	17_neg.raw	17_pos.raw	e3/e3	G/G	F	76	49	1	0.0266777	0.126177	3.04876	0.208838	2.20551	2.60063	0.00515591	0.73009	1.86403	6.42141	4.85942	19.2423	5.14684	0.178297	0.518661	21.8521	15.8985	0.842478	10.8305	1.18378	2.20969	9.22e-05	4.61e-05
18	18_neg.raw	18_pos.raw	e3/e3	A/A	F	87	27	0	0.0199001	0.155042	2.22455	0.22722	2.22026	2.00422	0.00329648	2.7437	1.64195	11.2903	3.97399	15.7125	2.62884	0.243339	0.871003	21.4699	18.1602	0.863605	8.66976	0.840899	4.03536	0.00021623	5.86e-05
19	19_neg.raw	19_pos.raw	e3/e3	A/G	M	95	12	1	0.0205585	0.128178	1.93065	0.235636	2.26924	2.58264	0.00430001	1.1954	1.02113	11.9668	3.69777	10.0078	2.65889	0.216166	0.629153	27.0914	18.4879	0.639985	11.2335	0.614225	3.36761	0.00100625	9.37e-05
20	20_neg.raw	20_pos.raw	e3/e3	G/G	F	78	11	1	0.0172353	0.223351	2.40548	0.0567112	1.05575	1.63198	0.0078827	0.845106	1.57386	13.4688	9.66581	17.8537	8.2478	0.102857	0.572591	19.0569	9.33321	0.577352	10.5383	1.88893	0.875747	0.000450877	8.37e-05
21	21_neg.raw	21_pos.raw	e2/e2	A/G	F	75	15	NA	0.01911	0.061493	1.99031	0.0939237	1.43063	1.68795	0.00218344	0.694653	1.86843	15.0086	4.32423	19.3273	4.83401	0.134026	0.407719	25.6201	12.325	0.737873	6.86981	1.266	1.29519	0.00139204	0.000105928
22	22_neg.raw	22_pos.raw	e3/e3	A/A	M	85	9	1	0.0204346	0.199184	1.81409	0.186114	1.96676	1.32999	0.00203783	2.20084	2.07596	13.3972	3.85392	16.3463	3.10758	0.274368	0.649009	23.3981	17.0502	0.646027	8.23849	1.10192	2.14032	0.00100009	7.5e-05
23	23_neg.raw	23_pos.raw	e3/e4	A/A	F	78	45	1	0.0226918	0.178314	3.18629	0.0566275	1.25332	1.8447	0.0139132	1.05207	2.39302	9.3264	8.92256	17.8909	6.651	0.148549	0.68786	19.4637	11.3915	0.725076	11.0668	1.9347	1.78975	0.000165156	6e-05
24	24_neg.raw	24_pos.raw	e3/e3	G/G	F	86	9	1	0.014841	0.0624345	2.27589	0.0346265	1.06229	1.33793	0.0020081	0.547105	1.76179	15.8056	5.34658	20.6009	8.34022	0.0862916	0.282272	19.4053	9.02594	0.595238	10.1834	1.94332	1.28426	0.00160999	9.25e-05
25	25_neg.raw	25_pos.raw	e3/e4	A/G	F	87	5	0	0.0186578	0.117857	1.72968	0.146641	1.69113	1.75559	0.00411376	2.25826	1.89902	12.3335	7.23222	11.5772	3.13926	0.205218	0.515136	26.4059	16.5759	0.686533	8.20588	0.829299	2.67086	0.00206493	7.72e-05
26	26_neg.raw	26_pos.raw	e3/e3	G/G	F	85	10	1	0.0206949	0.0571567	1.29972	0.0548022	1.11139	1.16923	0.00151766	0.757276	1.35488	27.8983	3.82351	11.4832	3.42695	0.0982189	0.364961	25.7921	11.3482	0.401237	6.64544	0.929081	1.96098	0.000887096	0.000212388
27	27_neg.raw	27_pos.raw	e3/e3	A/G	F	73	45	1	0.0230142	0.0829684	2.46974	0.0923299	1.3494	2.18981	0.00218038	0.797125	2.24122	11.587	3.36991	20.3217	5.06618	0.19029	0.417138	22.2091	14.3061	0.736857	9.7599	1.8026	0.984717	0.00055872	7.4e-05
28	28_neg.raw	28_pos.raw	e3/e4	G/G	F	74	20	1	0.01785	0.147299	1.9299	0.0996095	1.41065	2.1321	0.0035777	2.18975	1.66645	16.3594	4.49848	13.551	3.03108	0.164955	0.492412	24.2481	17.0491	0.635557	8.1156	0.817663	1.43915	0.000147036	8.52e-05
29	29_neg.raw	29_pos.raw	e2/e3	G/G	F	81	35	0	0.0156913	0.129914	1.77685	0.0514892	1.14983	1.31025	0.00232	0.954251	1.47189	21.3581	2.80302	20.5464	4.75039	0.0979735	0.279293	22.2087	9.85066	0.490894	8.08813	1.4397	1.2234	0.000734231	0.000130605
30	30_neg.raw	30_pos.raw	e3/e3	A/A	F	86	4	2	0.0155033	0.114728	1.6992	0.103585	1.38141	1.85602	0.00269671	0.712981	1.62446	14.5653	3.54657	16.6363	4.95152	0.105512	0.320083	26.4087	14.8835	0.659632	8.33268	1.20761	0.87155	0.000291407	0.000103357
31	31_neg.raw	31_pos.raw	e3/e3	NA	F	78	41	0	0.0167878	0.0526586	1.10071	0.0355121	0.877447	0.964689	0.00127322	0.521786	1.27371	35.8545	2.64754	13.9099	3.749	0.0859198	0.38894	20.9368	7.81211	0.248221	6.72299	1.12601	1.67234	0.000851428	0.000230015
32	32_neg.raw	32_pos.raw	e2/e3	A/G	F	90	27	0	0.0187197	0.0949316	2.36179	0.171297	2.02677	2.03712	0.00508473	0.826604	1.9052	14.4514	5.46947	12.2175	4.23414	0.126904	0.493612	24.3447	14.8763	0.696833	9.54785	1.48657	2.60694	0.000146771	8.31e-05
33	33_neg.raw	33_pos.raw	e3/e3	A/A	F	76	24	0	0.0172668	0.10242	2.38306	0.184541	1.98054	1.63713	0.00297606	0.47902	1.2468	12.4613	5.73911	15.6503	3.62522	0.164542	0.369325	23.5443	13.4955	0.690751	11.1973	1.30343	3.72471	0.000359078	8.33e-05
34	34_neg.raw	34_pos.raw	e2/e2	A/G	F	92	84	NA	0.0231272	0.108761	2.07067	0.187625	1.97645	2.0045	0.00452553	1.36137	1.58704	14.4105	4.01331	13.1557	3.73388	0.15475	0.518101	26.4594	14.7305	0.679204	9.72099	1.02459	2.07461	0.000268611	9.25e-05
35	35_neg.raw	35_pos.raw	e2/e3	A/G	F	78	26	1	0.0200454	0.175282	2.50255	0.259669	2.38683	2.99864	0.00441398	1.54062	1.79242	8.70082	5.24158	13.332	2.49313	0.200416	0.864227	22.3386	20.5726	0.843836	9.30873	0.994963	3.42818	0.000421084	5.14e-05
36	36_neg.raw	36_pos.raw	e3/e3	A/A	M	81	29	1	0.0208756	0.0969274	2.18346	0.126814	1.53306	1.79328	0.00277546	0.823668	1.56253	10.2419	4.56283	12.7472	2.8314	0.171931	0.675511	28.9788	19.0314	0.807195	9.61705	0.894412	1.29599	0.000826272	9.38e-05
37	37_neg.raw	37_pos.raw	e3/e3	A/A	M	73	9	0	0.0180785	0.271585	2.23093	0.105649	1.63405	1.09153	0.00379535	0.856619	1.77025	11.6953	5.54023	16.3381	5.25757	0.159966	0.372694	24.546	13.7725	0.663536	10.8774	1.5323	1.26136	0.000339212	7.96e-05
38	38_neg.raw	38_pos.raw	e3/e3	A/G	M	69	52	0	0.0207464	0.0987449	1.86895	0.0863135	1.38459	1.71254	0.00201879	0.852973	1.40483	11.6117	5.68165	16.4738	3.49638	0.18491	0.379252	26.4145	16.1293	0.651798	9.1154	1.05812	1.37095	0.00044938	9.58e-05
39	39_neg.raw	39_pos.raw	e3/e4	A/G	F	68	44	NA	0.0148807	0.0807478	2.38902	0.0772815	1.08278	1.52553	0.00273682	0.449763	1.4757	13.6565	4.71805	24.6389	7.3321	0.0611596	0.278521	20.2438	8.28825	0.559591	10.842	1.85334	0.428953	0.000313272	0.000104839
41	41_neg.raw	41_pos.raw	e3/e3	A/G	M	82	24	0	0.020094	0.115979	2.23433	0.14182	1.63714	1.71964	0.00240495	1.21106	1.46283	11.3196	7.44949	17.0943	4.87667	0.134576	0.407651	20.6602	14.3894	0.639485	10.0595	1.31522	3.10801	0.000497612	6.67e-05
42	42_neg.raw	42_pos.raw	e3/e3	A/G	M	78	7	1	0.0151848	0.0802333	2.23529	0.114515	1.42687	1.20924	0.00546783	0.647435	1.72381	11.5836	4.64469	22.8917	5.81358	0.0895922	0.33733	21.5477	11.3258	0.639395	10.8179	1.52311	1.32704	0.000518875	8.14e-05
43	43_neg.raw	43_pos.raw	e3/e4	G/G	M	73	70	2	0.0181596	0.121504	2.01899	0.216767	2.20689	1.92171	0.00238249	0.665266	1.48045	12.2054	2.81226	19.0953	5.66857	0.13132	0.589225	22.8204	14.7488	0.714511	8.51402	1.48151	2.56598	0.000425792	7.99e-05
44	44_neg.raw	44_pos.raw	e3/e3	A/G	M	80	8	1	0.0293368	0.0947551	2.12215	0.13125	1.47833	1.83838	0.00620621	1.00935	1.46222	10.2994	4.40118	14.3168	3.1394	0.177792	0.372835	25.6475	19.3103	0.961494	9.46347	0.886681	2.85078	0.000319633	7.13e-05
45	45_neg.raw	45_pos.raw	e2/e4	A/A	M	68	27	NA	0.0176899	0.296412	2.26737	0.202656	2.13103	2.08778	0.00321883	1.64095	1.29068	14.9142	4.36979	11.9306	3.67141	0.149285	0.637109	23.696	16.5948	0.676771	10.4136	1.06241	1.94537	0.000777125	7.87e-05
46	46_neg.raw	46_pos.raw	e2/e3	A/G	F	104	27	2	0.0272309	0.106507	1.89543	0.171655	1.81835	1.96282	0.00252121	1.85945	1.50913	11.3526	3.67131	11.6585	2.39399	0.31892	0.741856	25.4518	20.708	0.88973	10.4557	0.686055	2.31805	0.000438318	6.91e-05
47	47_neg.raw	47_pos.raw	e3/e3	A/G	M	73	48	2	0.0179389	0.109247	1.99296	0.0696392	1.31432	1.33815	0.00462368	1.16937	1.6524	12.7491	5.63536	20.4791	3.97613	0.13149	0.352855	22.053	13.9198	0.624526	9.20569	1.28474	1.91924	0.000305744	8.07e-05
48	48_neg.raw	48_pos.raw	e3/e3	A/G	M	78	10	NA	0.0303331	0.127691	2.41862	0.262896	2.31335	2.47893	0.00685117	0.979431	1.58766	9.80567	5.76103	10.7889	1.87823	0.238316	0.588364	27.7803	19.4967	1.14355	9.87133	0.583148	1.85787	0.000694814	6.62e-05
49	49_neg.raw	49_pos.raw	e3/e4	A/G	M	69	16	1	0.022925	0.0876173	2.10422	0.148754	1.80971	2.15615	0.00211567	0.467928	1.53459	9.19645	3.14403	19.7083	5.35079	0.197654	0.465556	22.6324	17.4455	0.689501	10.7042	1.27558	0.8555	0.000382885	7.96e-05
50	50_neg.raw	50_pos.raw	e3/e3	A/A	M	81	70	2	0.0201979	0.116355	2.26156	0.149882	1.63319	1.81817	0.00871365	0.630722	1.71874	10.5304	3.2925	19.8609	5.47275	0.165694	0.377174	21.3952	13.4621	0.926568	9.32112	1.49024	5.34711	0.000514403	7.79e-05
51	51_neg.raw	51_pos.raw	e3/e3	A/G	M	77	25	1	0.0218647	0.13265	1.93862	0.179664	2.04697	4.18496	0.00779833	3.326	1.40351	10.4776	4.33039	10.8569	2.89208	0.240568	0.475909	25.1582	18.1789	0.788711	9.75457	0.740186	2.86346	0.000384687	7.08e-05
52	52_neg.raw	52_pos.raw	e3/e3	A/G	M	82	53	2	0.0210498	0.0839301	2.14859	0.215849	2.53538	2.08321	0.00261011	0.697847	1.44523	11.3357	4.17197	14.3718	3.85656	0.161787	0.437638	26.4516	16.9158	0.78334	9.26633	0.904921	2.10846	0.000351899	7.87e-05
53	53_neg.raw	53_pos.raw	e2/e4	G/G	M	70	26	1	0.0248142	0.31245	1.72146	0.113116	1.27196	1.5635	0.0575291	12.9629	1.86679	9.10748	10.71	14.9442	3.93965	0.143757	0.814634	18.3364	9.48734	0.654544	8.74696	1.09602	2.12277	0.0015736	4.9e-05
54	54_neg.raw	54_pos.raw	e3/e4	A/G	M	82	24	2	0.0262946	0.242649	2.16649	0.162105	1.95669	2.36498	0.00550238	1.57167	1.49121	9.6192	4.6306	11.43	2.05448	0.236092	1.25017	24.7765	21.8109	0.940534	9.90906	0.637904	2.71619	0.000775344	6.73e-05
55	55_neg.raw	55_pos.raw	e3/e3	A/G	M	74	10	2	0.0194122	0.116109	2.05461	0.205761	2.09852	3.16353	0.00798443	1.69127	1.52958	10.954	4.58289	12.1754	2.43275	0.19962	0.515345	25.2541	18.4405	0.74495	9.46489	0.77154	3.57676	0.00041966	6.75e-05
56	56_neg.raw	56_pos.raw	e3/e3	A/A	M	80	47	2	0.020031	0.143901	3.01337	0.170076	1.86316	2.89848	0.00414622	0.807105	1.84872	6.92007	4.31077	17.5653	4.39889	0.195122	0.584824	20.2257	19.2902	0.84912	11.5797	1.14888	2.16199	0.000446842	5.15e-05
58	58_neg.raw	58_pos.raw	e3/e3	A/G	M	67	20	2	0.0163022	0.0641498	1.71345	0.0883272	1.25935	1.7582	0.001595	1.36535	1.28551	18.3506	3.7192	13.7942	3.1573	0.137202	0.467457	26.0696	14.5106	0.583714	8.50376	0.860435	2.2933	0.000324005	9.94e-05
59	59_neg.raw	59_pos.raw	e2/e3	NA	M	66	63	0	0.0163601	0.0664634	1.5524	0.0835179	1.27887	1.71556	0.00143976	1.52335	1.16051	20.7303	2.69361	15.8263	3.22063	0.163868	0.314321	23.5766	13.5151	0.51558	8.63793	0.993624	2.41322	0.00021316	0.000113996
60	60_neg.raw	60_pos.raw	e2/e3	A/G	M	66	32	1	0.0200649	0.0904814	1.84594	0.156479	1.89091	1.95738	0.00293848	0.798434	1.58659	12.0303	3.7804	15.4277	3.98038	0.194809	0.412005	25.3378	17.2038	0.737558	9.10563	0.990314	2.44965	0.000295295	8.72e-05
61	61_neg.raw	61_pos.raw	e2/e4	G/G	M	93	14	1	0.0265073	0.10778	2.60161	0.141193	1.69835	2.28028	0.00232212	0.896818	1.1602	9.1214	4.33503	11.8949	3.06838	0.297583	0.644712	28.266	19.3805	0.703756	11.0856	0.776277	1.51037	0.000334475	6.47e-05
62	62_neg.raw	62_pos.raw	e3/e3	A/A	M	66	21	1	0.0200096	0.0790209	1.99167	0.135099	1.74512	0.760283	0.00237814	1.55594	1.71077	14.2092	3.67843	17.3732	3.79732	0.159304	0.610297	22.5385	17.2257	0.697647	9.63964	1.06024	1.00966	0.000503681	7.19e-05
63	63_neg.raw	63_pos.raw	e3/e4	A/G	M	66	23	0	0.0172074	0.0870964	1.93003	0.100339	1.48229	1.65296	0.00232615	1.01089	1.47828	16.5962	3.14155	16.2469	4.48057	0.164119	0.372566	24.7321	13.3491	0.537674	9.32768	1.32473	1.96507	0.000302945	0.000107307
64	64_neg.raw	64_pos.raw	e3/e3	A/G	M	80	12	1	0.0132002	0.103384	2.22946	0.0675571	1.24894	1.5794	0.00262074	0.962224	1.43387	15.4984	3.09563	19.8388	4.81367	0.124535	0.438333	22.2283	13.8949	0.670037	9.46531	1.37575	0.915114	0.000395705	8.87e-05
65	65_neg.raw	65_pos.raw	e3/e4	G/G	M	67	35	NA	0.013637	0.112439	2.69403	0.150825	1.88144	1.98633	0.00176774	0.705328	1.60264	10.8415	5.45559	19.2181	4.00741	0.122712	0.528496	22.2202	15.5199	0.667132	9.52712	1.20856	1.53439	0.000325217	6.91e-05
66	66_neg.raw	66_pos.raw	e3/e3	G/G	M	83	10	0	0.0231399	0.088244	1.76589	0.0808668	1.41211	1.7061	0.00213167	0.654424	1.33657	15.4599	4.27831	16.4269	3.77401	0.139334	0.452286	26.6166	13.3023	0.595089	9.78352	1.12147	0.980261	0.000407614	0.00011492
67	67_neg.raw	67_pos.raw	e3/e3	A/A	M	67	29	1	0.0168801	0.108862	1.87583	0.091055	1.42919	1.57929	0.00171981	0.861871	1.14953	20.6154	4.15008	13.4717	2.94444	0.138097	0.548253	25.0956	13.8997	0.495884	9.15799	0.82588	1.54241	0.000232268	0.000119701
68	68_neg.raw	68_pos.raw	e3/e3	A/G	M	93	11	NA	0.0182516	0.152712	2.47145	0.14408	1.84511	2.54788	0.00223868	0.462379	1.19008	10.3282	5.59577	13.2976	3.80828	0.158798	0.564026	25.7811	17.612	0.609362	10.9001	1.00658	1.50356	0.000373561	7.51e-05
69	69_neg.raw	69_pos.raw	e2/e3	A/G	M	70	7	0	0.0181658	0.160106	2.52428	0.22163	2.17326	2.99616	0.0022537	1.1119	1.25667	9.05065	5.00951	12.189	3.37719	0.158431	0.611418	22.986	20.3125	0.732622	11.7479	0.828083	2.53176	0.000457687	5.75e-05
70	70_neg.raw	70_pos.raw	e3/e4	A/A	M	85	40	1	0.0144778	0.108762	1.90502	0.0540991	1.24422	1.5192	0.004307	0.901292	1.3793	15.3807	3.89425	22.8511	6.11616	0.0749986	0.377077	19.4143	9.24182	0.472102	11.3334	1.75876	1.95409	0.00049742	0.000101052
71	71_neg.raw	71_pos.raw	e3/e3	A/A	M	69	19	1	0.0138783	0.0895427	2.45404	0.0685482	1.32933	1.64611	0.00238272	0.704897	1.39046	14.1667	4.02493	20.3854	5.56501	0.0904038	0.345862	20.2242	11.2745	0.48759	11.5103	1.65634	2.56931	0.000235833	8.98e-05
73	73_neg.raw	73_pos.raw	e3/e3	A/G	M	88	9	1	0.0296259	0.126811	2.09681	0.180387	2.0237	3.19772	0.00475771	0.93506	1.2395	13.0354	4.7571	9.10822	2.50451	0.198928	0.519931	28.415	18.0628	0.877876	10.5555	0.695468	1.43417	0.000657801	8.77e-05
74	74_neg.raw	74_pos.raw	e3/e3	A/G	F	81	28	2	0.0253297	0.116325	1.50979	0.137561	1.75841	1.41941	0.00378111	2.11849	2.04056	20.9294	3.24136	5.84424	1.10447	0.243491	0.627403	30.9831	19.0263	0.753965	5.0147	0.361536	2.73966	0.000653242	0.000116999
75	75_neg.raw	75_pos.raw	e3/e3	A/A	M	76	20	1	0.0309979	0.150182	2.34553	0.171733	1.75755	2.02851	0.00984926	0.814416	1.55459	10.3071	10.7952	16.8874	4.00817	0.178635	0.56862	21.3324	14.1552	0.628231	9.78675	1.27835	1.20957	0.000942678	6.11e-05
76	76_neg.raw	76_pos.raw	e3/e3	A/A	M	73	39	1	0.0168315	0.0754741	2.17259	0.0879417	1.57797	1.41248	0.00246609	1.08647	1.6699	11.6583	4.55223	21.7221	5.68556	0.123725	0.383008	21.8771	12.1528	0.547105	10.8092	1.54716	0.839082	0.000338712	8.72e-05
77	77_neg.raw	77_pos.raw	e3/e3	NA	M	86	15	1	0.0200884	0.16591	2.02749	0.140469	1.60526	2.19443	0.00217242	1.2353	1.5855	11.5332	5.80537	16.3953	4.16036	0.140488	0.710732	22.6576	16.0777	0.541736	9.97192	1.10829	1.91973	0.00088496	7.61e-05
78	78_neg.raw	78_pos.raw	e3/e3	A/G	F	80	21	1	0.0182552	0.121851	1.87472	0.0776458	1.31849	1.5711	0.00298155	1.17283	0.756422	20.6431	2.1154	10.8985	2.88742	0.106148	0.519077	27.3478	15.954	0.459387	8.88845	0.783504	2.48225	0.000447088	0.000133862
79	79_neg.raw	79_pos.raw	e3/e3	G/G	M	83	47	0	0.0209864	0.0739805	3.1769	0.103766	1.5218	1.84208	0.00427338	0.484997	1.65894	6.8064	4.57725	21.1191	10.0002	0.148287	0.30723	18.9465	13.8425	0.76394	10.8455	2.72899	1.02603	0.000369051	6.24e-05
80	80_neg.raw	80_pos.raw	e2/e3	A/G	M	85	25	2	0.0175505	0.136929	2.53575	0.168677	1.8752	2.14665	0.00351558	0.718289	1.49838	11.7402	4.65035	17.7813	3.38211	0.114616	0.544696	23.0393	16.3974	0.719017	10.0776	1.14047	1.31151	0.000441036	7.74e-05
12 (removed)	12_neg.raw	12_pos.raw	e3/e3	A/G	F	77	18	3	0.0282729	0.0995985	4.13084	0.215387	2.12703	2.33206	0.00540272	0.361529	2.41844	5.97926	6.44557	16.6833	6.81025	0.207777	0.468209	20.7885	15.0336	0.966583	11.5983	2.05129	1.24882	NA	NA
57 (Outlier)	57_neg.raw	57_pos.raw	e3/e3	G/G	M	69	14	0	0.00355568	0.0455678	0.643924	0.0379542	0.716574	0.582474	0.00238	0.785461	0.348414	57.0292	2.58428	2.48128	0.974926	0.0445566	0.247918	16.4783	8.39107	0.219331	4.63124	0.40545	3.34559	0.000279139	0.000336404

## Sheet: Source Data Lipid Transitions
Compound	Precursor (m/z)	Precursor charge	Product (m/z)	Product charge	Collision Energy (V)	RF Lens (V)
AcCa 10:0	316.248	1	85.028	1	26	80
AcCa 10:1	314.233	1	85.028	1	26	80
AcCa 10:2	312.217	1	85.028	1	26	80
AcCa 12:0	344.279	1	85.028	1	26	80
AcCa 14:0	372.311	1	85.028	1	26	80
AcCa 14:1	370.295	1	85.028	1	26	80
AcCa 14:2	368.279	1	85.028	1	26	80
AcCa 16:0	400.342	1	85.028	1	26	80
AcCa 16:1	398.327	1	85.028	1	26	80
AcCa 18:0	428.373	1	85.028	1	26	80
AcCa 18:1	426.358	1	85.028	1	26	80
AcCa 24:0	512.467	1	85.028	1	26	80
AcCa 4:0	232.154	1	85.028	1	26	80
AcCa 6:0	260.186	1	85.028	1	26	80
AcCa 8:0	288.217	1	85.028	1	26	80
AcCa d3-16:0	403.361	1	85.028	1	26	80
CE 16:0	642.618	1	369.353	1	13	78
CE 17:0	656.634	1	369.353	1	13	78
CE 18:0	670.65	1	369.353	1	13	78
CE 18:1	668.634	1	369.353	1	13	78
CE 18:2	666.618	1	369.353	1	13	78
CE 20:3	692.634	1	369.353	1	13	78
CE 20:4	690.618	1	369.353	1	13	78
CE 22:5	716.634	1	369.353	1	13	78
CE 22:6	714.618	1	369.353	1	13	78
Cer (d18:1/16:0)	538.5	1	264.3	1	29	82
Cer (d18:1/17:0)	552.5	1	264.3	1	29	82
Cer (d18:1/18:0)	566.6	1	264.3	1	29	82
Cer (d18:1/20:0)	594.6	1	264.3	1	29	82
Cer (d18:1/22:0)	622.6	1	264.3	1	29	82
Cer (d18:1/22:1)	620.6	1	264.3	1	29	82
Cer (d18:1/24:0)	650.6	1	264.3	1	29	82
Cer (d18:1/24:1)	648.6	1	264.3	1	29	82
Cer (d18:2/18:0)	564.5	1	262.3	1	29	82
Cholesterol	369.4	1	161.1	1	22	36
Cholesterol-D7-Chol_Prod	376.4	1	161.1	1	22	36
DG 15:0/18:1-d7 R1	605.584	1	299.258	1	19	90
DG 16:0/18:1) R1	612.556	1	313.274	1	19	90
DG 18:0/16:0 R1	614.572	1	341.305	1	19	90
DG 18:0/18:0 R1	642.603	1	341.305	1	19	90
DG 18:0/18:1 R1	640.587	1	341.305	1	19	90
DG 18:0/20:3 R1	664.587	1	341.305	1	19	90
DG 18:0/20:4 R1	662.572	1	341.305	1	19	90
DG 18:0/22:4 R1	690.603	1	341.305	1	19	90
DG 18:0/22:6 R1	686.572	1	341.305	1	19	90
DG 18:1/18:1 R1	638.572	1	339.289	1	19	90
DG 18:1/20:4 R1	660.556	1	339.289	1	19	90
DG 18:1/22:6 R1	684.556	1	339.289	1	19	90
LPC 16:0	496.34	1	184.07	1	24	89
LPC 16:1	494.324	1	184.07	1	24	89
LPC 17:0	510.355	1	184.07	1	24	89
LPC 18:0	524.371	1	184.07	1	24	89
LPC 18:1	522.355	1	184.07	1	24	89
LPC 18:2	520.34	1	184.07	1	24	89
LPC 20:3	546.355	1	184.07	1	24	89
LPC 20:4	544.34	1	184.07	1	24	89
LPC 22:4	572.371	1	184.07	1	24	89
LPC 22:5	570.355	1	184.07	1	24	89
LPC 22:6	568.34	1	184.07	1	24	89
LPE 16:0	454.293	1	313.274	1	17	62
LPE 16:1	452.277	1	311.258	1	17	62
LPE 17:1	466.205	1	325.186	1	17	62
LPE 18:0	482.324	1	341.305	1	17	62
LPE 18:1	480.308	1	339.289	1	17	62
LPE 18:2	478.293	1	337.274	1	17	62
LPE 20:3	504.308	1	363.289	1	17	62
LPE 20:4	502.293	1	361.274	1	17	62
LPE 22:4	530.324	1	389.305	1	17	62
LPE 22:5	528.308	1	387.289	1	17	62
LPE 22:6	526.293	1	385.274	1	17	62
PC 19:0/19:0 R1	818.663	1	355.321	1	44	115
PC 32:0	734.569	1	184.07	1	32	115
PC 34:0	762.601	1	184.07	1	32	115
PC 34:1	760.585	1	184.07	1	32	115
PC 34:2	758.569	1	184.07	1	32	115
PC 36:0	790.632	1	184.07	1	32	115
PC 36:1	788.616	1	184.07	1	32	115
PC 36:2	786.601	1	184.07	1	32	115
PC 36:3	784.585	1	184.07	1	32	115
PC 36:4	782.569	1	184.07	1	32	115
PC 36:5	780.554	1	184.07	1	32	115
PC 38:0	818.663	1	184.07	1	32	115
PC 38:3	812.616	1	184.07	1	32	115
PC 38:4	810.601	1	184.07	1	32	115
PC 38:5	808.585	1	184.07	1	32	115
PC 38:6	806.569	1	184.07	1	32	115
PC 38:7	804.554	1	184.07	1	32	115
PC 40:5	836.616	1	184.07	1	32	115
PC 40:6	834.601	1	184.07	1	32	115
PC 40:7	832.585	1	184.07	1	32	115
PC 42:10	854.569	1	184.07	1	32	115
PC 44:12	878.569	1	184.07	1	32	115
PE 17:0/17:0 R1	720.554	1	327.289	1	32	85
PE 34:0	720.554	1	579.535	1	21	85
PE 34:1	718.538	1	577.519	1	21	85
PE 34:2	716.523	1	575.503	1	21	85
PE 36:1	746.569	1	605.55	1	21	85
PE 36:2	744.554	1	603.535	1	21	85
PE 36:4	740.523	1	599.503	1	21	85
PE 38:1	774.601	1	633.582	1	21	85
PE 38:4	768.554	1	627.535	1	21	85
PE 38:5	766.538	1	625.519	1	21	85
PE 38:6	764.523	1	623.503	1	21	85
PE 40:4	796.585	1	655.566	1	21	85
PE 40:6	792.554	1	651.535	1	21	85
PE 40:7	790.538	1	649.519	1	21	85
PE 42:10	812.523	1	671.503	1	21	85
PE 44:12	836.523	1	695.503	1	21	85
PEP 34:1	702.543	1	561.524	1	21	85
PEP 36:1	730.575	1	589.556	1	21	85
PEP 36:2	728.559	1	587.54	1	21	85
PEP 36:4	724.528	1	583.508	1	21	85
PEP 38:1	758.606	1	617.587	1	21	85
PEP 38:4	752.559	1	611.54	1	21	85
PEP 38:5	750.543	1	609.524	1	21	85
PEP 38:6	748.528	1	607.508	1	21	85
PEP 40:4	780.59	1	639.571	1	21	85
PEP 40:6	776.559	1	635.54	1	21	85
PEP 40:7	774.543	1	633.524	1	21	85
S1P 17:1	366.2	1	250.2	1	15	57
S1P 18:0	382.3	1	266.3	1	18	65
S1P 18:1	380.3	1	264.2	1	16	59
S1P 18:2	378.2	1	262.3	1	16	59
Sph 17:1	286.3	1	250.2	1	18	48
Sph 18:0	302.3	1	266.3	1	16	60
Sph 18:1	300.3	1	264.2	1	18	48
Sph 18:2	298.3	1	262.3	1	18	48
TG(48:0)_16:0	824.77	1	551.503	1	19	90
TG(48:1)_16:0	822.755	1	549.488	1	19	90
TG(50:0)_16:0	852.802	1	579.535	1	19	90
TG(50:1)_16:0	850.786	1	577.519	1	19	90
TG(50:2)_16:0	848.77	1	575.503	1	19	90
TG(50:2)_16:1	848.77	1	577.519	1	19	90
TG(51:0)_17:0	866.817	1	579.535	1	19	90
TG(52:0)_16:0	880.833	1	607.566	1	19	90
TG(52:0)_18:0	880.833	1	579.535	1	19	90
TG(52:1)_18:0	878.817	1	577.519	1	19	90
TG(52:1)_18:1	878.817	1	579.535	1	19	90
TG(52:2)_18:0	876.802	1	575.503	1	19	90
TG(52:2)_18:1	876.802	1	577.519	1	19	90
TG(54:0)_16:0	908.864	1	635.597	1	19	90
TG(54:0)_18:0	908.864	1	607.566	1	19	90
TG(54:2)_18:0	904.833	1	603.535	1	19	90
TG(54:2)_18:1	904.833	1	605.55	1	19	90
TG(54:3)_18:0	902.817	1	601.519	1	19	90
TG(54:3)_18:1	902.817	1	603.535	1	19	90
TG(56:5)_18:1	926.817	1	627.535	1	19	90
TG(56:5)_20:4	926.817	1	605.55	1	19	90
TG(56:7)_18:1	922.786	1	623.503	1	19	90
TG(56:7)_22:6	922.786	1	577.519	1	19	90
TG(58:10)_20:4	944.77	1	623.503	1	19	90
TG(58:10)_22:6	944.77	1	599.503	1	19	90
TG(58:6)_20:4	952.833	1	631.566	1	19	90
TG(58:6)_22:6	952.833	1	607.566	1	19	90
HexCer (d18:1/12:0)	644.5	1	264.3	1	34	87
HexCer (d18:1/16:0)	700.6	1	264.3	1	34	87
HexCer (d18:1/18:0)	728.6	1	264.3	1	34	87
HexCer (d18:1/20:0)	756.6	1	264.3	1	34	87
HexCer (d18:1/22:0)	784.7	1	264.3	1	34	87
HexCer (d18:1/22:1)	782.7	1	264.3	1	34	87
HexCer (d18:1/23:0)	798.7	1	264.3	1	34	87
HexCer (d18:1/23:1)	796.7	1	264.3	1	34	87
HexCer (d18:1/24:0)	812.7	1	264.3	1	34	87
HexCer (d18:1/24:1)	810.7	1	264.3	1	34	87
HexCer (d18:1/25:0)	826.7	1	264.3	1	34	87
HexCer (d18:1/25:1)	824.7	1	264.3	1	34	87
HexCer (d18:2/18:0)	726.6	1	262.3	1	34	87
HexCer(d18:1/16:0)-OH	716.7	1	264.3	1	34	87
HexCer(d18:1/18:0)-OH	744.6	1	264.3	1	34	87
HexCer(d18:1/20:0)-OH	772.7	1	264.3	1	34	87
HexCer(d18:1/22:0)-OH	800.7	1	264.3	1	34	87
HexCer(d18:1/22:1)-OH	798.7	1	264.3	1	34	87
HexCer(d18:1/23:0)-OH	814.7	1	264.3	1	34	87
HexCer(d18:1/23:1)-OH	812.7	1	264.3	1	34	87
HexCer(d18:1/24:0)-OH	828.7	1	264.3	1	34	87
HexCer(d18:1/24:1)-OH	826.7	1	264.3	1	34	87
HexCer(d18:1/25:0)-OH	842.7	1	264.3	1	34	87
HexCer(d18:1/25:1)-OH	840.7	1	264.3	1	34	87
LacCer (d18:1/12:0)	806.562	1	264.3	1	41	79
LacCer (d18:1/16:0)	862.625	1	264.3	1	41	79
LacCer (d18:1/18:0)	890.656	1	264.3	1	41	79
LacCer (d18:1/20:0)	918.688	1	264.3	1	41	79
LacCer (d18:1/22:0)	946.719	1	264.3	1	41	79
LacCer (d18:1/22:1)	944.703	1	264.3	1	41	79
LacCer (d18:1/23:0)	960.7	1	264.3	1	41	79
LacCer (d18:1/23:1)	958.7	1	264.3	1	41	79
LacCer (d18:1/24:0)	974.75	1	264.3	1	41	79
LacCer (d18:1/24:1)	972.735	1	264.3	1	41	79
LacCer (d18:1/25:0)	988.7	1	264.3	1	41	79
LacCer (d18:1/25:1)	986.7	1	264.3	1	41	79
LacCer (d18:1/26:0)	1002.78	1	264.3	1	41	79
LacCer (d18:1/26:1)	1000.77	1	264.3	1	41	79
ST (d18:1/12:0)	724.5	1	264.3	1	43	100
ST (d18:1/16:0)	780.6	1	264.3	1	43	100
ST (d18:1/17:0)	794.5	1	264.3	1	43	100
ST (d18:1/18:0)	808.6	1	264.3	1	43	100
ST (d18:1/20:0)	836.6	1	264.3	1	43	100
ST (d18:1/22:0)	864.7	1	264.3	1	43	100
ST (d18:1/22:1)	862.7	1	264.3	1	43	100
ST (d18:1/23:0)	878.6	1	264.3	1	43	100
ST (d18:1/23:1)	876.6	1	264.3	1	43	100
ST (d18:1/24:0)	892.7	1	264.3	1	43	100
ST (d18:1/24:1)	890.6	1	264.3	1	43	100
ST (d18:1/25:0)	906.7	1	264.3	1	43	100
ST (d18:1/25:1)	904.7	1	264.3	1	43	100
ST(d18:1/22:0)-OH	880.7	1	264.3	1	43	100
ST(d18:1/22:1)-OH	878.6	1	264.3	1	43	100
ST(d18:1/23:0)-OH	894.6	1	264.3	1	43	100
ST(d18:1/23:1)-OH	892.6	1	264.3	1	43	100
ST(d18:1/24:0)-OH	908.7	1	264.3	1	43	100
ST(d18:1/24:1)-OH	906.7	1	264.3	1	43	100
ST(d18:1/25:0)-OH	922.7	1	264.3	1	43	100
ST(d18:1/25:1)-OH	920.6	1	264.3	1	43	100
SM (d18:1/16:0)	703.5	1	264.3	1	29	122
SM (d18:1/16:1)	701.6	1	264.3	1	29	122
SM (d18:1/17:0)	717.6	1	184.1	1	29	122
SM (d18:1/18:0)	731.6	1	264.3	1	29	122
SM (d18:1/18:1)	729.6	1	264.3	1	29	122
SM (d18:1/20:0)	759.6	1	184.1	1	29	122
SM (d18:1/20:1)	757.6	1	264.3	1	29	122
SM (d18:1/22:0)	787.7	1	184.1	1	29	122
SM (d18:1/22:1)	785.7	1	264.3	1	29	122
SM (d18:1/24:0)	815.7	1	184.1	1	29	122
SM (d18:1/24:1)	813.7	1	264.3	1	29	122
SM (d18:2/16:0)	701.6	1	262.3	1	29	122
SM (d18:2/18:0)	729.6	1	262.3	1	29	122
SM (d18:2/20:0)	757.6	1	262.3	1	29	122
SM (d18:2/22:0)	785.7	1	262.3	1	29	122
SM (d18:2/22:1)	783.7	1	184.1	1	29	122
SM (d18:2/24:0)	813.7	1	262.3	1	29	122
SM (d18:2/24:1)	811.7	1	184.1	1	29	122
SM (d34:1)	703.5	1	184.1	1	29	122
SM (d34:2)	701.6	1	184.1	1	29	122
SM (d36:1)	731.6	1	184.1	1	29	122
SM (d36:2)	729.6	1	184.1	1	29	122
SM (d38:2)	757.6	1	184.1	1	29	122
SM (d40:2)	785.7	1	184.1	1	29	122
SM (d42:2)	813.7	1	184.1	1	29	122
LPA 16:0	409.235	-1	152.917	-1	22	80
LPA 16:1	407.2	-1	152.917	-1	22	80
LPA 17:0	423.3	-1	152.917	-1	22	80
LPA 18:0	437.267	-1	152.917	-1	22	80
LPA 18:1	435.251	-1	152.917	-1	22	80
LPA 18:2	433.2	-1	152.917	-1	22	80
LPA 20:3	431.2	-1	152.917	-1	22	80
LPA 20:4	457.235	-1	152.917	-1	22	80
LPA 22:4	485.267	-1	152.917	-1	22	80
LPA 22:5	483.3	-1	152.917	-1	22	80
LPA 22:6	481.236	-1	152.917	-1	22	80
LPS 16:0	496.268	-1	409.236	-1	19	79
LPS 16:1	494.252	-1	407.221	-1	19	79
LPS 17:1	508.268	-1	421.236	-1	19	79
LPS 18:0	524.299	-1	437.267	-1	19	79
LPS 18:1	522.284	-1	435.252	-1	19	79
LPS 18:2	520.268	-1	433.236	-1	19	79
LPS 20:3	546.284	-1	459.252	-1	19	79
LPS 20:4	544.268	-1	457.236	-1	19	79
LPS 22:4	572.299	-1	485.267	-1	19	79
LPS 22:5	570.284	-1	483.252	-1	19	79
LPS 22:6	568.268	-1	481.236	-1	19	79
PA 16:0/16:0 R1	647.466	-1	255.2	-1	35	105
PA 16:0/18:1 R1	673.481	-1	255.2	-1	35	105
PA 16:0/20:4 R1	695.466	-1	255.2	-1	35	105
PA 16:0/22:6 R1	719.466	-1	255.2	-1	35	105
PA 17:0/17:0 R1	675.497	-1	269.2	-1	35	105
PA 18:0/18:0 R1	703.528	-1	283.264	-1	35	105
PA 18:0/20:1 R1	729.544	-1	283.264	-1	35	105
PA 18:0/20:4 R1	723.497	-1	283.264	-1	35	105
PA 18:0/22:6 R1	747.497	-1	283.264	-1	35	105
PA 18:1/18:1 R1	699.497	-1	281.249	-1	35	105
PA 18:1/20:1 R1	727.528	-1	281.249	-1	35	105
PA 18:1/20:4 R1	721.481	-1	281.249	-1	35	105
PA 18:1/22:6 R1	745.481	-1	281.249	-1	35	105
PA 32:0	647.466	-1	152.996	-1	35	105
PA 34:0	675.497	-1	152.996	-1	35	105
PA 34:1	673.481	-1	152.996	-1	35	105
PA 36:0	703.528	-1	152.996	-1	35	105
PA 36:2	699.497	-1	152.996	-1	35	105
PA 36:4	695.466	-1	152.996	-1	35	105
PA 38:1	729.544	-1	152.996	-1	35	105
PA 38:2	727.528	-1	152.996	-1	35	105
PA 38:4	723.497	-1	152.996	-1	35	105
PA 38:5	721.481	-1	152.996	-1	35	105
PA 38:6	719.466	-1	152.996	-1	35	105
PA 40:6	747.497	-1	152.996	-1	35	105
PA 40:7	745.481	-1	152.996	-1	35	105
PG 16:0/18:0 R2	749.534	-1	283.264	-1	37	140
PG 16:0/18:1 R2	749.533	-1	281.249	-1	37	140
PG 16:0/20:4 R2	771.517	-1	303.233	-1	37	140
PG 16:0/22:6 R2	793.503	-1	327.233	-1	37	140
PG 17:0/17:0 R2	749.534	-1	269.233	-1	37	140
PG 18:0/18:0 R2	777.565	-1	283.264	-1	37	140
PG 18:0/18:1 R2	775.549	-1	281.249	-1	37	140
PG 18:0/18:2 R2	773.534	-1	279.233	-1	37	140
PG 18:0/20:4 R2	797.534	-1	303.233	-1	37	140
PG 18:0/22:5 R2	823.549	-1	329.249	-1	37	140
PG 18:0/22:6 R2	821.534	-1	327.233	-1	37	140
PG 18:1/20:4 R2	795.518	-1	303.233	-1	37	140
PG 18:1/22:6 R2	819.518	-1	327.233	-1	37	140
PG 20:4/22:6 R2	841.503	-1	327.233	-1	37	140
PG 22:6/22:6 R2	865.503	-1	327.233	-1	37	140
PG 34:0	749.534	-1	152.996	-1	37	140
PG 34:1	749.533	-1	152.996	-1	37	140
PG 36:0	777.565	-1	152.996	-1	37	140
PG 36:1	775.549	-1	152.996	-1	37	140
PG 36:2	773.534	-1	152.996	-1	37	140
PG 36:4	771.517	-1	152.996	-1	37	140
PG 38:4	797.534	-1	152.996	-1	37	140
PG 38:5	795.518	-1	152.996	-1	37	140
PG 38:6	793.503	-1	152.996	-1	37	140
PG 40:5	823.549	-1	152.996	-1	37	140
PG 40:6	821.534	-1	152.996	-1	37	140
PG 40:7	819.518	-1	152.996	-1	37	140
PG 42:10	841.503	-1	152.996	-1	37	140
PG 44:12	865.503	-1	152.996	-1	37	140
PI 15:0/18:1-d7 R2	828.561	-1	288.293	-1	48	187
PI 16:0/18:0 R2	837.55	-1	283.264	-1	48	187
PI 16:0/18:1 R2	835.534	-1	281.249	-1	48	187
PI 16:0/20:4 R2	859.533	-1	303.233	-1	48	187
PI 16:0/22:6 R2	883.533	-1	327.233	-1	48	187
PI 18:0/18:0 R2	867.596	-1	283.264	-1	48	187
PI 18:0/18:1 R2	865.58	-1	281.249	-1	48	187
PI 18:0/18:2 R2	861.55	-1	279.233	-1	48	187
PI 18:0/20:4 R2	887.564	-1	303.233	-1	48	187
PI 18:0/22:5 R2	913.58	-1	329.249	-1	48	187
PI 18:0/22:6 R2	911.564	-1	327.233	-1	48	187
PI 18:1/20:4 R2	885.549	-1	303.233	-1	48	187
PI 18:1/22:6 R2	909.549	-1	327.233	-1	48	187
PI 20:4/22:6 R2	929.519	-1	327.233	-1	48	187
PI 22:6/22:6 R2	953.519	-1	327.233	-1	48	187
PI 33:1-d7	828.561	-1	241.012	-1	46	187
PI 34:0	837.55	-1	241.012	-1	46	187
PI 34:1	835.534	-1	241.012	-1	46	187
PI 36:0	865.581	-1	241.012	-1	46	187
PI 36:1	865.58	-1	241.012	-1	46	187
PI 36:2	861.55	-1	241.012	-1	46	187
PI 36:4	859.533	-1	241.012	-1	46	187
PI 38:4	887.564	-1	241.012	-1	46	187
PI 38:5	885.549	-1	241.012	-1	46	187
PI 38:6	883.533	-1	241.012	-1	46	187
PI 40:5	913.58	-1	241.012	-1	46	187
PI 40:6	911.564	-1	241.012	-1	46	187
PI 40:7	909.549	-1	241.012	-1	46	187
PI 42:10	929.519	-1	241.012	-1	46	187
PI 44:12	953.519	-1	241.012	-1	46	187
PS 16:0/18:0 R1	762.529	-1	255.233	-1	42	105
PS 16:0/18:1 R1	760.513	-1	255.233	-1	42	105
PS 16:0/20:4 R1	782.498	-1	255.233	-1	42	105
PS 16:0/22:6 R1	806.498	-1	255.233	-1	42	105
PS 17:0/17:0 R1	762.529	-1	269.233	-1	42	105
PS 18:0/18:0 R1	790.56	-1	283.264	-1	42	105
PS 18:0/18:1 R1	788.545	-1	283.264	-1	42	105
PS 18:0/18:2 R1	786.529	-1	283.264	-1	42	105
PS 18:0/20:4 R1	812.544	-1	283.264	-1	42	105
PS 18:0/22:5 R1	836.545	-1	283.264	-1	42	105
PS 18:0/22:6 R1	834.529	-1	283.264	-1	42	105
PS 18:1/20:4 R1	808.513	-1	281.249	-1	42	105
PS 18:1/22:6 R1	832.513	-1	281.249	-1	42	105
PS 20:4/22:6 R1	854.498	-1	303.233	-1	42	105
PS 22:6/22:6 R1	878.498	-1	327.233	-1	42	105
PS 34:0	762.529	-1	675.497	-1	24	105
PS 34:1	760.513	-1	673.481	-1	24	105
PS 36:0	790.56	-1	703.528	-1	24	105
PS 36:1	788.545	-1	701.513	-1	24	105
PS 36:2	786.529	-1	699.497	-1	24	105
PS 36:4	782.498	-1	695.466	-1	24	105
PS 38:4	812.544	-1	725.512	-1	24	105
PS 38:5	808.513	-1	721.481	-1	24	105
PS 38:6	806.498	-1	719.466	-1	24	105
PS 40:5	836.545	-1	749.513	-1	24	105
PS 40:6	834.529	-1	747.497	-1	24	105
PS 40:7	832.513	-1	745.481	-1	24	105
PS 42:10	854.498	-1	767.466	-1	24	105
PS 44:12	878.498	-1	791.466	-1	24	105
