# Supplementary material for: The major TMEM106B dementia risk allele affects TMEM106B protein levels, fibril formation, and myelin lipid homeostasis in the ageing human hippocampus
Source: Mol Neurodegener. 2023 Sep 19;18:63. doi: 10.1186/s13024-023-00650-3 (PMC10510131; doi:10.1186/s13024-023-00650-3)
Supplement: Supplementary file 2 — Supplementary Material 2 [file 13024_2023_650_MOESM2_ESM.xlsx]

## Sheet: S1_Sample_Information
Samples for proteomic and lipidomic analyses. Shaded samples used for isolation of TMEM106B fibrils using sarkosyl fractionation.
Sample ID	Brain Bank	SU Number	APOE genotype	rs1990622 genotype	Sex	Age	PMI	Braak stage	Brain pH	COD category	High_blood_pressure	Heart disease	diabetes	thyroid disease	head injury	stroke	tremor	Epilepsy	Cancer
1	NSWBTRC	190	e3/e4	A/A	M	68	17	1	6.59	Hanging	No	No	No	No	No	No	No	No	No
2	QBB	204	e2/e3	A/G	M	93	86	2	n/a	Cardiac	not reported	Yes	not reported	not reported	not reported	not reported	not reported	not reported	none found
5	QBB	242	e3/e3	A/G	M	74	85	1	n/a	Infection/Cancer	not reported	not reported	not reported	not reported	not reported	not reported	not reported	not reported	Yes
6	QBB	254	e3/e3	A/G	M	76	8	2	n/a	Cancer	not reported	not reported	not reported	not reported	not reported	not reported	not reported	not reported	Yes
7	QBB	232	e3/e3	A/G	F	70	23	1	n/a	Infection	not reported	not reported	not reported	not reported	not reported	not reported	not reported	not reported	none found
8	QBB	244	e2/e4	A/G	F	84	26	0	n/a	Cancer	not reported	not reported	not reported	not reported	not reported	not reported	not reported	not reported	Yes
9	QBB	361	e2/e3	G/G	F	93	90	2	n/a	Cancer	Yes	No	No	not reported	No	Yes	No	No	Yes
10	NSWBTRC	338	e3/e3	G/G	F	82	8	1	6.45	Respiratory	No	Yes	No	No	No	yes	No	No	No
11	NSWBTRC	317	e3/e3	G/G	F	78	37	2	6.54	Cardiac	No	Yes	No	No	No	No	No	No	No
13	QBB	239	e3/e3	A/A	M	67	30	1	n/a	Cancer	not reported	not reported	not reported	not reported	not reported	not reported	not reported	not reported	Yes
14	QBB	101	e3/e4	A/G	F	71	8	not reported/no clinical dementia	n/a	Renal failure/Infection	Yes	Yes	not reported	not reported	not reported	Yes	not reported	not reported	none found
15	QBB	108	e3/e3	G/G	F	74	24	0	n/a	Cardiac	not reported	not reported	not reported	not reported	not reported	not reported	not reported	not reported	none found
16	QBB	132	e3/e3	A/A	F	73	15	1	n/a	Cancer/Infection	Yes	not reported	not reported	not reported	not reported	not reported	not reported	not reported	Yes
17	QBB	208	e3/e3	G/G	F	76	49	1	n/a	Infection	not reported	not reported	not reported	not reported	not reported	not reported	not reported	not reported	Yes
18	QBB	215	e3/e3	A/A	F	87	27	0	n/a	Respiratory	not reported	not reported	not reported	not reported	not reported	not reported	not reported	not reported	none found
19	QBB	240	e3/e3	A/G	M	95	12	1	n/a	Cardiac	not reported	not reported	not reported	not reported	not reported	not reported	not reported	not reported	none found
20	NSWBTRC	410	e3/e3	G/G	F	78	11	1	6.3	Respiratory	Yes	Yes	No	No	No	No	No	No	No
21	QBB	45	e2/e2	A/G	F	75	15	not reported/no clinical dementia	n/a	Cardiac	not reported	not reported	not reported	not reported	not reported	not reported	not reported	not reported	none found
22	NSWBTRC	499	e3/e3	A/A	M	85	9	1	6.57	Cancer	No	Yes	No	No	No	Yes	Yes	No	Yes
23	NSWBTRC	511	e3/e4	A/A	F	78	45	1	6.05	Toxicity	Yes	Yes	No	No	No	No	No	No	No
24	NSWBTRC	557	e3/e3	G/G	F	86	9	1	6.75	Respiratory	Yes	No	Yes	No	No	No	No	No	No
25	NSWBTRC	610	e3/e4	A/G	F	87	5	0	6.38	Cancer	Yes	No	No	No	No	No	No	No	Yes
26	NSWBTRC	617	e3/e3	G/G	F	85	10	1	6.63	Respiratory	Yes	No	No	No	No	No	No	No	No
27	NSWBTRC	627	e3/e3	A/G	F	73	45	1	6.86	Cardiac	Yes	Yes	No	No	No	No	No	No	No
28	NSWBTRC	684	e3/e4	G/G	F	74	20	1	6.59	Cancer	No	No	No	No	No	No	No	No	Yes
29	NSWBTRC	761	e2/e3	G/G	F	81	35	0	6.39		No	No	No	Yes	No	No	Yes	No	Yes
30	NSWBTRC	764	e3/e3	A/A	F	86	4	2	6.35		No	No	No	No	No	No	No	No	No
31	NSWBTRC	95	e3/e3	NA	F	78	41	0	6.84	Respiratory	No	No	No	No	No	No	No	No	No
32	QBB	BR224	e2/e3	A/G	F	90	27	0	n/a	Hernia	not reported	Yes	not reported	not reported	not reported	not reported	not reported	not reported	Yes
33	QBB	135	e3/e3	A/A	F	76	24	0	n/a	Cardiac	not reported	Yes	not reported	not reported	not reported	not reported	not reported	not reported	none found
34	QBB	BR268	e2/e2	A/G	F	92	84	not reported/no clinical dementia	n/a	Cardiac	not reported	not reported	not reported	not reported	not reported	not reported	not reported	not reported	none found
35	QBB	BR33	e2/e3	A/G	F	78	26	1	n/a	Cardiac	not reported	Yes	not reported	not reported	not reported	not reported	not reported	not reported	none found
36	NSWBTRC	644	e3/e3	A/A	M	81	29	1	6.57	Cardiac	No	Yes	No	No	No	No	No	No	Yes
37	NSWBTRC	688	e3/e3	A/A	M	73	9	0	6.52	Cancer	Yes	No	No	No	No	No	Yes	No	Yes
38	NSWBTRC	647	e3/e3	A/G	M	69	52	0	6.95	Cardiac	No	Yes	No	No	No	No	No	No	No
39	QBB	133	e3/e4	A/G	F	68	44	not reported/no clinical dementia	n/a	Cardiac	not reported	not reported	not reported	not reported	not reported	not reported	not reported	not reported	none found
41	QBB	BR39	e3/e3	A/G	M	82	24	0	n/a	Cardiac	not reported	No	not reported	not reported	not reported	not reported	not reported	not reported	none found
42	NSWBTRC	377	e3/e3	A/G	M	78	7	1	6.2	Cancer	Yes	No	No	No	No	No	No	No	Yes
43	QBB	38	e3/e4	G/G	M	73	70	2	n/a	Cardiac	Yes	Yes	not reported	not reported	not reported	not reported	not reported	not reported	none found
44	QBB	43	e3/e3	A/G	M	80	8	1	n/a	Cardiac/Infection	Yes	Yes	not reported	not reported	not reported	not reported	not reported	not reported	none found
45	QBB	44	e2/e4	A/A	M	68	27	not reported/no clinical dementia	n/a	Renal failure	Yes	not reported	not reported	not reported	not reported	not reported	not reported	not reported	none found
46	NSWBTRC	446	e2/e3	A/G	F	104	27	2	5.89	Respiratory	No	Yes	Yes	No	No	No	Yes	No	No
47	NSWBTRC	451	e3/e3	A/G	M	73	48	2	6.8	Cardiac	Unknown	Yes	No	No	No	No	No	No	No
48	QBB	46	e3/e3	A/G	M	78	10	not reported/no clinical dementia	n/a	Cardiac/Renal failure/Cancer	not reported	Yes	not reported	not reported	not reported	not reported	not reported	not reported	Yes
49	NSWBTRC	366	e3/e4	A/G	M	69	16	1	6.6	Cardiac	Yes	No	Yes	No	No	No	No	No	No
50	QBB	356	e3/e3	A/A	M	81	70	2	n/a	Cancer	Yes	Yes	No	not reported	No	Yes	No	No	Yes
51	QBB	337	e3/e3	A/G	M	77	25	1	n/a	Cancer	Yes	No	No	not reported	Yes	No	No	No	Yes
52	QBB	331	e3/e3	A/G	M	82	53	2	n/a	Infection	No	No	No	not reported	No	No	No	No	Yes
53	QBB	32	e2/e4	G/G	M	70	26	1	n/a	Infection	not reported	Yes	not reported	not reported	not reported	not reported	not reported	not reported	none found
54	NSWBTRC	312	e3/e4	A/G	M	82	24	2	6.4	Infection	No	Yes	No	No	No	No	No	No	No
55	NSWBTRC	278	e3/e3	A/G	M	74	10	2	6.22	Respiratory	Yes	Yes	No	No	No	No	No	No	Yes
56	QBB	267	e3/e3	A/A	M	80	47	2	n/a	Respiratory/Cancer	No	No	No	not reported	No	No	No	No	Yes
58	NSWBTRC	653	e3/e3	A/G	M	67	20	2	6.47	Cardiac	No	Yes	No	No	No	No	No	No	No
59	NSWBTRC	613	e2/e3	NA	M	66	63	0	6.91	Cardiac	Yes	Yes	No	No	No	No	No	No	No
60	NSWBTRC	733	e2/e3	A/G	M	66	32	1	6.66	Cardiac	Yes	Yes	No	No	No	No	No	No	No
61	QBB	BR302	e2/e4	G/G	M	93	14	1	n/a	Cardiac	Yes	Yes	No	not reported	No	No	No	No	none found
62	NSWBTRC	803	e3/e3	A/A	M	66	21	1			No	Yes	No	No	No	No	No	No	No
63	NSWBTRC	518	e3/e4	A/G	M	66	23	0	6.74	Cardiac	Yes	Yes	No	No	No	No	No	No	No
64	NSWBTRC	724	e3/e3	A/G	M	80	12	1	6.5	Respiratory	Yes	Yes	Yes	No	No	No	Yes	No	Yes
65	QBB	81	e3/e4	G/G	M	67	35	not reported/no clinical dementia	n/a	Cardiac	not reported	not reported	not reported	not reported	not reported	not reported	not reported	not reported	none found
66	NSWBTRC	666	e3/e3	G/G	M	83	10	0	6.67	Respiratory	Yes	Yes	No	No	No	No	No	No	No
67	NSWBTRC	731	e3/e3	A/A	M	67	29	1	7.06	Cardiac	No	Yes	No	No	No	No	No	No	No
68	QBB	47	e3/e3	A/G	M	93	11	not reported/no clinical dementia	n/a	Cardiac	Yes	Yes	not reported	not reported	not reported	not reported	not reported	not reported	none found
69	QBB	67	e2/e3	A/G	M	70	7	0	n/a	Cardiac/Infection	Yes	Yes	not reported	not reported	not reported	not reported	not reported	not reported	Yes
70	NSWBTRC	581	e3/e4	A/A	M	85	40	1	6.26	Cancer	Yes	Yes	No	No	No	No	No	No	Yes
71	NSWBTRC	473	e3/e3	A/A	M	69	19	1	6.34	Cardiac	No	Yes	No	No	No	No	No	No	Yes
73	NSWBTRC	609	e3/e3	A/G	M	88	9	1	6.36	Respiratory	No	Yes	No	No	No	No	No	No	Yes
74	NSWBTRC	344	e3/e3	A/G	F	81	28	2	6.2	Respiratory	Yes	No	Yes	No	No	No	No	No	No
75	QBB	61	e3/e3	A/A	M	76	20	1	n/a	Infection/Cancer	Yes	Yes	not reported	not reported	not reported	not reported	not reported	not reported	Yes
76	NSWBTRC	603	e3/e3	A/A	M	73	39	1	6.28	Cardiac	No	Yes	No	No	No	No	No	No	Yes
77	NSWBTRC	465	e3/e3	NA	M	86	15	1	6.94	Infection	No	Yes	No	No	No	No	No	No	No
78	QBB	BR41	e3/e3	A/G	F	80	21	1	n/a	Cardiac	not reported	Yes	not reported	not reported	not reported	not reported	not reported	not reported	none found
79	QBB	158	e3/e3	G/G	M	83	47	0	n/a	Cardiac	not reported	Yes	not reported	not reported	not reported	not reported	not reported	not reported	none found
80	QBB	151	e2/e3	A/G	M	85	25	2	n/a	Infection	Yes	Yes	not reported	not reported	Yes	not reported	not reported	not reported	none found
12 (removed)	QBB	261	e3/e3	A/G	F	77	18	3	n/a	Respiratory	No	Yes	No	not reported	No	No	No	No	No
57 (outlier)	NSWBTRC	416	e3/e3	G/G	M	69	14	0	6.74	Cardiac	Yes	Yes	Yes	No	No	No	No	No	Yes
Samples for immunohistochemistry
Brain Bank	SU Number	rs1990622 genotype	Sex	Age	PMI	Braak stage	Brain pH	COD category	High_blood_pressure	Heart disease	diabetes	thyroid disease	head injury	stroke	tremor	Epilepsy	Cancer
NSWBTRC	871	G/G	Male	91	42	2	5.81	Cerebrovascular	Yes	Yes	No	No	No	Yes	Yes	No	Yes
NSWBTRC	886	G/G	Male	88	50	2	6.58	Respiratory	No	No	No	No	No	Yes	No	No	Yes
NSWBTRC	890	G/G	Male	100	34	2	6.08	Hemorrhagic	Yes	Yes	No	No	No	Yes	No	No	No
NSWBTRC	317	G/G	Female	78	37	1	6.54	Cardiac	No	Yes	No	No	No	No	No	No	No
NSWBTRC	666	G/G	Male	83	10	2	6.67	Respiratory	Yes	Yes	No	No	No	No	No	No	No
NSWBTRC	761	G/G	Female	81	35	1	6.39	Cancer	No	No	No	Yes	No	No	Yes	No	Yes
NSWBTRC	839	A/G	Male	86	46	1	5.91	Cerebrovascular	Yes	Yes	Yes	No	No	Yes	No	No	No
NSWBTRC	862	A/G	Female	91	16	2	5.87	Renal	Yes	No		Yes	No	No	No	No	No
NSWBTRC	868	A/G	Female	83	45	0	5.6	Cancer	Yes	No	Yes	No	No	Yes	Yes	No	Yes
NSWBTRC	610	A/G	Female	87	5	2	6.38	Cancer	Yes	No	No	No	No	No	No	No	Yes
NSWBTRC	499	A/A	Male	85	9	3	6.57	Cancer	No	Yes	No	No	No	No	Yes	No	Yes
NSWBTRC	764	A/A	Female	86	4	3	6.35	Respiratory	No	No	No	No	No	No	No	No	No

## Sheet: S2_JohnsHopkins_ProteinsAge
Code	Uniprot Accession	GeneName	Estimate	StdError	tvalue	Pvalue	Qvalue	Adj R2	ADnormTest
1259	P07602;P07602-2;P07602-3	PSAP	0.711035	0.130263	5.45845	5.8e-07	0.00316052	0.273165	0.543769
1190	P05937	CALB1	-0.67823	0.128271	-5.28747	1.15e-06	0.00316052	0.298844	0.971772
5100	Q96PV0	SYNGAP1	-0.357883	0.0684268	-5.23015	1.45e-06	0.00316052	0.2568	0.648963
778	O75962;O75962-4;O75962-5	TRIO	-0.54422	0.107484	-5.06328	2.8e-06	0.00452493	0.229378	0.0029776
3267	Q13510;Q13510-2	ASAH1	0.998357	0.199297	5.00938	3.46e-06	0.00452493	0.227207	0.24489
1694	P20020-4;P23634-2;P23634-4;P23634-7	ATP2B1	-0.839195	0.162217	-5.17329	4.46e-06	0.00486317	0.319184	0.858687
1251	P07339	CTSD	0.501655	0.103104	4.8655	6.04e-06	0.0056468	0.208966	0.550223
1047	P02511	CRYAB	0.846739	0.177699	4.76502	8.88e-06	0.00671099	0.22826	0.239487
3427	Q14764	MVP	1.25735	0.264762	4.749	9.43e-06	0.00671099	0.233639	0.28944
4695	Q8WWI1	LMO7	-0.607794	0.123301	-4.92935	1.03e-05	0.00671099	0.306674	0.964135
5386	Q9BY44	EIF2A	0.931233	0.199428	4.66953	1.3e-05	0.00771542	0.199084	0.23043
6541	Q9Y6V0	PCLO	-0.364025	0.0788057	-4.61927	1.54e-05	0.00826683	0.200659	0.0806714
3398	Q14416	GRM2	-0.637011	0.138405	-4.60252	1.64e-05	0.00826683	0.230064	0.00503848
25	A0A1B0GTW6	NA	0.837601	0.183893	4.55483	1.96e-05	0.00917647	0.207282	0.849075
2872	P78352;P78352-2;P78352-3	DLG4	-0.489405	0.109217	-4.48104	2.58e-05	0.0112686	0.179389	0.0142676
3423	Q14699	RFTN1	-0.728478	0.164694	-4.42323	3.2e-05	0.0130775	0.184821	0.881997
839	O94967;O94967-2;O94967-3;O94967-4	WDR47	-0.305013	0.0685834	-4.44733	4.48e-05	0.0172715	0.247622	0.159521
6261	Q9UPN3;Q9UPN3-2	MACF1	-0.231147	0.0528425	-4.37427	6.53e-05	0.0235013	0.246872	0.38815
6076	Q9UF11-2;Q9UF11-4	PLEKHB1	1.5916	0.377345	4.21788	6.82e-05	0.0235013	0.196445	0.842632
742	O75781-2	PALM	-1.56268	0.358194	-4.36268	7.65e-05	0.0244067	0.268036	0.400334
1334	P09417	QDPR	0.668158	0.159996	4.1761	7.83e-05	0.0244067	0.203254	0.155536
357	O15083	ERC2	-0.406527	0.0982188	-4.13899	8.93e-05	0.0265889	0.182853	0.47685
6512	Q9Y6A2	CYP46A1	-0.543052	0.13197	-4.11497	9.73e-05	0.0276955	0.173714	0.255648
602	O60741;Q9UL51	HCN1	1.94101	0.475334	4.08345	0.000113595	0.0309878	0.206018	0.450447
1594	P16152	CBR1	0.525641	0.131304	4.00324	0.000144097	0.0377362	0.168455	0.286284
2335	P49207	RPL34	-1.16254	0.295231	-3.93772	0.000180912	0.0451402	0.146905	0.00105528
1355	P09525;P09525-3	ANXA4	0.843861	0.215091	3.92326	0.000190172	0.0451402	0.141402	0.0648942
1158	P05090	APOD	0.69362	0.177794	3.90126	0.000205145	0.0451402	0.170089	0.646787
4804	Q92888;Q92888-2;Q92888-3;Q92888-4	ARHGEF1	-2.00492	0.492274	-4.07277	0.000207155	0.0451402	0.250806	0.407892
3983	Q6P995	FAM171B	-0.580848	0.149213	-3.89273	0.000211242	0.0451402	0.163969	0.0616436
4845	Q969P0	IGSF8	0.334802	0.0860826	3.88931	0.000213739	0.0451402	0.14626	0.585161
2187	P42262	GRIA2	-0.385784	0.0996258	-3.87233	0.000226549	0.0460297	0.151918	0.81406
110	A7KAX9	ARHGAP32	-0.396397	0.102551	-3.86537	0.000232012	0.0460297	0.166221	0.949633
6194	Q9UL54-2	TAOK2	-0.659034	0.171103	-3.85167	0.00024313	0.0468168	0.148158	0.527664
6277	Q9UPX8	SHANK2	-1.63405	0.417797	-3.9111	0.000254744	0.0476517	0.258264	0.648196
1203	P06396;P06396-2;P06396-3	GSN	0.626961	0.163801	3.82758	0.000263926	0.0479978	0.142498	1.81e-05
5436	Q9C0D0	PHACTR1	-0.488788	0.129001	-3.78902	0.000300803	0.0532258	0.129271	0.00538
4782	Q92747	ARPC1A	-0.423409	0.114207	-3.70739	0.000395724	0.0645808	0.124994	0.597537
6348	Q9Y2J8	PADI2	0.498284	0.134564	3.70295	0.000401644	0.0645808	0.162302	0.341066
2733	P62072	TIMM10	-0.633733	0.171184	-3.70207	0.000402824	0.0645808	0.123083	0.812453
1525	P14136	GFAP	0.667768	0.180435	3.70087	0.000404431	0.0645808	0.130065	0.460567
4126	Q7Z2D5;Q7Z2D5-3	PLPPR4	-0.715479	0.194446	-3.67958	0.000434147	0.0661222	0.145208	0.605565
5136	Q96SB3	PPP1R9B	-0.473656	0.128729	-3.67948	0.000434283	0.0661222	0.131454	0.697061
1948	P30085	CMPK1	0.403648	0.110034	3.66839	0.000450586	0.0661946	0.136911	0.254415
4801	Q92876	KLK6	1.34168	0.362649	3.69966	0.00045545	0.0661946	0.163273	0.000918237
3432	Q14832	GRM3	-0.505344	0.1382	-3.6566	0.000468539	0.0661946	0.124003	0.0997247
3090	Q08345;Q08345-2;Q08345-5;Q08345-6	DDR1	1.63617	0.441275	3.70783	0.000475202	0.0661946	0.179156	0.0149953
4788	Q92796	DLG3	-0.329956	0.0911487	-3.61997	0.000528784	0.0721239	0.140087	0.41315
4035	Q6XQN6	NAPRT	1.51993	0.410795	3.69997	0.000564325	0.0754007	0.183853	0.00483022
5316	Q9BUH8	BEGAIN	-1.03196	0.287546	-3.58886	0.000585652	0.0766852	0.157094	0.729383
919	O95716;P20336;P20337;P51153;P61006;Q92930;Q96E17	RAB3D	-0.662781	0.185889	-3.56546	0.000632216	0.0811592	0.187789	0.0221485
2029	P34931;P54652	HSPA1L	1.05259	0.295591	3.56096	0.000645847	0.0813147	0.177576	0.0557651
5434	Q9C0C2	TNKS1BP1	-0.36159	0.103453	-3.49521	0.00079398	0.098079	0.172342	0.0583277
3631	Q16762	TST	0.501582	0.144454	3.47227	0.000854795	0.10217	0.103551	0.560269
2219	P43251;P43251-2;P43251-3;P43251-4	BTD	1.47666	0.410095	3.60077	0.00086595	0.10217	0.258048	0.669731
395	O15394	NCAM2	-0.326083	0.0940975	-3.46538	0.000873918	0.10217	0.131184	0.00796421
5228	Q99963;Q99963-4	SH3GL3	-0.430432	0.124565	-3.45548	0.000902062	0.103611	0.107345	0.793644
1119	P04275	VWF	0.958896	0.2786	3.44184	0.000942299	0.104923	0.107108	0.708973
1908	P28072	PSMB6	-0.518747	0.150765	-3.44076	0.000945538	0.104923	0.122473	0.0464045
368	O15144	ARPC2	-0.271858	0.0795191	-3.41878	0.00101416	0.110661	0.130973	0.321003
5390	Q9BYB0	NA	-0.412089	0.120815	-3.41091	0.00103985	0.111605	0.116917	0.102768
5457	Q9GZV7	HAPLN2	1.14002	0.334954	3.40351	0.00106457	0.112415	0.161703	0.820309
1797	P23443;P23443-2;P23443-3;P23443-5	RPS6KB1	0.907228	0.260177	3.48696	0.00108629	0.112888	0.187926	0.110791
777	O75955	FLOT1	-0.329101	0.0972549	-3.3839	0.00113275	0.114512	0.122841	0.597047
6001	Q9P260;Q9P260-2	RELCH	-0.457079	0.135121	-3.38274	0.0011369	0.114512	0.121742	0.288271
6454	Q9Y4P3	TBL2	1.14303	0.335292	3.40907	0.00116048	0.115034	0.1275	0.531101
2498	P52788	SMS	0.573013	0.169948	3.3717	0.00117723	0.115034	0.125551	0.0240731
1559	P14927	UQCRB	0.280825	0.0838212	3.35028	0.00125934	0.121249	0.0967251	0.616164
2884	P78417	GSTO1	0.613892	0.184223	3.33233	0.00133228	0.124515	0.113341	8.42e-06
5346	Q9BW30	TPPP3	0.366173	0.109901	3.33185	0.0013343	0.124515	0.112692	0.827642
5369	Q9BXI6;Q9BXI6-2	TBC1D10A	-1.00761	0.301591	-3.34098	0.00135032	0.124515	0.118816	0.0219092
3880	Q5VZF2;Q5VZF2-2;Q5VZF2-3;Q9NR56;Q9NR56-2;Q9NR56-5;Q9NR56-6;Q9NR56-7	MBNL2	1.89197	0.556718	3.39843	0.0013895	0.126348	0.187697	0.195924
3997	Q6PI78	TMEM65	-0.474095	0.143045	-3.31431	0.00140948	0.126409	0.129651	0.853412
1723	P20810-10;P20810-3;P20810-6	CAST	0.528655	0.156769	3.3722	0.00148129	0.128835	0.167878	0.652117
1772	P22676	CALB2	-0.418914	0.127155	-3.29452	0.00149908	0.128835	0.131205	0.213123
278	O14672	ADAM10	0.640041	0.194292	3.29422	0.00150049	0.128835	0.122559	0.806327
2514	P53384;P53384-2	NUBP1	1.03443	0.312929	3.30564	0.00151525	0.128835	0.112722	0.707038
4687	Q8WVT3	TRAPPC12	-0.628421	0.191373	-3.28375	0.00155008	0.130108	0.10214	0.373326
6442	Q9Y4E8;Q9Y4E8-2;Q9Y4E8-3	USP15	-0.698698	0.208735	-3.34729	0.00161306	0.13368	0.173224	0.328443
5171	Q99569;Q99569-2	PKP4	-0.376351	0.115304	-3.264	0.00164787	0.134024	0.098966	0.71382
822	O94875-11;O94875-7	SORBS2	-0.405324	0.124257	-3.26198	0.00165815	0.134024	0.127137	0.505506
2126	P37837;P37837-2	TALDO1	0.23165	0.0712724	3.25021	0.0017195	0.137288	0.160157	0.318884
4024	Q6UXD5-3;Q6UXD5-5;Q9BYH1;Q9BYH1-4;Q9BYH1-5;Q9BYH1-6;Q9BYH1-7	SEZ6L2	-1.70672	0.513987	-3.32055	0.00176522	0.139239	0.185816	0.877033
289	O14773;O14773-2	TPP1	0.684328	0.211538	3.23501	0.00180187	0.140438	0.136064	0.183812
35	A0A3B3IRZ4	NA	-1.04672	0.324852	-3.22213	0.00187458	0.142399	0.113889	0.101676
328	O14974;O14974-4	PPP1R12A	-0.285416	0.0886603	-3.21921	0.00189141	0.142399	0.115193	0.548512
5489	Q9H0U4	RAB1B	0.518509	0.161276	3.21505	0.0019157	0.142399	0.116906	0.261451
569	O60477	BRINP1	-0.462056	0.143824	-3.21265	0.00192982	0.142399	0.0875615	0.67207
4458	Q8N5V2;Q8N5V2-3	NGEF	-0.653436	0.199105	-3.28187	0.00194913	0.142399	0.137994	0.0741039
4783	Q92752	TNR	-0.245362	0.0764845	-3.20799	0.00195752	0.142399	0.0870097	0.0572448
3516	Q15363	TMED2	0.706611	0.221375	3.19191	0.00205599	0.145903	0.0883318	0.0888995
2548	P54652	HSPA2	0.53513	0.167685	3.19128	0.00205998	0.145903	0.0959615	0.115376
4208	Q86UP2	KTN1	0.608705	0.186918	3.25654	0.00207254	0.145903	0.136844	0.353845
5299	Q9BTE6;Q9BTE6-2;Q9BTE6-3	AARSD1	0.549457	0.172909	3.17773	0.0021467	0.148225	0.117178	0.203507
581	O60518	RANBP6	0.505147	0.158996	3.1771	0.00215081	0.148225	0.0894074	0.377565
2228	P45381	ASPA	0.779351	0.246673	3.15945	0.00226916	0.152883	0.147803	0.453183
1102	P04062;P04062-2;P04062-4;P04062-5	GBA1	0.892671	0.282144	3.16389	0.00226983	0.152883	0.115366	0.431965
3667	Q2M389	WASHC4	0.416068	0.131807	3.15665	0.00228846	0.152883	0.11413	0.26767
2917	P84095	RHOG	0.88182	0.280592	3.14272	0.0023869	0.155065	0.0979821	0.112749
5569	Q9H4G0;Q9H4G0-2	EPB41L1	0.376971	0.120102	3.13876	0.00241559	0.155065	0.0805322	0.0900538
26	A0A1B0GUN5	NA	-1.29245	0.399144	-3.23806	0.00242216	0.155065	0.219931	0.818318
1680	P19367;P19367-4	HK1	0.176423	0.0551176	3.20086	0.00243118	0.155065	0.15707	0.14757
6278	Q9UPX8-4	SHANK2	-1.06104	0.333346	-3.183	0.00243955	0.155065	0.137912	0.681026
4263	Q86YM7	HOMER1	-0.265812	0.0851666	-3.12108	0.00254762	0.160122	0.102712	0.557206
3207	Q13224	GRIN2B	-0.26022	0.0835387	-3.11496	0.00259487	0.160122	0.0858607	0.989758
5042	Q96KQ4	PPP1R13B	-1.30876	0.416914	-3.13917	0.00261078	0.160122	0.10598	0.056046
1693	P20020-4	ATP2B1	-0.578976	0.182535	-3.17186	0.00264035	0.160122	0.132138	0.238673
464	O43491;O43491-3;O43491-4;Q9Y2J2;Q9Y2J2-3	EPB41L2	0.486478	0.153201	3.17541	0.00264139	0.160122	0.163246	0.00119495
6429	Q9Y496	KIF3A	-0.307117	0.0989372	-3.10416	0.0026803	0.16099	0.0928262	0.094416
5731	Q9NQ66	PLCB1	-0.384281	0.124149	-3.09532	0.00275215	0.163803	0.0802796	0.00779879
2599	P55809	OXCT1	-0.261379	0.084737	-3.08459	0.00284174	0.167612	0.0898159	0.0251965
3949	Q6NUP7	PPP4R4	-0.944	0.307635	-3.06857	0.0030878	0.176382	0.1282	0.434996
1617	P16615	ATP2A2	-0.395372	0.129401	-3.0554	0.00309948	0.176382	0.120258	4.27e-05
2346	P49418;P49418-2	AMPH	0.215937	0.0697487	3.09594	0.00313246	0.176382	0.137168	0.202886
2604	P56181-2	NDUFV3	-0.570392	0.186945	-3.05113	0.00313902	0.176382	0.0827188	0.0401327
4658	Q8WUA2	PPIL4	1.07754	0.351691	3.06388	0.0031461	0.176382	0.0960181	0.279213
3904	Q68DU8	KCTD16	-0.395208	0.129588	-3.04973	0.00315208	0.176382	0.116367	0.0765455
2323	P48730	CSNK1D	1.20412	0.395033	3.04815	0.00321909	0.178605	0.136091	0.961472
3613	Q16595	FXN	1.70871	0.555283	3.07719	0.0032789	0.18018	0.116986	0.0917237
3909	Q69YW2	STUM	-0.799166	0.263407	-3.03396	0.00330252	0.18018	0.0853094	0.633803
2375	P49789	FHIT	0.375482	0.123959	3.02908	0.00335037	0.18128	0.0799323	0.246994
4677	Q8WV99;Q8WV99-2	ZFAND2B	1.04589	0.341944	3.05867	0.00338412	0.181605	0.116625	3.93e-05
3237	Q13404;Q13404-1;Q13404-2;Q13404-6;Q13404-7	UBE2V1	-0.683935	0.222596	-3.07253	0.00349273	0.185114	0.121712	0.244576
591	O60641;O60641-4;Q13492;Q13492-2;Q13492-5	SNAP91	-0.816776	0.271025	-3.01365	0.00350605	0.185114	0.109209	0.0311309
2030	P34932	HSPA4	-0.238883	0.0793799	-3.00937	0.00355051	0.185501	0.111531	6.33e-05
3830	Q5TBA9	FRY	-0.591926	0.196817	-3.0075	0.00357005	0.185501	0.0829809	0.171727
6058	Q9UBS5;Q9UBS5-2	GABBR1	-0.29242	0.0974649	-3.00026	0.00364667	0.18799	0.0830928	0.439385
5085	Q96P47;Q96P47-2;Q96P47-4	AGAP3	-0.812358	0.271246	-2.99491	0.00374685	0.191645	0.119907	0.191632
4491	Q8N9R8;Q8N9R8-2	SCAI	-0.361111	0.121109	-2.9817	0.00385011	0.1954	0.122277	0.013929
4074	Q71H61	ILDR2	-0.771895	0.259451	-2.97511	0.00392478	0.197658	0.0860854	0.188552
2419	P50897	PPT1	0.512197	0.172314	2.97245	0.00395532	0.197676	0.107472	0.423747
1912	P28223;P28223-2	HTR2A	-1.41976	0.477281	-2.97469	0.00402204	0.198384	0.0958262	0.000556151
528	O60229	KALRN	-0.394239	0.132918	-2.96602	0.0040301	0.198384	0.0722809	0.670483
3381	Q14204	DYNC1H1	0.11022	0.0372726	2.95714	0.00413546	0.201802	0.0860304	0.169233
5670	Q9HCD6;Q9HCD6-2	TANC2	-0.328027	0.111007	-2.95501	0.00416118	0.201802	0.11198	0.0275753
549	O60282;Q12840	KIF5C	-0.620136	0.210977	-2.93935	0.00435432	0.209616	0.0701185	0.0443538
98	A6NL88	SHISA7	-0.674866	0.229822	-2.93648	0.00439058	0.209819	0.0799529	0.226512
5129	Q96S38;Q96S38-2	RPS6KC1	0.831436	0.282695	2.94111	0.00448631	0.21284	0.0946864	0.607749
930	O95782;O95782-2	AP2A1	-0.152879	0.0522705	-2.92477	0.00454158	0.213912	0.10077	0.904756
3249	Q13445	TMED1	1.54738	0.515227	3.00329	0.0046457	0.216114	0.149649	0.737215
6275	Q9UPW8	UNC13A	-0.536546	0.18406	-2.91506	0.00467042	0.216114	0.0925791	0.437812
4393	Q8N145	LGI3	0.636521	0.21856	2.91233	0.00470714	0.216114	0.0884889	0.660603
4378	Q8IZU9	KIRREL3	-0.852728	0.291997	-2.92033	0.00472037	0.216114	0.0908341	0.86943
4290	Q8IV08	PLD3	0.539952	0.185987	2.90317	0.00483269	0.218515	0.103098	0.532192
3137	Q12805;Q12805-2;Q12805-3;Q12805-4	EFEMP1	1.14804	0.393704	2.91599	0.00483958	0.218515	0.0855448	0.00100729
2719	P61916	NPC2	0.827399	0.286019	2.89281	0.00501186	0.224744	0.075304	0.797247
3406	Q14571;Q14643;Q14643-2;Q14643-3;Q14643-4;Q14643-5;Q14643-6;Q14643-7;Q14643-8	ITPR2	-1.21264	0.420906	-2.88103	0.00514894	0.229321	0.0817166	2.4e-05
978	P00414	COX3	-0.640119	0.222065	-2.88258	0.00521511	0.229546	0.0870698	0.0445674
3505	Q15274	QPRT	0.735582	0.25577	2.87595	0.00522413	0.229546	0.0778668	0.242224
627	O75037;O75037-4	KIF21B	-0.691098	0.236356	-2.92397	0.00526049	0.229603	0.107308	0.41352
2812	P63027;Q15836	VAMP2	-1.51384	0.512273	-2.95514	0.00534222	0.230159	0.135941	0.108227
1253	P07384	CAPN1	0.373127	0.130099	2.86802	0.00534354	0.230159	0.0722873	0.328017
4166	Q7Z6G8;Q7Z6G8-3	ANKS1B	-0.620376	0.216999	-2.85888	0.00548418	0.23347	0.0644744	0.251907
5199	Q99726	SLC30A3	-0.40032	0.140101	-2.85736	0.00550793	0.23347	0.148181	0.0215861
4054	Q6ZV29;Q6ZV29-4;Q6ZV29-5	PNPLA7	-1.01977	0.349528	-2.91756	0.00558942	0.23347	0.193648	0.520044
4820	Q92974;Q92974-2;Q92974-3	ARHGEF2	-0.294897	0.103458	-2.8504	0.00561791	0.23347	0.0648535	0.378124
4960	Q96FE5;Q96FE5-2	LINGO1	-0.512925	0.179972	-2.85003	0.00562371	0.23347	0.0791594	0.409456
6461	Q9Y520;Q9Y520-4;Q9Y520-5;Q9Y520-6;Q9Y520-7	PRRC2C	1.71223	0.585248	2.92564	0.00564102	0.23347	0.144116	0.670637
6509	Q9Y696	CLIC4	0.449937	0.15809	2.84608	0.00568703	0.23347	0.194549	0.951288
3818	Q5T5U3	ARHGAP21	-0.34484	0.121265	-2.84369	0.00572576	0.23347	0.101237	0.577435
199	O00410;O00410-3;O60518	IPO5	1.09805	0.386093	2.844	0.00575689	0.23347	0.0780179	0.121944
1491	P12955	PEPD	0.461529	0.162718	2.83637	0.00584558	0.23347	0.0644077	0.558559
4980	Q96GK7	FAHD2A	0.393392	0.138723	2.83582	0.00585466	0.23347	0.0872601	0.130074
1924	P29120;P29120-2	PCSK1	0.442749	0.1562	2.8345	0.0058765	0.23347	0.0802553	0.903248
494	O43708	GSTZ1	0.705063	0.248783	2.83405	0.005884	0.23347	0.0688665	0.000580083
1667	P18577;P18577-10;P18577-11;P18577-4;P18577-9;Q02161	RHCE	1.79266	0.61498	2.915	0.00593446	0.233516	0.12894	0.192079
5941	Q9NZJ7;Q9NZJ7-2;Q9NZJ7-3	MTCH1	0.445048	0.157277	2.82971	0.00595649	0.233516	0.0624217	0.624909
154	O00115;O00115-2	DNASE2	0.550269	0.194829	2.82437	0.00608443	0.237112	0.0828339	0.658468
5377	Q9BXQ6	TMEM121B	-1.10913	0.390408	-2.84096	0.0061647	0.238818	0.12848	0.191994
4670	Q8WUY1	THEM6	0.401806	0.142791	2.81394	0.00622717	0.239819	0.0882591	0.0495453
1204	P06454;P06454-2	PTMA	-1.19172	0.424161	-2.80959	0.00632261	0.242071	0.0889241	0.00247725
2944	Q00537;Q00537-2	CDK17	-1.03924	0.370909	-2.80187	0.00646099	0.245232	0.0818575	0.189472
2048	P35270	SPR	0.415437	0.148383	2.79976	0.00648009	0.245232	0.0860617	0.174373
400	O15511;O15511-2	ARPC5	-0.590812	0.208798	-2.82958	0.00656847	0.247148	0.147539	0.178013
5288	Q9BSJ8	ESYT1	0.268253	0.0960749	2.79212	0.00662021	0.247672	0.0782282	0.765369
2433	P51153;P61026	RAB13	-0.591743	0.211671	-2.79558	0.00665894	0.247705	0.0683527	0.0230993
420	O43236	SEPTIN4	1.27158	0.456247	2.78704	0.0067149	0.248375	0.062871	2.72e-09
5185	Q99624	SLC38A3	-0.709393	0.254717	-2.78502	0.00681371	0.249536	0.0924642	0.891386
3047	Q05586-5	GRIN1	-0.304502	0.109533	-2.78	0.00684832	0.249536	0.0812936	0.146579
556	O60313-2	OPA1	-0.22353	0.0805247	-2.77592	0.00692664	0.249536	0.0622093	0.994786
2808	P63000;P63000-2	RAC1	0.703963	0.253632	2.77553	0.00693412	0.249536	0.068901	0.13047
5132	Q96S55;Q96S55-2	WRNIP1	0.908303	0.325386	2.79147	0.00693684	0.249536	0.0989205	0.645305
1496	P13489	RNH1	0.401608	0.14504	2.76895	0.00706244	0.252666	0.152194	0.31518
904	O95487;O95487-2;O95487-3	SEC24B	-0.539408	0.195254	-2.76259	0.00718838	0.253826	0.0611	0.469878
553	O60299	LZTS3	-0.406662	0.1473	-2.76078	0.00722464	0.253826	0.101233	0.169667
174	O00203;O00203-3;Q13367	AP3B1	-0.414983	0.150328	-2.76051	0.00723009	0.253826	0.0663896	0.0536919
2802	P62937;P62937-2	PPIA	0.413572	0.149871	2.75952	0.00724994	0.253826	0.0676822	2.13e-06
4987	Q96GY0	ZC2HC1A	-0.267234	0.0970593	-2.75331	0.00737603	0.256866	0.0613209	0.10246
3656	Q17R31;Q17R31-2;Q17R31-3	TATDN3	-1.55066	0.54964	-2.82123	0.00748692	0.258174	0.106566	0.489707
1419	P10909;P10909-2;P10909-4;P10909-5;P10909-6	CLU	0.33496	0.121908	2.74766	0.00749246	0.258174	0.0605179	0.325004
1356	P09543	CNP	0.580729	0.211856	2.74115	0.00762857	0.261488	0.0927965	0.756598
2176	P42025;P61163	ACTR1B	0.341336	0.124908	2.73271	0.00780862	0.265157	0.075258	0.568455
4298	Q8IVH4	MMAA	-0.688245	0.251889	-2.73234	0.0078166	0.265157	0.109083	0.501662
1935	P29992	GNA11	-0.454319	0.16703	-2.71999	0.00808707	0.272481	0.0574216	0.515197
1899	P27816-3;P27816-6	MAP4	0.960863	0.347661	2.76379	0.00813343	0.272481	0.108089	0.00714393
4869	Q96AE4-2	FUBP1	2.94444	1.05933	2.77953	0.00818051	0.272481	0.135237	0.587516
565	O60437	PPL	-1.36646	0.498934	-2.73875	0.00821606	0.272481	0.0758707	0.502184
3336	Q14108	SCARB2	0.993104	0.365488	2.7172	0.00824062	0.272481	0.0848862	0.482082
1187	P05771;P05771-2	PRKCB	-0.243527	0.0899086	-2.70861	0.00834392	0.273163	0.0529292	0.895934
2000	P32119	PRDX2	0.278339	0.102762	2.70857	0.00834469	0.273163	0.0762386	0.894365
3287	Q13614	MTMR2	0.573074	0.209357	2.7373	0.00841352	0.274046	0.0906564	0.106506
4307	Q8IWA4	MFN1	1.01369	0.365184	2.77583	0.00858628	0.275896	0.145704	0.302167
1371	P09972	ALDOC	0.173251	0.0642178	2.69786	0.00859321	0.275896	0.0555506	0.309946
210	O00468-6	AGRN	0.344844	0.127828	2.69771	0.00859672	0.275896	0.0930461	0.32795
3757	Q5H9L2;Q969E4	TCEAL5	-0.565667	0.209834	-2.69578	0.00864221	0.276003	0.0574257	0.304995
3578	Q15836	VAMP3	1.29172	0.475372	2.71728	0.0088271	0.280539	0.0813873	0.916661
5276	Q9BRX2	PELO	-0.388591	0.144801	-2.68363	0.00893384	0.28256	0.0559677	0.750236
2443	P51531;P51531-2;P51532;P51532-2;P51532-3;P51532-4;P51532-5	SMARCA2	0.987092	0.366459	2.69359	0.00901506	0.283758	0.0912344	0.00021326
5823	Q9NTJ5	SACM1L	0.26179	0.0979128	2.6737	0.00917875	0.285746	0.0833307	0.477217
5808	Q9NSC5;Q9NSC5-2;Q9NSC5-5	HOMER3	0.984195	0.366649	2.68429	0.00924306	0.285746	0.0679315	0.79703
6360	Q9Y2S2;Q9Y2S2-2	CRYL1	0.386079	0.144569	2.67056	0.00925756	0.285746	0.056339	0.37247
3710	Q4V328	GRIPAP1	-0.205482	0.0769487	-2.67038	0.00926201	0.285746	0.0628031	0.612914
2485	P52306;P52306-4	RAP1GDS1	1.68262	0.620831	2.71026	0.00929646	0.285746	0.089795	0.0116508
425	O43237	DYNC1LI2	0.461102	0.173217	2.66198	0.00947565	0.287933	0.0918689	0.338456
3029	Q04771	ACVR1	0.897067	0.333958	2.68617	0.00953815	0.287933	0.168176	0.0196351
6392	Q9Y3A5	SBDS	0.40743	0.15328	2.65807	0.00957666	0.287933	0.0604919	0.908834
2845	P68036	UBE2L3	0.261619	0.0984306	2.65791	0.00958098	0.287933	0.0634051	0.291901
384	O15260	SURF4	0.624314	0.231362	2.69843	0.00958751	0.287933	0.105828	0.345867
104	A6NNZ2;P04350;P07437;P68371;Q13885;Q3ZCM7;Q9BVA1	NA	0.355776	0.133954	2.65597	0.00968	0.289383	0.124671	0.000120323
707	O75431;O75431-2	MTX2	0.427699	0.161446	2.64918	0.00980992	0.291059	0.0691002	0.148475
2863	P78310	CXADR	-0.422213	0.159409	-2.64862	0.00982496	0.291059	0.132397	0.803662
6020	Q9P2P5	HECW2	-0.279498	0.105681	-2.64474	0.00992852	0.29129	0.0970197	0.345839
3929	Q6ICB0	DESI1	-0.946453	0.354133	-2.67259	0.00993174	0.29129	0.0808921	0.111025
3551	Q15691;Q9UPY8;Q9UPY8-2	MAPRE1	-0.528376	0.199953	-2.6425	0.00998857	0.29129	0.0882172	0.611035
6110	Q9UHQ4	BCAP29	0.357345	0.135296	2.6412	0.0100236	0.29129	0.0685515	0.546102
3083	Q08170;Q13247;Q13247-3	SRSF4	1.10433	0.418814	2.63679	0.0101437	0.29129	0.0749532	0.00278759
3825	Q5T8I3;Q5T8I3-2	EEIG2	-1.03296	0.381772	-2.70569	0.0101487	0.29129	0.141808	0.657484
2341	P49356	FNTB	1.19005	0.444763	2.67569	0.0102318	0.29129	0.117373	0.513956
2152	P40429	RPL13A	-0.357564	0.135796	-2.63309	0.0102452	0.29129	0.0636985	0.10098
4178	Q7Z7H5;Q7Z7H5-3	TMED4	1.84232	0.693353	2.65711	0.0102503	0.29129	0.0689151	7.53e-10
4613	Q8TC12	RDH11	0.518954	0.197403	2.6289	0.0103614	0.29129	0.0489747	0.0251674
5684	Q9HCM3;Q9HCM3-2	KIAA1549	-0.437767	0.166536	-2.62867	0.010368	0.29129	0.116381	0.951938
3726	Q53H96;Q53H96-2	PYCR3	-0.718011	0.269426	-2.66496	0.0104563	0.29129	0.0756956	0.180321
981	P00488	F13A1	0.989224	0.376524	2.62725	0.0104582	0.29129	0.0498339	0.00697126
3991	Q6PCE3	PGM2L1	-0.250883	0.0955868	-2.62466	0.0104804	0.29129	0.0562843	0.315878
1929	P29475;P29475-5	NOS1	-0.463736	0.174118	-2.66334	0.0105001	0.29129	0.184417	0.270266
601	O60741	HCN1	-0.452523	0.172941	-2.61664	0.0107085	0.292327	0.0615609	0.917516
6279	Q9UPX8;Q9UPX8-4	SHANK2	-0.353601	0.135139	-2.61657	0.0107105	0.292327	0.0868457	0.367178
4057	Q6ZVC0;Q6ZVC0-2	NYAP1	-0.594116	0.226478	-2.62328	0.0107107	0.292327	0.0694949	0.0471276
5972	Q9P0K1	ADAM22	1.79585	0.684632	2.62309	0.0107161	0.292327	0.0731018	0.00436931
1791	P23368	ME2	0.303751	0.11626	2.61269	0.0108224	0.292843	0.0512015	0.198914
4589	Q8TAT6;Q8TAT6-2	NPLOC4	0.461008	0.176454	2.61262	0.0108245	0.292843	0.0486483	0.0166348
3023	Q04637;Q04637-3;Q04637-4;Q04637-5;Q04637-7;Q04637-9	EIF4G1	-0.323562	0.122553	-2.64018	0.0111456	0.297879	0.208215	0.297646
1241	P07196;P07197;P12036;Q16352	NEFL	0.691898	0.266107	2.60007	0.011194	0.297879	0.0480246	0.81576
3157	Q12931;Q12931-2	TRAP1	-0.544729	0.206622	-2.63636	0.0112555	0.297879	0.10259	0.592589
4119	Q7LC44	ARC	-0.615867	0.23699	-2.59871	0.0112875	0.297879	0.0529166	0.225615
2948	Q00610;Q00610-2	CLTC	-0.108748	0.0418818	-2.59655	0.0112999	0.297879	0.0833645	0.142974
2515	P53396	ACLY	0.241637	0.0931059	2.5953	0.0113377	0.297879	0.0469654	0.17876
1757	P22059;Q969R2;Q969R2-2;Q969R2-3;Q969R2-6	OSBP	1.14056	0.438036	2.60379	0.011344	0.297879	0.0558694	0.0533646
1240	P07196;P07197;P08670;P12036;P17661;Q16352	NEFL	0.460207	0.177499	2.59273	0.0114154	0.297879	0.104236	0.604627
125	B7ZCA0	NA	-1.27044	0.488595	-2.60018	0.0114201	0.297879	0.122578	0.864976
3281	Q13574-3	DGKZ	-0.28858	0.111474	-2.58876	0.011537	0.299081	0.0742192	0.0921519
1484	P12532;P17540	CKMT1B	-0.485698	0.185202	-2.62254	0.0116614	0.299081	0.0816752	0.0108318
1978	P31323	PRKAR2B	-0.189774	0.0734662	-2.58314	0.0117107	0.299081	0.06311	0.52724
34	A0A1W2PS58;K7EPI4	NA	2.43683	0.919072	2.65141	0.0117308	0.299081	0.111927	0.761797
4767	Q92616	GCN1	0.383111	0.148461	2.58054	0.011792	0.299081	0.0448115	0.0015288
4136	Q7Z3G6	PRICKLE2	-0.654045	0.253581	-2.57924	0.0118328	0.299081	0.049569	0.885152
3012	Q03113;Q14344	GNA12	-3.21451	1.22749	-2.61877	0.0118409	0.299081	0.0802041	0.000187566
418	O43175	PHGDH	0.478419	0.185522	2.57877	0.0118475	0.299081	0.0566439	0.114483
1161	P05129	PRKCG	-0.322048	0.12493	-2.57783	0.0118773	0.299081	0.108472	0.0125978
2078	P35611-6	ADD1	0.896316	0.348626	2.571	0.0120946	0.303383	0.0631984	0.0970925
2591	P55290-4	CDH13	-0.547918	0.210454	-2.6035	0.0122424	0.304933	0.1099	0.641393
167	O00178	GTPBP1	0.554155	0.215802	2.56788	0.0122783	0.304933	0.0680581	0.0718377
5752	Q9NQX3;Q9NQX3-2	GPHN	-0.30599	0.119306	-2.56476	0.0122961	0.304933	0.0441697	0.955746
1378	P0CG12	NA	1.01595	0.390259	2.60326	0.0125407	0.308625	0.144471	0.477
5774	Q9NR82;Q9NR82-2;Q9NR82-3;Q9NR82-5;Q9NR82-6;Q9NR82-7	KCNQ5	-0.929594	0.356399	-2.60829	0.0126384	0.308625	0.130848	0.214632
2635	P58549	FXYD7	1.20761	0.462495	2.61108	0.0126449	0.308625	0.134114	0.00557155
1342	P09488	GSTM1	1.46128	0.560983	2.60486	0.0126573	0.308625	0.11039	0.027409
2930	P98194;P98194-4	ATP2C1	-0.410034	0.160741	-2.55089	0.0127827	0.308625	0.0737445	0.0484339
446	O43390	HNRNPR	-0.344676	0.135168	-2.54998	0.0127858	0.308625	0.0613167	0.524654
6027	Q9P2U7;Q9P2U7-3	SLC17A7	-0.229787	0.0901561	-2.54877	0.0128266	0.308625	0.0875504	0.719742
5966	Q9P032	NDUFAF4	0.415925	0.163222	2.54821	0.0128454	0.308625	0.0471641	0.0011136
3368	Q14185;Q9H7D0	DOCK1	1.51447	0.584614	2.59055	0.0128692	0.308625	0.0777341	0.0053392
3552	Q15700-2	DLG2	-0.73427	0.284679	-2.57929	0.0130195	0.311089	0.130758	0.430888
5152	Q99417	MYCBP	0.931537	0.359192	2.59343	0.0132119	0.312764	0.082261	0.769654
1775	P22694	PRKACB	-1.71512	0.674267	-2.54368	0.013213	0.312764	0.0474971	0.000297835
4214	Q86UW8	HAPLN4	0.472029	0.186155	2.53567	0.0132765	0.312764	0.0790658	0.0488871
320	O14936-2;O14936-3;O14936-4;O14936-6	CASK	-0.249159	0.0972454	-2.56217	0.0132806	0.312764	0.0855056	0.899772
1017	P01116;P01116-2	KRAS	0.553544	0.215017	2.57442	0.0134023	0.31395	0.118869	0.855627
3251	Q13451	FKBP5	1.07404	0.4222	2.54392	0.0134269	0.31395	0.0626834	0.00154121
4020	Q6UWR7	ENPP6	0.693102	0.274225	2.52749	0.0135646	0.31521	0.0782863	0.105106
102	A6NNZ2;P04350;P07437;P68371;Q13509;Q13885;Q3ZCM7;Q9BUF5;Q9BVA1;Q9H4B7	NA	0.25701	0.101724	2.52654	0.0135986	0.31521	0.0906347	0.110532
2004	P32189;P32189-1;P32189-2;P32189-4	GK	-0.341986	0.135405	-2.52566	0.01363	0.31521	0.182915	0.200911
5596	Q9H7C9	AAMDC	1.00787	0.395858	2.54605	0.0136734	0.31521	0.0678211	0.179521
3514	Q15334	LLGL1	0.467586	0.185605	2.51925	0.0138604	0.318243	0.0712999	0.194965
5867	Q9NW15	ANO10	0.558154	0.221693	2.51769	0.0139174	0.318243	0.0706895	0.00592674
4231	Q86VP6	CAND1	0.561039	0.22292	2.51677	0.0139508	0.318243	0.0559431	0.00228818
502	O43759;O43759-2	SYNGR1	-0.509022	0.202297	-2.51621	0.0141246	0.32109	0.0971913	0.48347
786	O76039	CDKL5	-0.492916	0.196467	-2.5089	0.0142404	0.322151	0.100883	0.058499
5219	Q99873;Q99873-2;Q99873-3;Q9NR22;Q9NR22-2	PRMT1	-1.13831	0.452384	-2.51624	0.0143396	0.322151	0.0470555	0.0378158
5883	Q9NX05	FAM120C	-0.630192	0.251376	-2.50697	0.0143419	0.322151	0.0713279	0.0515319
5093	Q96PE7	MCEE	0.861733	0.344052	2.50466	0.0143989	0.322151	0.11014	0.0674635
5066	Q96MV1	TLCD4	-0.77293	0.308037	-2.50921	0.0144173	0.322151	0.0609069	0.192402
961	O96011	PEX11B	1.17391	0.469556	2.50005	0.0145729	0.322555	0.0591236	0.0010454
3855	Q5VT25;Q5VT25-2	CDC42BPA	0.685309	0.270475	2.53373	0.014605	0.322555	0.0659649	0.0218097
3806	Q5T160	RARS2	0.96487	0.379908	2.53975	0.0146168	0.322555	0.0780974	0.0542349
5442	Q9C0H9	SRCIN1	-0.224095	0.0896925	-2.49848	0.0146325	0.322555	0.0425704	0.0825041
2572	P55060;P55060-3	CSE1L	0.340414	0.136331	2.49697	0.0146901	0.322739	0.0675685	0.842056
2987	Q02156	PRKCE	0.472385	0.189298	2.49546	0.0147479	0.322926	0.0677158	0.074547
3335	Q14103;Q14103-3	HNRNPD	0.839982	0.334506	2.51111	0.0148435	0.322978	0.0685906	0.71317
4775	Q92686	NRGN	-0.503957	0.20217	-2.49274	0.0148525	0.322978	0.0466742	0.0220543
4727	Q8WZ74	CTTNBP2	-0.577864	0.231929	-2.49155	0.0148983	0.322978	0.0465218	0.216623
2886	P78527	PRKDC	0.192918	0.0774855	2.48973	0.0149692	0.32314	0.0720679	0.520331
6167	Q9UKE5	TNIK	-0.354191	0.14233	-2.48852	0.0150161	0.32314	0.0638659	0.924293
1365	P09669	COX6C	0.564941	0.227107	2.48755	0.0150539	0.32314	0.0515162	0.156582
3158	Q12933;Q12933-3	TRAF2	-0.698292	0.277218	-2.51893	0.0151566	0.324283	0.0779914	0.104735
4698	Q8WWM9	CYGB	-0.95646	0.384832	-2.4854	0.0152977	0.325664	0.064501	0.311459
3614	Q16610;Q16610-4	ECM1	0.979927	0.391969	2.50001	0.0153207	0.325664	0.0677869	0.488938
3802	Q5T013	HYI	0.50154	0.202484	2.47694	0.0155353	0.327458	0.0908023	0.265034
3553	Q15700-2;Q15700-4	DLG2	-0.362249	0.144452	-2.50775	0.0155858	0.327458	0.0815781	0.975147
1480	P12271	RLBP1	-0.890443	0.357925	-2.48779	0.0156024	0.327458	0.0715713	0.907319
3952	Q6NV74	CRACDL	-0.45985	0.185898	-2.47367	0.0156051	0.327458	0.038614	0.385555
1918	P28472-2	GABRB3	-0.710964	0.283812	-2.50506	0.0157675	0.329808	0.0627284	0.631372
5902	Q9NXU5	ARL15	-0.541656	0.219443	-2.46832	0.0158221	0.329895	0.0850773	0.526444
692	O75368	SH3BGRL	0.465467	0.188987	2.46295	0.0160428	0.333243	0.105659	0.728355
5418	Q9BZK7	TBL1XR1	-0.66887	0.271601	-2.4627	0.0160844	0.333243	0.0385788	0.00594546
5432	Q9C0B5;Q9C0B5-2	ZDHHC5	-0.415577	0.169071	-2.458	0.0162487	0.335117	0.0797366	0.0150685
6322	Q9Y2A7;Q9Y2A7-2	NCKAP1	-0.196842	0.0793501	-2.48068	0.0163224	0.335117	0.0597349	0.304263
6235	Q9UMY4;Q9UMY4-1	SNX12	0.358564	0.146021	2.45557	0.0163509	0.335117	0.0882382	0.834669
288	O14772	FPGT	1.13471	0.452848	2.50573	0.0163902	0.335117	0.121929	0.0360748
1815	P23677	ITPKA	-0.316873	0.129218	-2.45222	0.016492	0.335117	0.0624708	0.452481
902	O95470	SGPL1	2.28365	0.913713	2.49931	0.0165404	0.335117	0.125844	0.0186762
1930	P29692-2	EEF1D	0.493058	0.201289	2.4495	0.0166079	0.335117	0.043969	0.797434
1514	P13726	F3	-0.973763	0.397228	-2.4514	0.0166241	0.335117	0.0488738	0.414384
3224	Q13319	CDK5R2	-0.734314	0.294083	-2.49696	0.0166356	0.335117	0.0694255	0.58609
2878	P78362;P78362-2;Q96SB4;Q96SB4-3;Q96SB4-4	SRPK2	0.749235	0.305247	2.45452	0.0167939	0.335877	0.0647841	7.74e-05
316	O14910;Q9HAP6;Q9NUP9	LIN7A	-0.662334	0.270868	-2.44523	0.0168226	0.335877	0.0837858	0.00154689
3977	Q6P4E1;Q6P4E1-5	GOLM2	0.612898	0.250487	2.44683	0.0168541	0.335877	0.0511403	0.247809
3762	Q5JPH6;Q5JPH6-2	EARS2	0.436654	0.178807	2.44204	0.0169289	0.335877	0.0462398	0.0566629
4121	Q7LG56;Q7LG56-6	RRM2B	-0.84741	0.345964	-2.44942	0.0169298	0.335877	0.0599259	0.484017
2781	P62834	RAP1A	1.37381	0.563537	2.43783	0.0171126	0.336737	0.0437828	6.87e-09
589	O60641	SNAP91	0.956581	0.391695	2.44216	0.0171283	0.336737	0.0540861	0.491745
2477	P51970	NDUFA8	-0.269436	0.110611	-2.43589	0.0171978	0.336737	0.0407527	0.233157
6022	Q9P2R3	ANKFY1	0.242753	0.0997062	2.43468	0.0172509	0.336737	0.0654813	0.524961
523	O43920	NDUFS5	-0.284957	0.117041	-2.43467	0.0172512	0.336737	0.0464131	0.103166
3307	Q13796	SHROOM2	-0.330094	0.135619	-2.43398	0.0172818	0.336737	0.0382517	0.281575
3412	Q14669-2;Q14669-4	TRIP12	1.12021	0.453155	2.47203	0.0173737	0.336787	0.0891305	0.0164317
1476	P12236	SLC25A6	0.621318	0.255518	2.4316	0.0173872	0.336787	0.0375556	0.522804
5312	Q9BUB7	TMEM70	-0.821711	0.33632	-2.44324	0.0176766	0.339442	0.117044	0.168551
1589	P16083	NQO2	0.794726	0.327755	2.42476	0.0176938	0.339442	0.0371717	0.00171039
663	O75170-2;O75170-3;O75170-4;O75170-5;O75170-6	PPP6R2	0.412533	0.167967	2.45603	0.017718	0.339442	0.074869	0.11499
6352	Q9Y2L1;Q9Y2L1-2	DIS3	-0.834678	0.339634	-2.45758	0.0177317	0.339442	0.0751213	0.569418
6202	Q9ULE6	PALD1	1.11475	0.447735	2.48975	0.0178346	0.339949	0.0801765	0.769782
2538	P54136	RARS1	0.650024	0.268489	2.42105	0.017862	0.339949	0.0373439	0.103255
5635	Q9HAD4	WDR41	-0.498729	0.206211	-2.41853	0.0179769	0.340097	0.0370816	0.239573
1110	P04156	PRNP	-0.478203	0.197796	-2.41766	0.0180167	0.340097	0.0563033	0.0122121
2269	P46940	IQGAP1	0.48911	0.202418	2.41634	0.0180774	0.340097	0.0473331	0.0986771
853	O95154	AKR7A3	0.866584	0.357956	2.42092	0.0180776	0.340097	0.0406553	0.0847648
4931	Q96DM3	RMC1	-0.686166	0.28406	-2.41557	0.018531	0.347629	0.106008	0.136234
4672	Q8WUY3;Q8WUY3-2;Q8WUY3-3	PRUNE2	0.421632	0.175292	2.40531	0.0185915	0.347767	0.0344669	0.0810116
3786	Q5R3I4	TTC38	1.19511	0.492862	2.42484	0.0187563	0.349851	0.0959194	0.502407
1230	P06756;P06756-2;P06756-3	ITGAV	0.217492	0.0906821	2.3984	0.0189199	0.350991	0.0377543	0.901366
5572	Q9H4G4	GLIPR2	0.507034	0.211352	2.399	0.0189247	0.350991	0.0412337	0.326065
6423	Q9Y426;Q9Y426-3	C2CD2	0.769824	0.317559	2.42419	0.0191586	0.352669	0.0778367	0.813035
716	O75493	CA11	-0.740772	0.309156	-2.39611	0.0191699	0.352669	0.0391396	0.117226
2750	P62269	RPS18	0.246772	0.103147	2.39243	0.0192079	0.352669	0.0930181	0.531151
5046	Q96L92	SNX27	-0.421814	0.174194	-2.42152	0.0192841	0.352669	0.0546698	0.353832
1516	P13796;P13797;P13797-2	LCP1	0.596915	0.249675	2.39077	0.019289	0.352669	0.0501033	0.819126
343	O15031	PLXNB2	-0.374909	0.156899	-2.38949	0.0193516	0.352669	0.0606738	0.364738
4568	Q8NG68	TTL	-0.743512	0.309019	-2.40604	0.0194525	0.352669	0.0848537	0.216923
5313	Q9BUE6;Q9BUE6-2	ISCA1	0.769766	0.322447	2.38727	0.0194604	0.352669	0.05455	0.00398426
969	P00338;P00338-3;P07195	LDHA	1.06416	0.445915	2.38646	0.0195	0.352669	0.0346809	6.86e-05
6228	Q9UM82	SPATA2	-0.401592	0.168611	-2.38176	0.0197328	0.355036	0.0444032	0.519455
3352	Q14155-2;Q14155-5;Q15052;Q15052-2	ARHGEF7	-0.79744	0.327614	-2.43408	0.0197393	0.355036	0.123364	0.371508
2795	P62888	RPL30	-0.341993	0.143771	-2.37874	0.0198837	0.355434	0.0586363	0.0993337
3238	Q13405	MRPL49	-0.785574	0.329397	-2.38488	0.0199212	0.355434	0.0842785	0.860228
3445	Q14982;Q14982-2;Q14982-4	OPCML	0.37596	0.158173	2.3769	0.0199761	0.355434	0.0462154	0.044889
2406	P50570-3;P50570-5	DNM2	-0.70568	0.293296	-2.40603	0.0200268	0.355434	0.107989	0.736819
5277	Q9BRX8;Q9BRX8-2	PRXL2A	0.409416	0.172402	2.37478	0.020083	0.355434	0.0643099	0.716998
3545	Q15582	TGFBI	1.34263	0.562885	2.38526	0.0200872	0.355434	0.0401277	0.306879
812	O94832	MYO1D	0.589274	0.248288	2.37335	0.0201552	0.355648	0.0974319	0.903551
1435	P11171;P11171-2;P11171-3;P11171-4;Q9Y2J2;Q9Y2J2-3	EPB41	-1.32143	0.54924	-2.40592	0.0202079	0.355648	0.0776237	0.0872837
3390	Q14289	PTK2B	0.293198	0.122193	2.39946	0.0203494	0.356438	0.0811913	0.939688
1182	P05452	CLEC3B	0.986959	0.4158	2.37364	0.020403	0.356438	0.065105	0.977818
3425	Q14738	PPP2R5D	-0.376361	0.159016	-2.36682	0.0204888	0.356438	0.0668497	0.728851
238	O00625	PIR	0.465122	0.196605	2.36577	0.020543	0.356438	0.0512058	0.349633
5509	Q9H1Z4	WDR13	-0.275136	0.116335	-2.36503	0.0205807	0.356438	0.0937312	0.938965
1863	P26378;P26378-1;P26378-2;P26378-3;P26378-4;P26378-5	ELAVL4	-1.06186	0.442332	-2.4006	0.0206636	0.356438	0.0626416	0.182505
3486	Q15124	PGM5	1.04241	0.43804	2.37973	0.0206945	0.356438	0.0645162	0.314373
356	O15079-2	SNPH	-0.388946	0.162642	-2.39142	0.0207509	0.356438	0.146965	0.217468
4518	Q8NC96	NECAP1	-0.343002	0.145235	-2.36171	0.0207532	0.356438	0.0560376	0.514026
4265	Q86YM7;Q9NSB8;Q9NSB8-2;Q9NSC5;Q9NSC5-2;Q9NSC5-5	HOMER1	-0.830468	0.351877	-2.36011	0.0208367	0.356438	0.0376771	6.17e-05
693	O75369;O75369-2;O75369-8;O75369-9	FLNB	0.592397	0.247936	2.38931	0.0209447	0.356438	0.0651276	0.690903
3769	Q5JTD7	LRRC73	-0.764942	0.324353	-2.35836	0.0209991	0.356438	0.0661714	0.000836174
5368	Q9BXI3	NT5C1A	0.797626	0.333797	2.38955	0.021024	0.356438	0.12355	0.415304
4377	Q8IZU2;Q8IZU2-2	WDR17	-0.937345	0.397908	-2.35568	0.0210688	0.356438	0.0401931	2.9e-06
790	O76054	SEC14L2	-0.296807	0.126052	-2.35463	0.0211242	0.356438	0.0803997	0.83147
120	B2RTY4;B2RTY4-2;B2RTY4-4;B2RTY4-5	MYO9A	-0.790559	0.33577	-2.35447	0.0211682	0.356438	0.0664322	0.000224844
4926	Q96DE0	NUDT16	0.565132	0.240182	2.35293	0.0212145	0.356438	0.0453336	0.621147
5642	Q9HAV0	GNB4	-0.606676	0.257876	-2.35259	0.0212327	0.356438	0.0445022	0.234539
6329	Q9Y2E4	DIP2C	-0.300052	0.127637	-2.35082	0.0213267	0.3571	0.055617	0.117771
5836	Q9NUM4	TMEM106B	1.03614	0.436398	2.3743	0.0214621	0.35845	0.0643736	0.744437
5098	Q96PU5;Q96PU5-2;Q96PU5-3;Q96PU5-5;Q96PU5-6;Q96PU5-7	NEDD4L	-0.512074	0.215528	-2.37591	0.021634	0.359026	0.0703846	0.171603
5922	Q9NZ01	TECR	0.332207	0.141751	2.34359	0.0217152	0.359026	0.0372287	0.329804
6430	Q9Y4B5	MTCL1	-0.725025	0.309195	-2.34488	0.0217174	0.359026	0.0400222	0.00170043
5950	Q9NZN4	EHD2	0.78323	0.334486	2.34159	0.0218238	0.359026	0.0323145	0.134656
1009	P01034	CST3	0.436385	0.186385	2.34131	0.0218391	0.359026	0.0589283	0.348228
1089	P02794	FTH1	0.555092	0.237114	2.34103	0.0218543	0.359026	0.0454256	0.266711
5493	Q9H0W9;Q9H0W9-2	C11orf54	0.45244	0.193438	2.33894	0.0219684	0.359026	0.0485255	0.0157089
5089	Q96PE2	ARHGEF17	0.707758	0.302057	2.34313	0.0219696	0.359026	0.0344316	0.275508
2493	P52569;P52569-3	SLC7A2	-0.526723	0.221214	-2.38106	0.0219902	0.359026	0.13008	0.444044
6333	Q9Y2H0-1	DLGAP4	-0.604626	0.256729	-2.35512	0.0221121	0.359979	0.0445993	0.315381
5168	Q99536	VAT1	0.488195	0.209034	2.33548	0.0221585	0.359979	0.032822	0.0133805
1724	P20810-10;P20810-6	CAST	0.583941	0.247208	2.36215	0.0222725	0.360925	0.122621	0.607637
6068	Q9UDT6	CLIP2	-0.774608	0.332424	-2.33018	0.0224526	0.360925	0.0439471	0.000354281
4371	Q8IZP0;Q8IZP0-10;Q8IZP0-2;Q8IZP0-3;Q8IZP0-4;Q8IZP0-5;Q8IZP0-6;Q8IZP0-7;Q8IZP0-8;Q8IZP0-9	ABI1	-0.295697	0.125856	-2.34949	0.0225576	0.360925	0.101883	0.550342
916	O95714	HERC2	0.65099	0.278724	2.33561	0.0226083	0.360925	0.0361248	0.925731
6215	Q9ULP0-3;Q9ULP0-7;Q9ULP0-8	NDRG4	1.05409	0.447611	2.35492	0.0226633	0.360925	0.0919617	0.69033
6374	Q9Y2Z0	SUGT1	-1.12238	0.476424	-2.35583	0.0227044	0.360925	0.0773981	0.00242736
3321	Q13907	IDI1	-0.770928	0.331489	-2.32565	0.0227429	0.360925	0.104098	0.847247
1343	P09488;P28161	GSTM1	1.71028	0.733859	2.33053	0.0227522	0.360925	0.040024	0.000679882
354	O15075;O43602;O43602-2	DCLK1	-0.742073	0.31637	-2.34558	0.0228469	0.360925	0.173846	0.0222827
1616	P16591	FER	-0.935754	0.397116	-2.35637	0.0228686	0.360925	0.0984834	0.0522251
3747	Q5EBL4	RILPL1	-0.895293	0.37831	-2.36656	0.0228842	0.360925	0.145345	0.629214
4456	Q8N5N7	MRPL50	0.97909	0.420103	2.33059	0.0229387	0.360925	0.0525901	0.133082
4044	Q6ZN44	UNC5A	0.874003	0.376055	2.32414	0.023026	0.360925	0.0350106	0.841356
747	O75828	CBR3	1.0121	0.436278	2.31984	0.0230361	0.360925	0.0570766	0.0983656
2963	Q01432;Q01432-4;Q01432-5	AMPD3	0.402568	0.173669	2.31802	0.0231404	0.360925	0.0433289	0.432213
3198	Q13153	PAK1	-0.252552	0.108964	-2.31774	0.0231564	0.360925	0.0513406	0.599924
3819	Q5T5Y3;Q5T5Y3-3	CAMSAP1	-0.239202	0.103213	-2.31755	0.0231677	0.360925	0.0366412	0.930681
148	H7C4T6	NA	-1.19349	0.507968	-2.34954	0.0232444	0.360925	0.134593	0.603268
3669	Q2PZI1	DPY19L1	0.635503	0.274337	2.3165	0.0232641	0.360925	0.0408428	0.526865
4207	Q86UP0;Q86UP0-2	CDH24	-0.814659	0.34968	-2.32973	0.0233232	0.360986	0.0429263	0.235102
2709	P61601	NCALD	0.519016	0.224314	2.31379	0.023384	0.361074	0.0317298	0.00303261
2435	P51161;P51161-2	FABP6	0.920925	0.39286	2.34415	0.0234446	0.361157	0.0794137	0.171358
1492	P12956	XRCC6	0.229053	0.0991428	2.31033	0.023585	0.361524	0.055605	0.0978485
6196	Q9ULB1-2;Q9ULB1-3	NRXN1	-0.291347	0.124531	-2.33955	0.023607	0.361524	0.0692515	0.0293851
1090	P02795;P13640;P13640-2;P80297	MT2A	0.708164	0.303551	2.33293	0.0236341	0.361524	0.0831085	2.79e-06
281	O14733;O14733-4	MAP2K7	-0.552058	0.236228	-2.33697	0.0237531	0.361919	0.106577	0.693637
739	O75746	SLC25A12	0.202612	0.0878188	2.30716	0.0237704	0.361919	0.0413027	0.344516
5751	Q9NQW7-3	XPNPEP1	-0.270656	0.117497	-2.30352	0.0239851	0.36434	0.0938946	0.508912
3206	Q13217	DNAJC3	-0.761468	0.330057	-2.30708	0.0241484	0.365551	0.0332559	0.155739
4381	Q8N0W3;Q8N0W3-2	FCSK	0.612276	0.265979	2.30197	0.0241914	0.365551	0.0402022	0.0163063
161	O00154;O00154-2;O00154-3	ACOT7	-0.290605	0.124885	-2.32698	0.0242323	0.365551	0.0740159	0.00345562
3823	Q5T848	GPR158	-0.350577	0.152574	-2.29776	0.024328	0.365702	0.0375061	0.354713
1940	P30041	PRDX6	0.274408	0.119447	2.29732	0.024354	0.365702	0.0758671	0.00433116
4033	Q6WCQ1-2	MPRIP	-0.279259	0.120638	-2.31485	0.0245257	0.366276	0.0430139	0.240818
1207	P06703	S100A6	0.463684	0.202396	2.29098	0.0247374	0.366276	0.0397773	0.389668
748	O75828;P16152	CBR3	1.01509	0.437616	2.3196	0.0247573	0.366276	0.0542218	0.241219
3593	Q16204	CCDC6	0.302018	0.13188	2.29009	0.0247912	0.366276	0.0324749	0.0152657
6366	Q9Y2V2	CARHSP1	0.702702	0.307027	2.28873	0.0248742	0.366276	0.0610517	0.562421
2632	P58400;Q9ULB1-2;Q9ULB1-3	NRXN1	-0.567308	0.244824	-2.3172	0.0248984	0.366276	0.0687991	0.0150189
2975	Q01814-3;Q01814-4	ATP2B2	-0.830736	0.363403	-2.28599	0.0250419	0.366276	0.0802922	0.662666
4104	Q7L576;Q96F07-2	CYFIP1	-1.46171	0.639757	-2.28479	0.025116	0.366276	0.040079	8.75e-11
4735	Q92522	H1-10	0.502062	0.219897	2.28316	0.0252165	0.366276	0.0937517	0.373884
2698	P61266;P61266-2;Q16623	STX1B	0.406043	0.177852	2.28304	0.025224	0.366276	0.0506389	0.512499
5362	Q9BX67	JAM3	0.827337	0.362315	2.28348	0.0252349	0.366276	0.146649	0.739557
4953	Q96EY8	MMAB	0.620961	0.272047	2.28255	0.0252544	0.366276	0.041427	0.314953
1889	P27635	RPL10	-0.261408	0.114543	-2.28218	0.0252775	0.366276	0.0931529	0.814515
4006	Q6Q0C0;Q6Q0C0-2	TRAF7	-1.12577	0.485465	-2.31894	0.0253356	0.366276	0.0886096	0.355534
2598	P55795	HNRNPH2	0.639259	0.280249	2.28104	0.0253483	0.366276	0.0399995	0.11449
5201	Q99733;Q99733-2	NAP1L4	-0.477473	0.209345	-2.28079	0.0253634	0.366276	0.063177	0.000656365
304	O14828	SCAMP3	-1.17521	0.508766	-2.30992	0.0254318	0.366276	0.0541251	0.503092
1555	P14867;P47869-2	GABRA1	-0.708426	0.310658	-2.28041	0.0254646	0.366276	0.0347101	0.00133053
3773	Q5JU85	IQSEC2	-0.22101	0.0969964	-2.27853	0.0255042	0.366276	0.169643	0.823662
5143	Q96T51	RUFY1	1.20827	0.522153	2.31402	0.0255112	0.366276	0.0585891	0.0294022
4141	Q7Z408;Q7Z408-4	CSMD2	-0.511217	0.224305	-2.27912	0.0255852	0.366535	0.0561531	0.289137
1997	P31948;P31948-2	STIP1	-0.336718	0.147987	-2.27532	0.0257054	0.367452	0.0276249	5.64e-08
5733	Q9NQ86;Q9NQ86-4	TRIM36	-0.67478	0.296768	-2.27376	0.0258038	0.368056	0.033489	0.88154
1681	P19367;P19367-4;P52790	HK1	-0.575544	0.250534	-2.29727	0.0260068	0.369265	0.0964874	0.810309
3981	Q6P6B7	ANKRD16	1.30716	0.5678	2.30214	0.0260084	0.369265	0.0655213	0.0479424
458	O43464	HTRA2	0.793039	0.349394	2.26975	0.0260578	0.369265	0.0652431	0.253922
6295	Q9UQB8;Q9UQB8-2;Q9UQB8-3;Q9UQB8-4;Q9UQB8-5	BAIAP2	-0.21953	0.0967916	-2.26806	0.0261656	0.369559	0.0548016	0.16483
1656	P18124	RPL7	-0.29989	0.132261	-2.26741	0.0262073	0.369559	0.0395554	0.466175
3003	Q02952;Q02952-2;Q02952-3	AKAP12	0.163858	0.0722869	2.26678	0.0262479	0.369559	0.0363171	0.118568
6300	Q9UQM7;Q9UQM7-2	CAMK2A	-0.290515	0.126669	-2.29349	0.0263374	0.370023	0.0854477	0.0630042
6393	Q9Y3A6	TMED5	-0.789928	0.342411	-2.30696	0.0264547	0.370457	0.0739303	0.74735
1321	P08758	ANXA5	0.450959	0.199262	2.26315	0.0264814	0.370457	0.0266268	0.244896
3301	Q13643	FHL3	-0.79705	0.351398	-2.26823	0.0267525	0.373227	0.0739224	0.036705
3671	Q2TAA5	ALG11	-1.4943	0.650052	-2.29874	0.0268235	0.373227	0.0923186	0.0420604
2212	P43004	SLC1A2	-0.880525	0.390115	-2.25709	0.0268752	0.373227	0.0302937	1.2e-06
2503	P52888	THOP1	0.311085	0.137856	2.2566	0.0269074	0.373227	0.0632214	0.460422
5107	Q96Q04	NA	-0.250846	0.11144	-2.25096	0.0272788	0.375768	0.0292578	0.0155737
84	A6NEL2	SOWAHB	1.6986	0.743445	2.28476	0.0273213	0.375768	0.0614601	0.331158
2277	P47736-4	RAP1GAP	1.05988	0.463546	2.28647	0.0273349	0.375768	0.104655	0.861483
2178	P42167	TMPO	1.44129	0.628643	2.2927	0.0273429	0.375768	0.126651	0.475817
1971	P31146	CORO1A	-0.218786	0.0973263	-2.24797	0.0274776	0.375768	0.0412872	0.670467
1431	P11169	SLC2A3	-0.388457	0.172879	-2.24699	0.0275428	0.375768	0.0626854	0.782124
2366	P49753	ACOT2	2.51827	1.11906	2.25034	0.0276181	0.375768	0.0358477	1.8e-11
5946	Q9NZM3;Q9NZM3-2	ITSN2	-0.367251	0.163671	-2.24384	0.0277542	0.375768	0.0430579	0.0601984
669	O75223	GGCT	-0.401025	0.17877	-2.24325	0.0277942	0.375768	0.0304886	0.300999
1582	P15880	RPS2	0.278536	0.124179	2.24301	0.0278102	0.375768	0.0490251	0.46267
4243	Q86WG5	SBF2	0.627583	0.279712	2.24367	0.0278454	0.375768	0.0552352	0.0764801
1300	P08240	SRPRA	-0.912804	0.40265	-2.26699	0.0279339	0.375768	0.0842991	0.0456665
4663	Q8WUH2	TGFBRAP1	-0.503725	0.2248	-2.24077	0.0279615	0.375768	0.0685298	0.618288
2473	P51858	HDGF	0.46386	0.206969	2.2412	0.0279718	0.375768	0.042475	5.23e-05
4389	Q8N126;Q8N126-2	CADM3	0.191732	0.0855825	2.24032	0.027992	0.375768	0.0252576	0.0121867
2547	P54646;Q13131;Q13131-2	PRKAA2	0.768212	0.342511	2.24288	0.0280273	0.375768	0.0309515	0.155559
6071	Q9UDY4	DNAJB4	-0.308635	0.137831	-2.23922	0.0280664	0.375768	0.0605322	0.0654581
4357	Q8IYI6	EXOC8	0.354505	0.158397	2.23807	0.0281449	0.375867	0.0339345	0.223008
1273	P07902	GALT	0.860294	0.380965	2.2582	0.0282413	0.375867	0.110035	0.0247768
5011	Q96IU4	ABHD14B	0.56758	0.253844	2.23594	0.0282902	0.375867	0.0320759	0.925482
3817	Q5T5P2;Q5T5P2-2;Q5T5P2-9	KIAA1217	-0.37042	0.163821	-2.26113	0.0283212	0.375867	0.0885342	0.530959
2796	P62899	RPL31	-0.551978	0.244182	-2.26052	0.0283616	0.375867	0.0436709	0.900432
4833	Q969E8	TSR2	-1.09935	0.483929	-2.27172	0.0284182	0.375867	0.0933546	0.00399441
3618	Q16623	STX1A	-0.232004	0.104061	-2.2295	0.0287342	0.37928	0.0297201	0.259566
5727	Q9NQ34	TMEM9B	-0.57058	0.256082	-2.22811	0.0289974	0.381984	0.0353744	0.162135
6163	Q9UK99	FBXO3	-0.559519	0.249076	-2.24637	0.0293173	0.384978	0.148059	0.817711
4318	Q8IWQ3-4;Q8IWQ3-5	BRSK2	-0.37911	0.168857	-2.24515	0.0294013	0.384978	0.0565652	0.935943
266	O14594	NCAN	-0.248992	0.112202	-2.21914	0.0294608	0.384978	0.026087	0.266151
4256	Q86XL3	ANKLE2	-0.529227	0.238231	-2.22149	0.0294626	0.384978	0.0513184	0.592348
2578	P55160;P55160-2	NCKAP1L	1.49531	0.659151	2.26854	0.0295714	0.384978	0.0608218	0.551727
1423	P11021;P11142;P34931;P54652	HSPA5	-0.622903	0.280926	-2.21732	0.0295898	0.384978	0.0331234	0.0497842
5791	Q9NRR5;Q9UHD9;Q9UMX0;Q9UMX0-2	UBQLN4	-0.858078	0.38571	-2.22467	0.0296363	0.384978	0.105403	0.0984304
3314	Q13873	BMPR2	-0.434414	0.196113	-2.21512	0.0297472	0.385318	0.0939962	0.687614
3523	Q15386	UBE3C	-0.443001	0.200031	-2.21466	0.0297802	0.385318	0.0249699	0.0568945
5249	Q9BQG0;Q9BQG0-2	MYBBP1A	0.670736	0.302973	2.21384	0.0300074	0.385442	0.0533879	0.772104
1244	P07197;P08670;P17661;Q16352	NEFM	2.23398	1.00807	2.21609	0.030138	0.385442	0.0366076	0.202056
1808	P23588	EIF4B	-0.264998	0.119979	-2.20871	0.0302085	0.385442	0.0241637	0.512893
5230	Q9BPU6	DPYSL5	-0.237363	0.107539	-2.20722	0.030317	0.385442	0.0263592	0.510189
5755	Q9NQX4;Q9Y4I1;Q9Y4I1-2	MYO5C	-0.686597	0.311079	-2.20715	0.0303221	0.385442	0.0533551	0.00329405
4408	Q8N335	GPD1L	0.19246	0.0872009	2.20709	0.0303261	0.385442	0.0660783	0.513168
3989	Q6PCB6	ABHD17C	0.834764	0.374036	2.23178	0.0303334	0.385442	0.0677809	0.507006
3247	Q13442	PDAP1	0.745921	0.338041	2.2066	0.0303619	0.385442	0.0351355	0.0518507
18	A0A0J9YWA1	NA	-1.10429	0.494572	-2.23282	0.030362	0.385442	0.0460604	0.916562
516	O43837	IDH3B	0.780295	0.3537	2.20609	0.0303987	0.385442	0.031199	0.00059927
3700	Q49B96	COX19	0.649126	0.293276	2.21336	0.0305022	0.385442	0.0884054	0.328005
3476	Q15075	EEA1	-0.141467	0.0641922	-2.2038	0.0305662	0.385442	0.0388802	0.538227
971	P00352;P05091	ALDH1A1	0.662662	0.300732	2.20349	0.0305888	0.385442	0.0718492	0.171315
1615	P16520;P16520-2;P62873;P62879;Q9HAV0	GNB3	-0.467521	0.212205	-2.20315	0.030614	0.385442	0.0459361	6.45e-05
1001	P00966	ASS1	0.347785	0.158249	2.19771	0.0310154	0.389747	0.0664035	0.914176
6070	Q9UDY2	TJP2	0.551747	0.24841	2.22112	0.0310949	0.389997	0.0877721	0.803312
2737	P62140	PPP1CB	-0.365152	0.166616	-2.19158	0.0314732	0.393695	0.0372583	0.190324
2019	P33240;P33240-2;Q9H0L4	CSTF2	0.693629	0.312684	2.21831	0.03151	0.393695	0.0789859	0.437292
4793	Q92823	NRCAM	-0.141708	0.0647559	-2.18834	0.0317174	0.395139	0.0753174	0.258807
3889	Q63HM9	PLCXD3	-0.528741	0.241618	-2.18833	0.0317595	0.395139	0.0270293	0.104422
3022	Q04609;Q04609-6;Q04609-7	FOLH1	0.772752	0.352771	2.19052	0.0318191	0.395139	0.0612228	0.627398
3699	Q49A26;Q49A26-2	GLYR1	-0.689524	0.311518	-2.21343	0.031867	0.395139	0.0717333	0.74653
763	O75899	GABBR2	-0.326643	0.149659	-2.18259	0.0321552	0.396623	0.0516854	0.569607
1741	P21554	CNR1	-0.666085	0.305051	-2.18352	0.0321684	0.396623	0.0524906	0.327861
1000	P00918	CA2	0.280015	0.128305	2.18241	0.0321685	0.396623	0.154869	0.0919694
1406	P10606	COX5B	0.348612	0.159842	2.18098	0.0322781	0.397227	0.0358126	0.111271
162	O00159;O00159-3	MYO1C	0.701899	0.318941	2.20072	0.0325998	0.39817	0.036974	0.265147
3357	Q14160;Q14160-3	SCRIB	0.685681	0.311172	2.20355	0.0326016	0.39817	0.0785434	0.765642
4535	Q8NE62	CHDH	0.434107	0.199455	2.17647	0.0326263	0.39817	0.0225884	0.394018
1432	P11171;P11171-2;P11171-3;P11171-4	EPB41	0.951759	0.432437	2.20092	0.0327994	0.39817	0.0480093	0.350425
3219	Q13303	KCNAB2	-0.636997	0.292935	-2.17453	0.032819	0.39817	0.0623247	0.000978786
421	O43236;O43236-5	SEPTIN4	0.341189	0.155695	2.19139	0.0328402	0.39817	0.0675612	0.730511
3691	Q3SY69	ALDH1L2	-1.83503	0.840587	-2.18303	0.0328918	0.39817	0.0286418	0.00158463
1735	P21333;P21333-2;Q14315;Q14315-2	FLNA	1.34719	0.608444	2.21415	0.032892	0.39817	0.076438	0.522031
1392	P10114	RAP2A	0.373766	0.172111	2.17166	0.0330015	0.39817	0.0307267	0.874064
4943	Q96EK7	FAM120B	0.498179	0.229437	2.17131	0.0330283	0.39817	0.0669565	0.605164
1058	P02655	APOC2	1.11048	0.509526	2.17943	0.0330458	0.39817	0.0362117	0.359762
2892	P81605	DCD	-1.8981	0.859392	-2.20866	0.0331426	0.39817	0.0480328	0.0483073
2507	P52948;P52948-5;P52948-6	NUP98	-0.704294	0.322103	-2.18655	0.0332115	0.39817	0.0474196	0.8287
6385	Q9Y365	STARD10	-1.14158	0.519755	-2.19638	0.0332588	0.39817	0.110752	0.121035
5410	Q9BZC7;Q9BZC7-3;Q9BZC7-4	ABCA2	0.363344	0.167638	2.16744	0.0333334	0.39817	0.0310708	0.910094
3194	Q13136;Q13136-2	PPFIA1	-0.461113	0.210558	-2.18995	0.0334192	0.39817	0.0414143	0.682779
4128	Q7Z2K8	GPRIN1	-0.234772	0.108423	-2.16534	0.0334998	0.39817	0.0827734	0.0767561
5040	Q96KP1	EXOC2	-0.313227	0.144657	-2.16531	0.0335016	0.39817	0.0407142	0.0977549
964	O96019	ACTL6A	1.04917	0.476099	2.20369	0.0335176	0.39817	0.093987	0.452558
1914	P28289	TMOD1	-0.400598	0.185202	-2.16303	0.0336829	0.39817	0.0256477	0.433942
6121	Q9UI12;Q9UI12-2	ATP6V1H	0.229743	0.106217	2.16296	0.0336888	0.39817	0.084575	0.0381408
1900	P27816-6	MAP4	0.509513	0.235595	2.16267	0.0337121	0.39817	0.0308307	0.286449
353	O15075	DCLK1	-0.272857	0.126197	-2.16215	0.0337535	0.39817	0.0218504	0.00756538
6005	Q9P286	PAK5	-0.439891	0.203525	-2.16136	0.033859	0.398696	0.0256132	0.0449175
872	O95218;O95218-2	ZRANB2	0.796735	0.367594	2.16743	0.0339891	0.399009	0.0546494	0.927384
6503	Q9Y639-5	NPTN	-0.400042	0.185315	-2.15871	0.0340293	0.399009	0.0283892	0.113986
3049	Q05655	PRKCD	-0.342258	0.157409	-2.17432	0.0341664	0.399009	0.0987522	0.920528
2647	P60510;P62714;P67775	PPP4C	0.536367	0.248647	2.15715	0.0342416	0.399009	0.0524575	0.681049
538	O60260;O60260-2;O60260-5	PRKN	0.635701	0.291345	2.18195	0.0342586	0.399009	0.103087	0.60555
4226	Q86VH4	LRRTM4	-0.408906	0.189764	-2.15481	0.0343439	0.399009	0.077864	0.348351
1354	P09497;P09497-2	CLTB	-0.222786	0.102585	-2.17172	0.0343722	0.399009	0.0508595	0.54753
4075	Q71U36;Q71U36-2	TUBA1A	-1.29053	0.598748	-2.15538	0.0344756	0.399009	0.0578354	0.000598758
642	O75096	LRP4	-0.801454	0.36997	-2.16627	0.0344869	0.399009	0.0590095	0.918991
4228	Q86VN1	VPS36	0.446379	0.207405	2.15221	0.0345559	0.399009	0.0313879	0.655815
5585	Q9H6K5;Q9H6K5-2	PRR36	-0.333039	0.154758	-2.15199	0.0345732	0.399009	0.0228729	0.566443
6229	Q9UMF0	ICAM5	-0.322997	0.150163	-2.15097	0.0346568	0.399009	0.0512487	0.464327
3474	Q15067;Q15067-2	ACOX1	-0.305267	0.140338	-2.17522	0.0346779	0.399009	0.0447977	0.121498
6505	Q9Y673;Q9Y673-2	ALG5	0.74639	0.346956	2.15125	0.03486	0.4004	0.0572368	0.152698
3112	Q09028;Q09028-3;Q16576	RBBP4	0.342362	0.159448	2.14717	0.0349683	0.40046	0.028293	0.861719
2935	Q00013	MPP1	0.253362	0.118052	2.1462	0.0350484	0.40046	0.0295037	0.809156
1874	P26885	FKBP2	-0.605931	0.28243	-2.14542	0.0351129	0.40046	0.0273192	0.000778946
410	O43150;Q9ULH1;Q9ULH1-2	ASAP2	1.20352	0.554415	2.1708	0.0351428	0.40046	0.100131	0.743086
2670	P61006	RAB8A	-0.750376	0.347751	-2.1578	0.035171	0.40046	0.0677242	0.444236
6118	Q9UI08;Q9UI08-2	EVL	-0.320703	0.149614	-2.14354	0.035269	0.400879	0.0247472	0.523279
518	O43852;O43852-3	CALU	-0.432863	0.202246	-2.14028	0.0355404	0.402676	0.129318	0.244858
1466	P12036	NEFH	0.361235	0.168851	2.13937	0.0356162	0.402676	0.118139	0.393125
562	O60343;O60343-2;O60343-3	TBC1D4	0.482009	0.225335	2.13907	0.0356413	0.402676	0.0201384	0.532542
633	O75051;P51805;Q9UIW2	PLXNA2	1.41505	0.651498	2.17199	0.0356934	0.402676	0.0386713	0.708169
2786	P62854	RPS26	-0.590504	0.276207	-2.13791	0.0357391	0.402676	0.0363868	0.000567511
1879	P27338	MAOB	0.183152	0.0857277	2.13644	0.0358621	0.402676	0.0414158	0.424738
5990	Q9P1Y5;Q9P1Y5-2	CAMSAP3	-0.294304	0.136255	-2.15995	0.0359089	0.402676	0.0952933	0.935798
5996	Q9P244	LRFN1	0.711321	0.331924	2.14302	0.0359191	0.402676	0.0294141	0.745474
4948	Q96EQ0	SGTB	-0.361587	0.169391	-2.13464	0.0360145	0.403054	0.0504883	0.197676
336	O15016;O15016-2;O15016-3	TRIM66	0.777883	0.36342	2.14045	0.0361958	0.404392	0.0307387	0.701588
4424	Q8N442	GUF1	-0.664716	0.311956	-2.1308	0.0363834	0.405473	0.0239859	0.852272
1743	P21579;Q8N9I0	SYT1	-0.302233	0.141931	-2.12944	0.0364563	0.405473	0.0506823	0.112107
2566	P55001;P55001-2;P55001-3	MFAP2	2.12858	0.982988	2.16542	0.0365337	0.405473	0.0407537	0.293478
1698	P20020-4;Q01814;Q01814-8	ATP2B1	-1.32859	0.613254	-2.16646	0.036614	0.405473	0.123695	0.0067085
5128	Q96S21;Q96S21-2	RAB40C	-0.863404	0.397724	-2.17086	0.0366143	0.405473	0.0439027	0.173003
5653	Q9HBH1	PDF	-0.641036	0.301379	-2.12701	0.0366641	0.405473	0.0372556	0.25857
3888	Q5XUX1	FBXW9	-0.712309	0.334306	-2.13071	0.0368433	0.406185	0.023174	0.0964323
3712	Q4VCS5	AMOT	-0.565747	0.265696	-2.12931	0.0368526	0.406185	0.0358698	0.204198
6195	Q9ULA0;Q9ULA0-2	DNPEP	-0.51872	0.244264	-2.1236	0.0369574	0.406655	0.0450946	0.144685
96	A6NIH7	UNC119B	0.706567	0.331869	2.12906	0.0370432	0.406811	0.0273902	0.616207
3240	Q13418	ILK	0.407135	0.191864	2.12201	0.0370958	0.406811	0.0405269	0.319707
4321	Q8IWT1	SCN4B	0.630344	0.29723	2.12072	0.03739	0.409336	0.110794	0.107607
2804	P62942;P68106	FKBP1A	0.993618	0.465594	2.13409	0.0375712	0.409336	0.0485627	0.000484834
2202	P42677	RPS27	0.614657	0.290083	2.1189	0.0375979	0.409336	0.0341123	0.112521
6082	Q9UGJ0;Q9UGJ0-3	PRKAG2	0.470677	0.220024	2.13921	0.0376436	0.409336	0.0481942	0.274452
2451	P51610;P51610-2;P51610-4	HCFC1	-0.270586	0.127928	-2.11515	0.0376945	0.409336	0.0731416	0.514833
4959	Q96FC7	PHYHIPL	-0.246046	0.116345	-2.1148	0.037725	0.409336	0.0303031	0.30985
2215	P43121	MCAM	0.441375	0.208793	2.11394	0.0378008	0.409336	0.107327	0.224228
1827	P24387	CRHBP	-0.627344	0.296354	-2.11688	0.0378263	0.409336	0.0456859	0.978222
2214	P43034	PAFAH1B1	0.192119	0.0909527	2.1123	0.037946	0.409955	0.0311372	0.356255
439	O43301;Q96MM6	HSPA12A	0.312702	0.148154	2.11066	0.0380911	0.410844	0.0216178	0.947076
1499	P13591-3	NCAM1	-1.23223	0.580903	-2.12123	0.0382638	0.412028	0.0530656	0.0224967
815	O94856-12;O94856-3;O94856-4;O94856-8;O94856-9	NFASC	0.471679	0.221477	2.1297	0.0384627	0.41349	0.10042	0.0163396
4956	Q96F24;Q96F24-3	NRBF2	-0.788955	0.371114	-2.12591	0.0386816	0.4145	0.0320093	0.372358
5856	Q9NVH1;Q9NVH1-3	DNAJC11	-0.208368	0.0990562	-2.10353	0.0387278	0.4145	0.0273314	0.0837777
3664	Q2LD37;Q2LD37-4	BLTP1	-0.469238	0.222987	-2.10433	0.0387466	0.4145	0.0255033	0.00494135
4437	Q8N4T8	CBR4	0.413954	0.196878	2.10259	0.0388133	0.414536	0.062265	0.564473
3728	Q53HC5	KLHL26	-0.443774	0.211189	-2.10131	0.0389283	0.415087	0.0353035	0.0280331
3610	Q16566	CAMK4	-0.307666	0.146483	-2.10035	0.0390158	0.415344	0.0586682	0.0958297
1401	P10412;P16401;P16403	H1-4	0.570067	0.271584	2.09904	0.0391339	0.415924	0.0378411	0.627678
2110	P36896;P36896-2;P36896-3;P36896-4;P36896-5	ACVR1B	0.948199	0.448493	2.11419	0.0394087	0.417614	0.0396949	0.000869174
4011	Q6U841-2;Q6U841-4	SLC4A10	1.05379	0.497366	2.11874	0.039426	0.417614	0.0465316	0.077653
3377	Q14195-2;Q16555	DPYSL3	0.329263	0.157151	2.0952	0.0394842	0.417614	0.0195802	0.960688
4812	Q92930	RAB8B	-0.533898	0.255306	-2.09121	0.0398514	0.419149	0.0204932	0.197142
2033	P34949	MPI	0.378845	0.181202	2.09073	0.0398955	0.419149	0.0476535	0.866694
1192	P05976;P05976-2;P08590	MYL1	-1.11869	0.527236	-2.1218	0.0399439	0.419149	0.0378575	0.000121895
1217	P06744	GPI	0.134857	0.0645242	2.09002	0.0399605	0.419149	0.0471822	0.30446
6209	Q9ULJ8;Q9ULJ8-3;Q9ULJ8-5	PPP1R9A	-0.234016	0.112	-2.08944	0.0400147	0.419149	0.0220541	0.440375
73	A5PKW4	PSD	-0.27695	0.132571	-2.08907	0.0400492	0.419149	0.0841187	0.180364
1663	P18507-2;P18507-3	GABRG2	0.910563	0.43451	2.09561	0.0400774	0.419149	0.058461	0.420035
3452	Q14CX7;Q14CX7-2	NAA25	0.785655	0.375914	2.08999	0.0402018	0.419157	0.053311	0.101172
2111	P36915	GNL1	0.204067	0.0977691	2.08724	0.0402189	0.419157	0.0219561	0.636202
2296	P48059;P48059-2;P48059-3;P48059-4;P48059-5	LIMS1	0.572897	0.274659	2.08585	0.040348	0.419157	0.0405751	0.00243965
5538	Q9H305;Q9H305-2;Q9H305-3	CDIP1	0.929393	0.445423	2.08654	0.0403755	0.419157	0.039283	0.00127622
6224	Q9UM00;Q9UM00-1;Q9UM00-2	TMCO1	0.380751	0.18261	2.08506	0.0404223	0.419157	0.0516651	0.864123
1498	P13591	NCAM1	-0.190952	0.0916546	-2.08339	0.0405785	0.419157	0.0327009	0.00166874
4425	Q8N461	FBXL16	-0.530117	0.254569	-2.08241	0.0406705	0.419157	0.0222162	0.137389
2144	P39748	FEN1	1.18884	0.564866	2.10464	0.0408154	0.419157	0.13706	0.351612
3005	Q03001	DST	0.157284	0.0756141	2.08008	0.0408891	0.419157	0.0304446	0.559646
1261	P07711;P07711-3	CTSL	0.775875	0.372478	2.08301	0.040905	0.419157	0.0260197	0.965257
4493	Q8B2	NA	1.07235	0.515097	2.08184	0.0409626	0.419157	0.058573	0.0137854
4756	Q92581-3	SLC9A6	-0.920169	0.437842	-2.1016	0.0409756	0.419157	0.0408706	0.0400501
63	A2RTX5;P26639;P26639-2	TARS3	0.931867	0.443911	2.09922	0.0410814	0.419157	0.0361706	0.0263014
2171	P41594	GRM5	-0.184265	0.0886852	-2.07774	0.0411104	0.419157	0.037766	0.00367827
321	O14936-2;O14936-4;O14936-6	CASK	1.78604	0.846252	2.11053	0.0411138	0.419157	0.100057	0.15631
3310	Q13813-3	SPTAN1	-1.29643	0.613011	-2.11485	0.0412396	0.419157	0.0497141	0.166953
526	O60218	AKR1B10	-1.60216	0.760501	-2.10672	0.041305	0.419157	0.184506	0.048259
5402	Q9BYT8	NLN	-0.290405	0.139921	-2.0755	0.041324	0.419157	0.0194003	0.236984
4436	Q8N4Q1;Q8N4Q1-2	CHCHD4	0.728204	0.350727	2.07627	0.0413427	0.419157	0.0423808	0.00427473
173	O00203;O00203-3	AP3B1	0.571246	0.275468	2.07373	0.0415377	0.419157	0.0334443	0.039717
5974	Q9P0K9	FRRS1L	-0.43392	0.209328	-2.07291	0.0415704	0.419157	0.0785353	0.0562793
4280	Q8IUI8;Q8IUI8-2	CRLF3	0.902499	0.431277	2.09262	0.0415842	0.419157	0.0419244	0.319551
1545	P14649;P60660;P60660-2	MYL6B	0.50981	0.245983	2.07254	0.0416515	0.419157	0.124002	0.257826
2702	P61326;Q96A72	MAGOH	0.588601	0.283938	2.07299	0.0417528	0.419157	0.0444015	0.639606
6198	Q9ULB4	CDH9	0.85146	0.410598	2.07371	0.0418411	0.419157	0.0499926	0.0634359
5995	Q9P243;Q9P243-2;Q9P243-3	ZFAT	0.986949	0.473017	2.0865	0.0418546	0.419157	0.11852	0.525481
2257	P46736;P46736-2;P46736-3	BRCC3	0.518438	0.250461	2.06994	0.041856	0.419157	0.0325214	0.587613
6117	Q9UHY7	ENOPH1	-0.286406	0.138375	-2.06978	0.0418709	0.419157	0.0851225	0.506149
2190	P42263-2;P48058	GRIA3	-0.62404	0.301766	-2.06796	0.0422372	0.421093	0.0419508	0.540169
5253	Q9BQI5;Q9BQI5-2;Q9BQI5-3	SGIP1	-0.354577	0.169873	-2.0873	0.042309	0.421093	0.0313664	0.289069
3379	Q14203;Q14203-3;Q14203-6	DCTN1	0.104368	0.050538	2.06514	0.0423206	0.421093	0.0218722	0.72774
1463	P11908-2;P60891	PRPS2	0.373111	0.180692	2.06491	0.0423429	0.421093	0.0198542	0.392428
5450	Q9GZR7;Q9GZR7-2	DDX24	0.911384	0.433505	2.10236	0.0423858	0.421093	0.139545	0.374326
5945	Q9NZM1;Q9NZM1-6	MYOF	1.12173	0.535697	2.09396	0.0426467	0.422912	0.056651	0.568186
6011	Q9P2E7	PCDH10	-0.405685	0.196813	-2.06127	0.0426981	0.422912	0.019313	0.630039
351	O15067	PFAS	0.329236	0.159792	2.06039	0.0427835	0.423117	0.0165302	0.133521
1641	P17677;P17677-2	GAP43	-0.240418	0.116852	-2.05746	0.0430721	0.425319	0.0410807	0.161437
4864	Q96A73	KIAA1191	0.679553	0.327962	2.07205	0.0431419	0.425319	0.0394729	0.119183
678	O75334;O75334-3	PPFIA2	-0.461946	0.222344	-2.07762	0.0432329	0.425319	0.0552491	0.804743
5817	Q9NT68;Q9NT68-2	TENM2	-0.330399	0.160767	-2.05515	0.043301	0.425319	0.0310312	0.0777491
5092	Q96PE5;Q96PE5-2;Q96PE5-3;Q96PE5-4	OPALIN	0.665007	0.323698	2.05441	0.0433742	0.425319	0.0527784	0.847747
4711	Q8WXE9;Q8WXE9-3	STON2	-0.650607	0.314531	-2.0685	0.0433959	0.425319	0.0279811	0.0603603
308	O14841	OPLAH	0.365352	0.177996	2.05259	0.0435549	0.425563	0.0285586	0.300287
846	O95057	DIRAS1	-0.377429	0.183886	-2.05252	0.0435624	0.425563	0.0547853	0.684746
5816	Q9NT62;Q9NT62-2	ATG3	-0.610963	0.294641	-2.07359	0.043623	0.425563	0.0642629	0.541155
5806	Q9NS86	LANCL2	-0.240509	0.117245	-2.05133	0.0436808	0.425563	0.034262	0.0678821
255	O14530	TXNDC9	0.819409	0.394407	2.07758	0.0437546	0.425649	0.0425072	0.662343
828	O94906	PRPF6	0.402077	0.196168	2.04966	0.0438481	0.425671	0.017361	0.0749589
5675	Q9HCE9;Q9HCE9-2	ANO8	0.534475	0.259902	2.05645	0.0438869	0.425671	0.0576313	0.508262
5008	Q96ID5	IGSF21	-0.30442	0.148757	-2.04642	0.0441733	0.426828	0.0149741	0.0727134
4487	Q8N9I0	SYT2	0.630175	0.308091	2.04542	0.044275	0.426828	0.0683747	0.692655
3489	Q15149;Q15149-2;Q15149-3;Q15149-8	PLEC	0.152138	0.0743911	2.04511	0.0443059	0.426828	0.048837	0.42725
416	O43172;O43172-2	PRPF4	0.57119	0.278247	2.05282	0.0443163	0.426828	0.0309049	0.860688
3304	Q13685	AAMP	0.776093	0.379633	2.04433	0.044385	0.426828	0.0207606	0.0502328
36	A0A3B3ISV4	NA	0.952926	0.462387	2.06088	0.0444312	0.426828	0.061857	0.667265
6182	Q9UKX7;Q9UKX7-2	NUP50	-0.71976	0.349141	-2.06152	0.0445795	0.426828	0.0275138	6.72e-05
5455	Q9GZT8;Q9GZT8-2	NIF3L1	0.297425	0.145752	2.04063	0.0447612	0.426828	0.0313187	0.338954
5225	Q99961	SH3GL1	-0.268921	0.131819	-2.04008	0.0448168	0.426828	0.0318777	0.0489642
2608	P56211	ARPP19	-0.311222	0.152577	-2.03977	0.0448488	0.426828	0.059276	0.0956561
1427	P11142	HSPA8	0.204354	0.100188	2.0397	0.0448554	0.426828	0.0195669	0.00827732
3418	Q14689;Q14689-6;Q9Y2E4	DIP2A	-0.342824	0.168086	-2.03958	0.0448684	0.426828	0.0497156	0.0739353
1587	P16035	TIMP2	0.755334	0.368183	2.05152	0.0449907	0.426828	0.0468509	0.0213045
2422	P50991	CCT4	0.161925	0.0794828	2.03723	0.0451085	0.426828	0.0235277	0.850097
1504	P13637;P13637-2;P13637-3;P50993;P54707;P54707-2	ATP1A3	0.245771	0.119765	2.0521	0.0451135	0.426828	0.0291111	0.484006
340	O15020;Q01082	SPTBN2	0.591003	0.290116	2.03713	0.0451194	0.426828	0.0506968	0.185207
6345	Q9Y2J2	EPB41L3	0.160799	0.0789625	2.03639	0.0451948	0.426828	0.0251093	0.183418
1833	P24666	ACP1	1.58015	0.776074	2.03608	0.0452736	0.426828	0.02536	2.61e-09
3678	Q32MZ4-4	LRRFIP1	0.514727	0.252916	2.03517	0.0453211	0.426828	0.0411731	2.96e-05
1538	P14618-2	PKM	0.172462	0.0847411	2.03516	0.045322	0.426828	0.0346384	0.155483
3702	Q4G0F5	VPS26B	-0.401868	0.197524	-2.03452	0.0453876	0.426828	0.0319044	0.0199267
5305	Q9BTV5	FSD1	-0.367189	0.180525	-2.03401	0.0454405	0.426828	0.0378697	0.048626
5237	Q9BQ16;Q9BQ16-2	SPOCK3	0.838259	0.405062	2.06946	0.0457385	0.429011	0.167885	0.810286
4935	Q96DZ5	CLIP3	-0.54584	0.269146	-2.02805	0.0460601	0.430969	0.0747436	0.299976
2851	P68366;P68366-2;Q9NY65;Q9NY65-2	TUBA4A	-2.08027	1.02538	-2.02878	0.0460789	0.430969	0.0461053	1.16e-11
3048	Q05639	EEF1A2	0.376217	0.185581	2.02724	0.046145	0.430972	0.0151547	1.6e-05
1583	P15882	CHN1	0.921692	0.450574	2.04559	0.0462975	0.431781	0.0313685	0.0233546
4212	Q86UW7	CADPS2	-0.231549	0.114382	-2.02434	0.0464493	0.432062	0.0197369	0.840015
216	O00487	PSMD14	0.425236	0.210106	2.02391	0.0464942	0.432062	0.0236527	0.0363652
1980	P31431;P31431-2	SDC4	1.229	0.597917	2.05547	0.0465731	0.432062	0.0544306	0.506162
1557	P14923	JUP	0.811667	0.400836	2.02493	0.0466358	0.432062	0.0357608	0.0765355
6316	Q9Y277-2	VDAC3	-1.03285	0.510614	-2.02275	0.0466635	0.432062	0.0427792	5.54e-09
843	O94979;O94979-2;O94979-3;O94979-8;O94979-9	SEC31A	-0.180518	0.0892913	-2.02167	0.0467306	0.432062	0.0773087	0.955643
1176	P05204	HMGN2	0.577307	0.285802	2.01995	0.046913	0.432062	0.0246086	0.000675751
6502	Q9Y639-1;Q9Y639-5	NPTN	-0.192253	0.094273	-2.03932	0.0469439	0.432062	0.123401	0.691867
2989	Q02218;Q9ULD0	OGDH	0.212591	0.105267	2.01953	0.0469579	0.432062	0.0298102	0.0078116
32	A0A1C7CYX9	DPYSL2	-0.237849	0.117791	-2.01925	0.0469876	0.432062	0.0224791	0.332254
855	O95159	ZFPL1	0.742992	0.362162	2.05155	0.0471523	0.432726	0.0561668	0.516699
5543	Q9H3G5	CPVL	1.06763	0.524696	2.03476	0.0473041	0.432726	0.0567299	0.402493
1185	P05771	PRKCB	1.19045	0.587547	2.02614	0.0473582	0.432726	0.0346019	0.326106
665	O75179;O75179-2;O75179-6;O75179-7	ANKRD17	-0.620877	0.305748	-2.03068	0.0474151	0.432726	0.0433021	0.504262
1537	P14550	AKR1A1	0.289656	0.143859	2.01347	0.0476058	0.432726	0.0237027	0.281666
2258	P46776	RPL27A	-0.626204	0.311072	-2.01305	0.0476507	0.432726	0.0163145	0.0303922
3905	Q68DU8;Q96CX2	KCTD16	0.945228	0.468825	2.01616	0.0476778	0.432726	0.0282463	0.0633246
2231	P45954	ACADSB	0.487773	0.242408	2.01219	0.0477433	0.432726	0.0406961	0.0969691
1580	P15586;P15586-2	GNS	0.710553	0.352799	2.01404	0.047795	0.432726	0.043723	0.000505473
2691	P61221	ABCE1	0.27662	0.137514	2.01157	0.0478106	0.432726	0.0433545	0.0457767
2990	Q02246	CNTN2	0.279293	0.13886	2.01133	0.0478366	0.432726	0.0161013	0.852324
5851	Q9NVA2	SEPTIN11	-0.193183	0.0960549	-2.01118	0.047853	0.432726	0.0340722	0.270311
4976	Q96GC9	VMP1	-0.492474	0.245368	-2.00709	0.0482968	0.43578	0.0136592	0.123821
276	O14656	TOR1A	-0.589779	0.293687	-2.00819	0.0483239	0.43578	0.0347434	0.0593382
4746	Q92558	WASF1	-0.414	0.206538	-2.00447	0.048582	0.437505	0.0825444	0.00063638
3337	Q14108;Q14108-2	SCARB2	0.480871	0.238274	2.01815	0.0486501	0.437517	0.0245114	0.0710115
1269	P07900;P07900-2;P08238	HSP90AA1	-0.175048	0.0875782	-1.99876	0.0492101	0.441946	0.0446596	0.150351
5917	Q9NYL9	TMOD3	0.46597	0.23325	1.99773	0.0493251	0.442372	0.0188227	0.307249
3391	Q14315;Q14315-2	FLNC	0.550554	0.275675	1.99712	0.0495406	0.443585	0.0357145	0.537883
5425	Q9C005	DPY30	1.09306	0.54329	2.01193	0.0496317	0.443585	0.0224752	0.436884
212	O00478;O00478-2	BTN3A3	0.551176	0.276139	1.99601	0.0496637	0.443585	0.0234647	0.0242441
3853	Q5VSL9;Q5VSL9-2;Q9ULQ0	STRIP1	-0.531952	0.266775	-1.99401	0.0497869	0.444081	0.0158128	0.194414
1347	P09488;P46439;Q03013-2	GSTM1	0.97229	0.482202	2.01635	0.050346	0.44734	0.0629766	0.219094
1923	P29074	PTPN4	-0.864274	0.43122	-2.00425	0.0504744	0.44734	0.0669319	0.896471
1045	P02462	COL4A1	1.2243	0.615833	1.98804	0.0505068	0.44734	0.0402961	0.281617
3328	Q14012	CAMK1	-0.506391	0.254884	-1.98675	0.0505546	0.44734	0.0503896	0.0982599
2867	P78330	PSPH	0.557219	0.279833	1.99126	0.0506585	0.44734	0.0802383	0.818579
347	O15040	TECPR2	-0.476337	0.239898	-1.98558	0.0506874	0.44734	0.0650478	0.646446
808	O94826	TOMM70	0.142895	0.0719732	1.98539	0.0507089	0.44734	0.0942894	0.0586706
554	O60307	MAST3	-0.284388	0.143275	-1.98491	0.0507631	0.44734	0.0735939	0.44031
1530	P14314;P14314-2	PRKCSH	0.221445	0.110818	1.99828	0.0508287	0.44734	0.0607665	0.956596
2966	Q01484	ANK2	0.444978	0.224252	1.98427	0.0508357	0.44734	0.0307149	6.29e-08
413	O43164;O43164-2	PJA2	0.542806	0.273852	1.98212	0.0511302	0.448737	0.0137998	0.615362
1337	P09455	RBP1	0.280458	0.141525	1.98168	0.0511315	0.448737	0.0547113	0.295861
2114	P36957	DLST	0.140621	0.0709836	1.98104	0.0512052	0.448783	0.0151803	0.547044
1019	P01303	NPY	-0.859852	0.43425	-1.98009	0.0514124	0.449326	0.0344709	0.000528184
3323	Q13938;Q13938-4	NA	0.790593	0.398032	1.98626	0.0514298	0.449326	0.0207443	0.340326
610	O60826	CCDC22	0.278017	0.140505	1.9787	0.0514731	0.449326	0.140849	0.514317
6073	Q9UEW8;Q9UEW8-2	STK39	0.274838	0.139016	1.97702	0.0516672	0.449944	0.0322444	0.736072
1369	P09936	UCHL1	0.197364	0.0998552	1.9765	0.0517266	0.449944	0.0149316	0.869263
2901	P82914	MRPS15	0.844944	0.427215	1.9778	0.0519471	0.449944	0.0302488	0.296077
2310	P48509	CD151	-0.51651	0.261666	-1.97393	0.0520245	0.449944	0.096972	0.046098
3176	Q13015	MLLT11	-0.995956	0.499036	-1.99576	0.0520339	0.449944	0.0802173	0.266459
256	O14531	DPYSL4	-0.185508	0.0940125	-1.97323	0.0521057	0.449944	0.021996	0.235477
983	P00492	HPRT1	0.235258	0.119244	1.97291	0.0521431	0.449944	0.0256385	0.725334
3743	Q5BJF2	TMEM97	0.669148	0.339139	1.97308	0.0521717	0.449944	0.0206679	0.101325
4878	Q96AX1	VPS33A	0.27418	0.139001	1.9725	0.05219	0.449944	0.0260837	0.0279637
1570	P15259	PGAM2	0.601562	0.305048	1.97202	0.0522946	0.449944	0.0141026	0.337293
2324	P48730;P49674	CSNK1D	-0.421972	0.21403	-1.97156	0.0522999	0.449944	0.0710223	0.0540773
689	O75363-2	BCAS1	0.488808	0.248183	1.96955	0.0525342	0.450182	0.119036	0.271318
1944	P30048;P30048-2	PRDX3	0.205666	0.104457	1.96891	0.0526097	0.450182	0.0289885	0.577126
1876	P27105	STOM	0.638303	0.324336	1.96803	0.0527122	0.450182	0.0253115	0.177816
249	O14514	ADGRB1	-0.352085	0.178966	-1.96733	0.0527947	0.450182	0.0621601	0.589825
4652	Q8TF74	WIPF2	-0.372186	0.189265	-1.96649	0.0528938	0.450182	0.0213161	0.0402037
680	O75335	PPFIA4	0.262477	0.133492	1.96624	0.0529225	0.450182	0.0712732	0.237434
4768	Q92621	NUP205	-0.43446	0.220978	-1.96608	0.0529417	0.450182	0.0434634	0.528429
6427	Q9Y490	TLN1	0.325052	0.165386	1.96542	0.05302	0.450182	0.0169521	0.0780696
3530	Q15424;Q15424-3;Q15424-4	SAFB	-0.303945	0.154684	-1.96494	0.0530756	0.450182	0.0222759	0.831028
727	O75569	PRKRA	-0.586473	0.298487	-1.96482	0.0530902	0.450182	0.0341802	0.000907283
151	K7EK43	NA	-0.846405	0.424043	-1.99604	0.0531329	0.450182	0.0268668	0.911866
2461	P51790;P51790-4;P51790-5	CLCN3	0.371984	0.189373	1.96429	0.0531527	0.450182	0.0110289	0.530871
3025	Q04721	NOTCH2	-0.773417	0.389558	-1.98537	0.0533575	0.451333	0.183418	0.262097
2660	P60880-2	SNAP25	-0.900729	0.456208	-1.97438	0.0535593	0.45244	0.0167785	0.496979
4990	Q96HC4	PDLIM5	0.49632	0.253186	1.9603	0.0536266	0.45244	0.041124	0.456369
1303	P08397;P08397-2	HMBS	0.820446	0.417802	1.96372	0.0537772	0.453127	0.0466637	0.535279
3278	Q13564;Q13564-2;Q13564-4	NAE1	0.362211	0.185059	1.95727	0.053988	0.45342	0.0126506	0.397378
3608	Q16555	DPYSL2	0.268492	0.137181	1.9572	0.0539959	0.45342	0.0133101	1.59e-06
1270	P07900;P07900-2;P08238;Q58FF6	HSP90AA1	0.7072	0.360881	1.95965	0.0540198	0.45342	0.0290284	0.134428
2396	P50395	GDI2	0.330623	0.169059	1.95567	0.0541799	0.454182	0.0196432	0.0605563
2334	P49189	ALDH9A1	0.243951	0.124794	1.95483	0.0542802	0.45444	0.0328525	0.410287
2761	P62328	TMSB4X	-0.721212	0.36911	-1.95392	0.0543898	0.454484	0.0305044	5.03e-05
3069	Q07157	TJP1	-1.17261	0.599698	-1.95534	0.0544243	0.454484	0.0367697	2.23e-11
1742	P21579	SYT1	-0.229837	0.11772	-1.9524	0.0545742	0.454621	0.0648077	0.949762
4697	Q8WWM7	ATXN2L	-0.397004	0.201551	-1.96974	0.054653	0.454621	0.0581799	0.9283
6510	Q9Y697;Q9Y697-2	NFS1	0.193934	0.099383	1.95138	0.0546967	0.454621	0.0250019	0.448317
1529	P14209	CD99	1.10774	0.563538	1.96569	0.0547902	0.454621	0.19578	0.0266157
5079	Q96NW4	ANKRD27	0.857227	0.436802	1.96251	0.0548644	0.454621	0.0308055	0.522508
5371	Q9BXJ8;Q9BXJ8-2	TMEM120A	0.88759	0.451064	1.96777	0.0548869	0.454621	0.0540698	0.79558
1069	P02689	PMP2	0.693259	0.355879	1.94802	0.0551054	0.454621	0.0208528	0.497293
3473	Q15057;Q96P50;Q96P50-1	ACAP2	-0.681796	0.344701	-1.97794	0.0552207	0.454621	0.100853	0.546774
3189	Q13107;Q13107-2	USP4	0.703983	0.356152	1.97664	0.0553733	0.454621	0.068989	0.356307
191	O00308	WWP2	-0.628788	0.319546	-1.96776	0.055419	0.454621	0.0416267	0.17297
6233	Q9UMX0;Q9UMX0-2	UBQLN1	0.6656	0.341857	1.94701	0.0554344	0.454621	0.0381724	0.512102
5565	Q9H4A3;Q9H4A3-2;Q9H4A3-5;Q9H4A3-6;Q9H4A3-7;Q9Y3S1;Q9Y3S1-2;Q9Y3S1-4	WNK1	0.670832	0.341788	1.96272	0.055489	0.454621	0.0634323	0.413883
5988	Q9P1U1	ACTR3B	-0.210795	0.108389	-1.94479	0.0555003	0.454621	0.0110368	0.123071
4341	Q8IXM3	MRPL41	0.637483	0.327219	1.94819	0.0555214	0.454621	0.0183507	0.488848
5914	Q9NYI0;Q9NYI0-2	PSD3	-0.177641	0.091373	-1.94413	0.055581	0.454621	0.0840705	0.485984
1290	P08134;P61586	RHOC	0.229618	0.118125	1.94385	0.0556148	0.454621	0.0939977	0.688976
3798	Q5SYC1	CLVS2	-0.383099	0.197087	-1.9438	0.0556211	0.454621	0.0391758	0.290676
5992	Q9P206;Q9P206-2;Q9P206-3	KIAA1522	-0.808236	0.414351	-1.95061	0.0557789	0.455342	0.0376852	0.50185
3030	Q04837	SSBP1	0.476495	0.245632	1.93987	0.0561059	0.457161	0.013097	0.879794
4566	Q8NFZ4	NLGN2	-0.444141	0.228988	-1.93958	0.0561413	0.457161	0.0396387	0.679398
5919	Q9NYS0	NKIRAS1	0.39696	0.204792	1.93836	0.0562933	0.457829	0.0220571	0.0726245
1838	P25054;P25054-2	APC	0.389957	0.199321	1.95643	0.0563717	0.457898	0.034832	0.746134
472	O43572	AKAP10	-0.450093	0.232426	-1.9365	0.0565246	0.458571	0.02707	0.369009
1711	P20340;P20340-2	RAB6A	0.270691	0.139867	1.93535	0.0566681	0.459166	0.0217239	0.0285782
358	O15083;Q8IUD2-2	ERC2	-0.438057	0.226524	-1.93382	0.0568588	0.45996	0.0819618	0.212337
397	O15484	CAPN5	-0.259546	0.134264	-1.9331	0.0569486	0.45996	0.0471118	0.144278
3364	Q14168;Q14168-2;Q14168-3;Q14168-4;Q14168-6;Q9NZW5	MPP2	-0.511187	0.262145	-1.95001	0.0570282	0.45996	0.0561092	0.0171717
6129	Q9UID3	VPS51	0.27988	0.144869	1.93194	0.0570938	0.45996	0.0240978	0.0264693
1239	P07196	NEFL	0.298135	0.154334	1.93176	0.0571173	0.45996	0.128922	0.728319
5029	Q96JN2;Q96JN2-4	CCDC136	0.702959	0.364158	1.93037	0.0572921	0.460249	0.030248	8.98e-05
4464	Q8N6D5	ANKRD29	0.362351	0.187712	1.93035	0.0572938	0.460249	0.0519684	0.0879587
488	O43684;O43684-2	BUB3	0.308396	0.159843	1.92937	0.057418	0.460681	0.0547744	0.471232
5133	Q96S59	RANBP9	-0.365409	0.189479	-1.9285	0.0576289	0.461807	0.0207794	0.246663
3333	Q14088;Q9H082	RAB33A	0.793795	0.411825	1.9275	0.0577038	0.461842	0.0170194	0.246887
626	O75027;O75027-2	ABCB7	0.38496	0.199877	1.92598	0.0578467	0.462056	0.018384	1.6e-05
363	O15118	NPC1	0.687339	0.356528	1.92787	0.0578717	0.462056	0.039814	0.00904221
3444	Q14980;Q14980-2	NUMA1	-0.499495	0.257288	-1.94139	0.058094	0.4628	0.0896799	0.0970959
5182	Q99615	DNAJC7	-0.290224	0.150898	-1.92331	0.0581863	0.4628	0.0380821	0.0646755
4008	Q6QEF8-5;Q9ULV4-3	CORO6	-1.41885	0.730839	-1.9414	0.0582182	0.4628	0.0259475	0.00434937
3128	Q12767;Q12767-2	TMEM94	0.377645	0.1964	1.92283	0.0582477	0.4628	0.0422363	0.0074173
3135	Q12797;Q12797-10	ASPH	0.366053	0.19062	1.92033	0.0585683	0.46446	0.0111529	0.280164
1235	P07093-2;P07093-3	SERPINE2	-0.459467	0.239438	-1.91894	0.0587472	0.46446	0.0180113	0.0241874
4009	Q6SZW1	SARM1	-0.472703	0.246364	-1.91872	0.0587747	0.46446	0.0322434	0.250446
3547	Q15631	TSN	0.215956	0.112574	1.91835	0.0588231	0.46446	0.0123157	0.551988
6403	Q9Y3D6	FIS1	1.08377	0.563911	1.92188	0.0588748	0.46446	0.077557	0.509371
1216	P06737;P06737-2;P11217-2	PYGL	-1.45141	0.752075	-1.92988	0.0588822	0.46446	0.113613	2.22e-06
1578	P15531;P15531-2	NME1	0.161565	0.0842986	1.91658	0.0590507	0.464793	0.0196409	0.40435
2189	P42263-2	GRIA3	-0.21561	0.112521	-1.91617	0.0591042	0.464793	0.0530329	0.152719
575	O60499	STX10	-1.33901	0.692376	-1.93394	0.059155	0.464793	0.0530579	0.472746
2881	P78369	CLDN10	-1.0977	0.565091	-1.94251	0.0593207	0.464793	0.0390713	0.618433
1732	P21283	ATP6V1C1	-0.157179	0.0821038	-1.91439	0.0593344	0.464793	0.0606201	0.01914
2379	P49815;P49815-2;P49815-3;P49815-4;P49815-5	TSC2	-0.468553	0.24478	-1.91418	0.0593616	0.464793	0.0269308	0.000341644
6050	Q9UBQ0	VPS29	-0.165869	0.0866737	-1.91372	0.0594213	0.464793	0.0199761	0.926256
3300	Q13642-1;Q13642-4;Q13642-5	FHL1	0.202488	0.105908	1.91192	0.0596555	0.466067	0.00933169	0.964718
4167	Q7Z6G8;Q7Z6G8-3;Q7Z6G8-8	ANKS1B	-0.33971	0.177847	-1.91012	0.0598904	0.466373	0.0330777	0.0286398
1145	P04908;P20671;Q7L7L0	H2AC8	1.43249	0.746986	1.9177	0.0599128	0.466373	0.119588	0.49423
4717	Q8WXI2	CNKSR2	-0.334341	0.173949	-1.92206	0.059981	0.466373	0.0889437	0.730787
5773	Q9NR80;Q9NR80-3;Q9NR80-4	ARHGEF4	-0.77348	0.400442	-1.93157	0.0600207	0.466373	0.030009	0.957027
2423	P50993	ATP1A2	0.680976	0.356738	1.9089	0.0600507	0.466373	0.0245274	1.83e-12
4017	Q6UWE0	LRSAM1	0.341686	0.177808	1.92166	0.0605966	0.470055	0.019489	0.0907143
3201	Q13163;Q13163-2;Q13163-3;Q13163-4	MAP2K5	0.61738	0.323039	1.91116	0.0606853	0.470185	0.132738	0.534701
2747	P62258;P62258-2	YWHAE	-0.199582	0.104935	-1.90196	0.0609659	0.471792	0.0500877	0.0121408
1344	P09488;P28161;P46439;Q03013-2	GSTM1	1.08512	0.562963	1.92752	0.0610367	0.471792	0.0246525	0.00440067
2766	P62424	RPL7A	-0.248407	0.130691	-1.90072	0.06113	0.471955	0.0548872	0.238802
4380	Q8N0U8;Q8N0U8-2	VKORC1L1	0.887966	0.462397	1.92035	0.0614613	0.473954	0.0391391	0.172324
551	O60291;O60291-2;O60291-3;O60291-4	MGRN1	0.584033	0.306865	1.90322	0.0615824	0.473962	0.0681356	0.00608138
3956	Q6NY19;Q6NY19-1	KANK3	-0.456035	0.240049	-1.89976	0.0619028	0.473962	0.0485444	0.0912873
269	O14617-5	AP3D1	-0.139116	0.073494	-1.89289	0.0621798	0.473962	0.0225821	0.632309
2937	Q00169	PITPNA	0.177903	0.0940661	1.89125	0.0624012	0.473962	0.0547098	0.856441
6144	Q9UJF2;Q9UJF2-2	RASAL2	0.379374	0.200556	1.89161	0.0624041	0.473962	0.0453462	0.929514
5571	Q9H4G0;Q9H4G0-2;Q9H4G0-4;Q9Y2J2;Q9Y2J2-3	EPB41L1	0.527465	0.278859	1.89151	0.0624173	0.473962	0.0134444	0.00356723
5528	Q9H2H9	SLC38A1	0.833051	0.439647	1.89482	0.062433	0.473962	0.0565015	0.0269187
5502	Q9H1K4	SLC25A18	0.477041	0.252341	1.89046	0.0625082	0.473962	0.0283004	0.935944
4258	Q86XP3	DDX42	-0.502841	0.264206	-1.90321	0.0625549	0.473962	0.0308538	2.07e-05
3187	Q13085;Q13085-4	ACACA	0.269399	0.141307	1.90647	0.0625851	0.473962	0.0347698	0.0988056
4540	Q8NEL9;Q8NEL9-2;Q8NEL9-4	DDHD1	-0.448244	0.237179	-1.88989	0.0625855	0.473962	0.0238981	0.505778
5932	Q9NZB2;Q9NZB2-6	FAM120A	-0.213795	0.113172	-1.88911	0.0626917	0.473962	0.0708721	0.979696
6496	Q9Y5X3	SNX5	0.383963	0.203314	1.88852	0.0627718	0.473962	0.0156675	0.983635
704	O75400-3	PRPF40A	0.773898	0.40371	1.91697	0.062784	0.473962	0.0236458	0.770356
4855	Q969Z0	TBRG4	0.401841	0.212831	1.88808	0.0628318	0.473962	0.015329	0.333279
5078	Q96NT1	NAP1L5	-0.510187	0.270304	-1.88745	0.0629172	0.473962	0.00913274	0.270759
3056	Q06210;Q06210-2	GFPT1	0.482019	0.255462	1.88685	0.0629994	0.473962	0.0252652	0.241047
5430	Q9C0B0;Q9UPA5	UNK	-0.989495	0.51578	-1.91844	0.0630124	0.473962	0.102132	0.0621912
5766	Q9NR45	NANS	0.303174	0.16073	1.88623	0.0630836	0.473962	0.008792	0.0433516
2519	P53609;P53609-2	PGGT1B	0.677419	0.35726	1.89615	0.0631981	0.473962	0.0265756	0.0208547
2814	P63096-2	GNAI1	-0.312881	0.165984	-1.88501	0.063251	0.473962	0.0181766	0.799744
2163	P41222	PTGDS	0.580581	0.308162	1.88401	0.0633876	0.473962	0.0422927	0.913246
1329	P09104;P13929;P13929-2;P13929-3	ENO2	0.729667	0.383975	1.9003	0.063538	0.473962	0.0403952	0.0146003
1898	P27816-3	MAP4	-0.369116	0.19604	-1.88287	0.0635453	0.473962	0.00903288	0.531416
5227	Q99962	SH3GL2	0.403113	0.21421	1.88186	0.0636837	0.473962	0.0163375	0.527759
5494	Q9H115	NAPB	-1.11857	0.594631	-1.88112	0.0637858	0.473962	0.03017	2.46e-15
3692	Q3V6T2;Q3V6T2-2	CCDC88A	-0.22709	0.120732	-1.88094	0.0638105	0.473962	0.0217234	0.141502
1440	P11216	PYGB	0.11698	0.0622057	1.88054	0.0638664	0.473962	0.0162979	0.794255
4366	Q8IZ83	ALDH16A1	0.72876	0.386012	1.88792	0.0638747	0.473962	0.0256043	0.0318151
6159	Q9UK22	FBXO2	-0.308251	0.164032	-1.87921	0.0640495	0.473962	0.0768688	0.714659
3978	Q6P4F2	FDX2	0.542168	0.288408	1.87987	0.0640626	0.473962	0.0514463	0.387816
6108	Q9UHL4	DPP7	0.375747	0.199969	1.87902	0.0640754	0.473962	0.0309051	0.109447
130	C9JLW8	MCRIP1	0.621169	0.330771	1.87794	0.0642249	0.473962	0.0248958	0.00816003
3857	Q5VT66;Q5VT66-2	MTARC1	-0.69456	0.36916	-1.88146	0.0642546	0.473962	0.0253672	0.0726922
1624	P17096	HMGA1	-0.399302	0.212707	-1.87724	0.0643231	0.473962	0.00864107	0.0106813
3351	Q14155-2;Q14155-5	ARHGEF7	0.347931	0.183784	1.89315	0.0643749	0.473962	0.0401459	0.285545
842	O94973;O94973-2;O95782;O95782-2	AP2A2	-0.297544	0.157183	-1.89298	0.0645276	0.473962	0.0830368	0.353608
2874	P78352;P78352-2;P78352-3;Q12959-2;Q12959-4;Q12959-8;Q12959-9;Q15700-2;Q15700-4;Q15700-5	DLG4	-0.809631	0.427891	-1.89214	0.0646415	0.473962	0.0190666	0.936013
5292	Q9BSW7	SYT17	-0.537224	0.286508	-1.87508	0.0646751	0.473962	0.0954242	0.00251639
3076	Q07954	LRP1	0.15869	0.0846904	1.87377	0.064806	0.473962	0.0079605	0.123191
1059	P02656	APOC3	0.801623	0.427539	1.87497	0.0648526	0.473962	0.00758629	0.902208
202	O00423;O00423-3	EML1	-0.309608	0.165273	-1.87331	0.0648703	0.473962	0.0658175	0.527291
582	O60524;O60524-4	NEMF	-0.397993	0.210632	-1.88952	0.0648706	0.473962	0.0481829	0.47452
5981	Q9P0S2	COX16	-0.693838	0.369803	-1.87624	0.064979	0.473962	0.0183608	0.454119
450	O43399-3	TPD52L2	-0.744117	0.39714	-1.87369	0.0650315	0.473962	0.0141346	0.0287761
1996	P31947;P31947-2;P61981;P63104;Q04917	SFN	-1.57627	0.836484	-1.8844	0.0651058	0.473962	0.0214724	2.18e-08
1888	P27544;P27544-2	CERS1	0.458432	0.244848	1.87232	0.0651138	0.473962	0.0381331	0.841267
232	O00560-2	SDCBP	0.893427	0.474365	1.88342	0.065136	0.473962	0.0546668	0.0596782
3959	Q6NZI2	CAVIN1	0.670535	0.35836	1.87112	0.0651771	0.473962	0.0131333	0.144888
2715	P61764-2	STXBP1	0.489103	0.261432	1.87086	0.0652133	0.473962	0.0364172	0.511062
5186	Q99627	COPS8	0.548536	0.293153	1.87116	0.0652759	0.473962	0.0319696	0.117786
390	O15355	PPM1G	0.501925	0.268391	1.87013	0.0653681	0.473962	0.0352137	1.75e-06
6075	Q9UEY8;Q9UEY8-2	ADD3	0.176599	0.0944522	1.86972	0.0653747	0.473962	0.0266943	0.63382
4483	Q8N987	NECAB1	0.352701	0.188657	1.86954	0.0653999	0.473962	0.00892194	0.0492278
4690	Q8WW12	PCNP	0.524214	0.28039	1.86959	0.0654439	0.473962	0.0220798	0.10284
4781	Q92743	HTRA1	0.454229	0.24321	1.86764	0.0657187	0.475426	0.0427045	0.0376574
6227	Q9UM54;Q9UM54-1;Q9UM54-2;Q9UM54-4;Q9UM54-5;Q9UM54-6	MYO6	0.379436	0.201467	1.88337	0.0658467	0.475826	0.0187766	0.193231
3085	Q08209-2	PPP3CA	-0.558843	0.299797	-1.86407	0.0661732	0.475987	0.0116738	1.1e-08
424	O43236;Q99719;Q99719-2	SEPTIN4	1.9835	1.06193	1.86781	0.0662285	0.475987	0.0453412	4.2e-06
1405	P10599	TXN	-0.493046	0.264581	-1.8635	0.0662551	0.475987	0.0362577	0.263769
4556	Q8NFH8;Q8NFH8-4;Q96D71;Q96D71-2;Q96D71-3;Q96D71-4	REPS2	1.00135	0.532119	1.88181	0.0663392	0.475987	0.0292944	0.0248235
6204	Q9ULH0;Q9ULH0-2;Q9ULH0-4	KIDINS220	-0.361177	0.193886	-1.86283	0.0663509	0.475987	0.0237668	0.57521
1317	P08670;P17661;P41219;P41219-2	VIM	-1.92444	1.01816	-1.89011	0.0663882	0.475987	0.142405	0.576569
6201	Q9ULD0	OGDHL	0.212601	0.114164	1.86225	0.0664335	0.475987	0.0711075	0.00630521
4554	Q8NFH4	NUP37	0.777879	0.416812	1.86626	0.0665177	0.475987	0.00949035	0.0307163
259	O14559;O14559-10	ARHGAP33	-0.579474	0.310955	-1.86353	0.0665233	0.475987	0.0570173	0.969742
6036	Q9UBC2-2	EPS15L1	0.239259	0.12863	1.86005	0.0667469	0.477066	0.00826533	0.984526
3376	Q14195-2	DPYSL3	-0.140047	0.0753334	-1.85903	0.0668945	0.477486	0.0389146	0.271825
2611	P56381;Q5VTU8	ATP5F1E	0.418244	0.225028	1.85863	0.0669516	0.477486	0.0175932	0.0205186
399	O15511	ARPC5	1.48353	0.797577	1.86004	0.067405	0.479953	0.0310255	3.34e-06
2372	P49758;P49758-3;P49758-7;P49758-9	RGS6	-0.296323	0.159731	-1.85513	0.0674553	0.479953	0.04256	0.68305
5977	Q9P0M6	MACROH2A2	-0.45914	0.247713	-1.85352	0.0677945	0.479953	0.024994	0.220361
909	O95573	ACSL3	0.267401	0.144327	1.85274	0.0678012	0.479953	0.0449468	0.105396
3597	Q16288;Q16288-4;Q16620-4	NTRK3	-0.39695	0.212507	-1.86794	0.0678811	0.479953	0.0212167	0.65099
5672	Q9HCE5	METTL14	0.642238	0.344553	1.86397	0.0679755	0.479953	0.0310683	0.128865
3821	Q5T6V5	C9orf64	-0.384544	0.20779	-1.85064	0.0681075	0.479953	0.0740668	0.44223
608	O60784	TOM1	-0.30409	0.164351	-1.85025	0.0681643	0.479953	0.00733532	0.314813
4358	Q8IYJ0;Q8IYJ0-2	PIANP	-1.18831	0.634035	-1.8742	0.0682203	0.479953	0.0559171	0.901785
1084	P02776	PF4	1.23151	0.653939	1.88322	0.0682486	0.479953	0.180792	0.504455
1407	P10619;P10619-2	CTSA	0.727219	0.392601	1.85231	0.0682592	0.479953	0.114842	0.00276127
2995	Q02543	RPL18A	-0.264769	0.143176	-1.84926	0.0683085	0.479953	0.0236787	0.793786
3856	Q5VT25;Q5VT25-2;Q9Y5S2	CDC42BPA	-0.78006	0.418288	-1.86489	0.068317	0.479953	0.0559747	0.688972
5907	Q9NY35;Q9NY35-2	CLDND1	0.72633	0.39216	1.85213	0.068349	0.479953	0.0131173	0.0201872
5198	Q99719;Q99719-2	SEPTIN5	-0.255258	0.138113	-1.84819	0.068465	0.479953	0.0193072	0.136589
4026	Q6UXN9	WDR82	-0.443836	0.240179	-1.84794	0.0685536	0.479953	0.0163752	0.116907
5009	Q96IG2;Q96IG2-2	FBXL20	0.579215	0.310911	1.86296	0.0685933	0.479953	0.0414926	0.103697
1800	P23469;P23469-2;P23469-3	PTPRE	-0.328104	0.177627	-1.84715	0.0686171	0.479953	0.0213398	0.101388
2593	P55327-4;P55327-5	TPD52	0.277484	0.150349	1.8456	0.0688446	0.480753	0.0401394	0.7918
248	O14498	ISLR	0.598487	0.324126	1.84646	0.0688783	0.480753	0.0123046	0.926787
4945	Q96EM0	L3HYPDH	0.673879	0.363227	1.85525	0.0690218	0.480763	0.0393969	0.000526656
3326	Q14008;Q14008-2	CKAP5	0.144162	0.0774709	1.86086	0.0690266	0.480763	0.0229882	0.0350053
6500	Q9Y606;Q9Y606-2	PUS1	0.528549	0.286665	1.84379	0.0692728	0.481533	0.0221147	0.00713894
313	O14908	GIPC1	0.516364	0.280475	1.84103	0.0695192	0.481533	0.0221459	0.668975
121	B4DKF8	NA	-0.57338	0.311335	-1.84168	0.0695838	0.481533	0.00726014	0.679326
5095	Q96PK6;Q96PK6-4;Q96PK6-5	RBM14	-0.736157	0.398188	-1.84877	0.0695909	0.481533	0.0320141	0.646722
2716	P61764;P61764-2	STXBP1	-0.114821	0.0623847	-1.84053	0.0695937	0.481533	0.0366974	0.030622
3707	Q4J6C6;Q4J6C6-4	PREPL	0.275491	0.148445	1.85584	0.0696213	0.481533	0.012969	0.939736
867	O95197-3	RTN3	0.503586	0.273667	1.84014	0.0696519	0.481533	0.005229	0.464692
2391	P50151	GNG10	0.633285	0.344542	1.83805	0.0699626	0.48317	0.0384981	0.114368
1424	P11047	LAMC1	0.408099	0.222145	1.83708	0.0701076	0.483661	0.00506563	0.727291
6521	Q9Y6D6	ARFGEF1	-0.356084	0.193934	-1.83611	0.0702521	0.484148	0.00502616	0.525035
6446	Q9Y4G6	TLN2	-0.09809	0.0534602	-1.83482	0.0704453	0.484969	0.0362932	0.248221
910	O95622	ADCY5	-0.345784	0.188614	-1.83329	0.0706755	0.486043	0.00515149	0.667417
2203	P42677;Q71UM5	RPS27	-0.701865	0.383275	-1.83123	0.0712614	0.488971	0.0133259	2.97e-05
2636	P58872;P58872-3	RHBDL3	0.73742	0.397	1.85748	0.0714381	0.488971	0.0147433	0.898403
4355	Q8IYB8	SUPV3L1	0.366502	0.20056	1.82739	0.0715666	0.488971	0.0144071	0.00907681
1277	P07947	YES1	0.492203	0.269052	1.8294	0.0715983	0.488971	0.018304	0.139292
99	A6NNT2	C16orf96	-0.627128	0.343164	-1.82749	0.0717702	0.488971	0.0217976	0.000294947
6132	Q9UIJ7	AK3	0.222166	0.12169	1.82567	0.0718282	0.488971	0.0357602	0.629281
2365	P49750	YLPM1	-0.342404	0.187579	-1.82539	0.0718717	0.488971	0.01558	0.233485
4665	Q8WUK0	PTPMT1	0.596701	0.327119	1.82411	0.0720665	0.488971	0.0580887	0.117127
4010	Q6U841-2	SLC4A10	-0.637586	0.346501	-1.84007	0.0720772	0.488971	0.0176359	0.0297102
1823	P24298	GPT	0.404891	0.222037	1.82353	0.0721552	0.488971	0.0230405	0.685513
4828	Q93050;Q93050-1	ATP6V0A1	-0.16068	0.0873933	-1.83859	0.0721675	0.488971	0.0437233	0.601262
1174	P05186	ALPL	-0.450731	0.247204	-1.82332	0.0721876	0.488971	0.0634762	0.440388
2597	P55789	GFER	-0.719753	0.390092	-1.84509	0.0722566	0.488971	0.130377	0.367998
4395	Q8N183	NDUFAF2	0.351497	0.19287	1.82246	0.072319	0.488971	0.0212622	0.0298146
2015	P33151	CDH5	-0.870934	0.47462	-1.83501	0.0724556	0.488971	0.0455174	0.430272
6407	Q9Y3E5	PTRH2	1.11062	0.601596	1.84612	0.0724749	0.488971	0.0253376	0.956288
2807	P62995;P62995-3	TRA2B	0.364462	0.20025	1.82004	0.0726906	0.488971	0.013961	0.121214
4409	Q8N336;Q8N336-3	ELMOD1	-0.544078	0.298774	-1.82104	0.0726992	0.488971	0.0164182	0.00566684
3372	Q14194;Q14194-2	CRMP1	-0.181355	0.0997052	-1.81891	0.072864	0.488971	0.0433492	0.0703876
3228	Q13332-3;Q13332-6	PTPRS	-1.62415	0.879727	-1.8462	0.0728747	0.488971	0.136472	0.00364408
3453	Q14CZ8	HEPACAM	0.565959	0.31118	1.81875	0.0728886	0.488971	0.00562627	0.000950776
4644	Q8TEQ6	GEMIN5	-0.451541	0.24845	-1.81743	0.0730933	0.488971	0.0197402	0.205591
2779	P62826	RAN	-0.235275	0.129478	-1.8171	0.0731431	0.488971	0.0307651	0.0129864
781	O75976	CPD	-0.259649	0.142921	-1.81673	0.0732015	0.488971	0.0460863	0.584858
20	A0A0U1RQN6	NA	-1.17287	0.640085	-1.83236	0.0732371	0.488971	0.00951651	5.12e-07
4857	Q96A00	PPP1R14A	0.646363	0.355788	1.81671	0.0733109	0.488971	0.0181376	0.145416
863	O95182	NDUFA7	-0.144901	0.0797927	-1.81597	0.0733192	0.488971	0.0365912	0.783098
4929	Q96DH6;Q96DH6-2	MSI2	-0.531896	0.29181	-1.82275	0.0734968	0.488971	0.0133203	0.335436
4272	Q86YS7-5	C2CD5	-0.916787	0.501314	-1.82877	0.0735241	0.488971	0.0373464	0.0348786
3509	Q15286;Q15771	RAB35	-0.888013	0.483669	-1.83599	0.0736176	0.488971	0.0217403	0.157197
6363	Q9Y2T3-3	GDA	-0.132615	0.0726664	-1.82499	0.0736404	0.488971	0.091748	0.223913
6240	Q9UN86	G3BP2	-0.297776	0.164165	-1.81388	0.0736428	0.488971	0.0134674	0.158926
6074	Q9UEY8	ADD3	-0.59818	0.328493	-1.82098	0.0736815	0.488971	0.130939	0.183458
6291	Q9UQ52	CNTN6	-0.672038	0.369796	-1.81732	0.0737078	0.488971	0.0189466	0.20745
3094	Q08380	LGALS3BP	0.690274	0.38024	1.81536	0.0737512	0.488971	0.00471908	0.563193
3387	Q14254	FLOT2	-0.214607	0.118382	-1.81284	0.0738049	0.488971	0.0312775	0.451533
5083	Q96P47;Q96P47-2;Q96P47-3;Q96P47-4;Q96P47-6	AGAP3	-0.373808	0.206282	-1.81212	0.0739181	0.488971	0.0202967	0.17104
1777	P22732	SLC2A5	0.913018	0.499033	1.82957	0.0739436	0.488971	0.052659	0.222399
743	O75781;O75781-2	PALM	-0.402204	0.220218	-1.82639	0.0740141	0.488971	0.0121873	0.186731
2201	P42658;P42658-2;Q8N608-2;Q8N608-3	DPP6	-0.448747	0.245807	-1.82561	0.074134	0.489269	0.0296609	0.266347
4435	Q8N4Q0	PTGR3	0.353117	0.195162	1.80935	0.0743513	0.489606	0.00440132	0.0765033
4474	Q8N7R7;Q8N7R7-3	CCNYL1	-0.716178	0.391846	-1.8277	0.0743807	0.489606	0.024382	0.255309
3877	Q5VZ66;Q96AA8;Q96AA8-2;Q96AA8-3;Q96N16-2	JAKMIP3	-0.906917	0.495423	-1.83059	0.0744369	0.489606	0.0170265	0.126045
4676	Q8WV93	AFG1L	-0.730444	0.403498	-1.81028	0.0744841	0.489606	0.0265929	0.0485864
6173	Q9UKM9	RALY	0.353958	0.194367	1.82108	0.074831	0.491393	0.0435476	0.363739
2326	P48739;P48739-3	PITPNB	-0.219899	0.12189	-1.80408	0.0751805	0.493193	0.0204009	0.65711
783	O76021	RSL1D1	-0.697782	0.38596	-1.80791	0.0753944	0.494101	0.0954776	0.0133732
1861	P26373	RPL13	-0.202368	0.112296	-1.8021	0.0754945	0.494263	0.00562582	0.281643
2662	P60891	PRPS1	-0.320395	0.177932	-1.80066	0.0757242	0.494901	0.0761298	0.58106
5828	Q9NTZ6	RBM12	-0.387319	0.215137	-1.80034	0.0757754	0.494901	0.0450586	0.0397758
134	E9PEW8	NA	1.29734	0.720465	1.8007	0.0758814	0.494901	0.0320382	0.785199
5012	Q96IV0	NGLY1	0.570977	0.314721	1.81423	0.0758944	0.494901	0.00860772	0.54073
152	K7EKD1	NA	1.0008	0.553887	1.80687	0.0760611	0.495495	0.0524519	0.4793
3843	Q5TGZ0;Q5TGZ0-2	MICOS10	-0.638948	0.355328	-1.79819	0.076521	0.497995	0.0985181	0.0452326
1396	P10253	GAA	0.277519	0.154665	1.79433	0.0767378	0.498443	0.0364178	0.0666198
4617	Q8TCE6;Q8TCE6-2	DENND10	0.605518	0.33719	1.79577	0.0767851	0.498443	0.0355798	0.283381
841	O94973;O94973-2	AP2A2	-0.160329	0.0886187	-1.8092	0.0768183	0.498443	0.0478142	0.43913
2637	P59190	RAB15	0.799358	0.446251	1.79128	0.0772833	0.500964	0.02599	1.65e-05
2200	P42658;P42658-2	DPP6	-0.183446	0.101762	-1.8027	0.0777163	0.503102	0.0538413	0.907095
2229	P45880	VDAC2	-0.296922	0.166097	-1.78764	0.0778212	0.503102	0.0345107	0.516235
1139	P04899	GNAI2	0.190503	0.106575	1.7875	0.0778437	0.503102	0.0113403	0.134897
2043	P35240;P35240-2;P35240-3;P35240-4;P35240-5;P35240-6;P35240-8	NF2	-0.577318	0.32234	-1.79102	0.0780191	0.503739	0.0106536	0.127713
4296	Q8IVF2;Q8IVF2-3	AHNAK2	0.278831	0.156127	1.78593	0.0780997	0.503762	0.0170821	0.646478
5504	Q9H1P3;Q9H1P3-2	OSBPL2	-0.502044	0.281429	-1.78391	0.0784301	0.505396	0.0039776	0.0897882
1395	P10176	COX8A	-0.494064	0.277032	-1.78342	0.0785635	0.505758	0.00835184	0.0257985
5792	Q9NRS6	SNX15	0.752193	0.421719	1.78364	0.0786965	0.506116	0.020224	0.0428442
3840	Q5TF21	NA	0.185684	0.104222	1.78162	0.0788061	0.506323	0.0343858	0.238308
3299	Q13641	TPBG	-0.566585	0.318244	-1.78035	0.0790152	0.506728	0.0184772	4.59e-06
780	O75970;O75970-2;O75970-3;O75970-5	MPDZ	0.291852	0.163934	1.7803	0.0790239	0.506728	0.0207312	0.659008
1471	P12110	COL6A2	1.53844	0.861482	1.78581	0.0792693	0.507737	0.0569915	0.0960859
6540	Q9Y6T7	DGKB	-0.2914	0.163854	-1.77841	0.0793363	0.507737	0.0248518	0.032984
6150	Q9UJW0-2;Q9UJW0-3	DCTN4	-0.373593	0.20856	-1.7913	0.0795518	0.508619	0.0627462	0.18047
1191	P05937;P22676	CALB1	-0.737105	0.41084	-1.79414	0.0796639	0.508838	0.0380022	0.762
684	O75348	ATP6V1G1	0.785507	0.441724	1.77827	0.0798291	0.509392	0.0227494	0.0948146
4306	Q8IW52	SLITRK4	-1.00213	0.563937	-1.77703	0.0799712	0.509392	0.00270614	0.0392813
6483	Q9Y5M8	SRPRB	0.31201	0.175835	1.77445	0.0799933	0.509392	0.00292219	0.0699452
48	A0A8Q3SIP4;A0A8Q3SIT0;A0A8Q3SIU0;A0A8Q3SIW8;A0A8Q3WLE3;F8W703;H7C4U9;H7C4W9;R4GMM8	NA	-0.892164	0.498457	-1.78985	0.0800618	0.509392	0.0227251	0.00124622
2622	P56962	STX17	0.3691	0.208155	1.7732	0.0802028	0.509794	0.00220264	0.221086
5260	Q9BR61	ACBD6	0.401448	0.226751	1.77043	0.0806651	0.512235	0.043357	0.370827
4411	Q8N350;Q8N350-4	CBARP	-0.378738	0.212373	-1.78337	0.0808501	0.512651	0.0122076	0.302495
2663	P60900	PSMA6	-0.306371	0.173237	-1.7685	0.0809898	0.512651	0.0230923	0.000664211
5526	Q9H2G2-2	SLK	-0.143072	0.0809189	-1.76809	0.0810585	0.512651	0.00815309	0.838572
2690	P61201;P61201-2	COPS2	-0.249163	0.14094	-1.76786	0.0810979	0.512651	0.0445066	0.50979
6480	Q9Y5L0;Q9Y5L0-1	TNPO3	-0.299075	0.16787	-1.78158	0.081145	0.512651	0.0600195	0.348672
817	O94856-3;O94856-8	NFASC	0.594844	0.333796	1.78206	0.0812004	0.512651	0.0152116	0.489135
208	O00445;P21579;Q8N9I0	SYT5	-0.422571	0.237529	-1.77902	0.0815685	0.514479	0.00958241	0.266046
1600	P16298;P16298-4	PPP3CB	-0.32636	0.184986	-1.76424	0.0817093	0.514871	0.00876737	0.00353369
4135	Q7Z3D6-2	DGLUCY	-0.913649	0.518383	-1.7625	0.0820593	0.515747	0.00725096	3.29e-19
5744	Q9NQH7;Q9NQH7-2;Q9NQH7-4	XPNPEP3	1.50172	0.847576	1.77178	0.082073	0.515747	0.0127542	1.39e-10
3422	Q14697-2	GANAB	2.23337	1.26462	1.76604	0.0820847	0.515747	0.00417672	7.57e-19
6466	Q9Y576	ASB1	0.638051	0.362118	1.762	0.0825645	0.517813	0.0505686	0.0824956
4316	Q8IWP9	CCDC28A	0.84044	0.472379	1.77916	0.0826272	0.517813	0.0104853	0.110239
887	O95299	NDUFA10	0.51998	0.295659	1.75872	0.0826507	0.517813	0.0223106	0.0274021
195	O00399	DCTN6	0.568673	0.32343	1.75825	0.0827839	0.518151	0.00845837	0.016659
4391	Q8N129	CNPY4	0.838835	0.471111	1.78055	0.0829832	0.518903	0.0569745	0.245698
4867	Q96AC1;Q96AC1-3	FERMT2	0.19308	0.109938	1.75627	0.0830716	0.518959	0.00814225	0.738059
6265	Q9UPQ0;Q9UPQ0-3	LIMCH1	-0.417179	0.23595	-1.76808	0.0835379	0.521375	0.0163534	0.185986
448	O43395	PRPF3	0.449626	0.256426	1.75344	0.0836681	0.521596	0.0148207	0.427525
2254	P46527	CDKN1B	0.429053	0.244666	1.75362	0.0837505	0.521596	0.070684	0.821868
4345	Q8IY17;Q8IY17-3	PNPLA6	0.554639	0.31658	1.75197	0.0838122	0.521596	0.0190455	0.00791496
5407	Q9BZ71	PITPNM3	-0.207613	0.118766	-1.74809	0.0844869	0.525295	0.0187426	0.0393731
3566	Q15772;Q15772-1	SPEG	-0.793407	0.450968	-1.75934	0.0846369	0.525728	0.0186392	0.845908
206	O00445	SYT5	-0.716281	0.407114	-1.75941	0.0848801	0.526166	0.0212077	0.0467498
3273	Q13555-5	CAMK2G	0.60466	0.345899	1.74808	0.0848982	0.526166	0.0381196	0.333804
1532	P14324;P14324-2	FDPS	0.268149	0.153627	1.74545	0.0849484	0.526166	0.0146591	0.107627
1362	P09651;P09651-2;P51991;P51991-2	HNRNPA1	-0.695325	0.398628	-1.7443	0.0851504	0.526918	0.0211935	3.47e-05
6029	Q9P2U8	SLC17A6	-0.550416	0.315486	-1.74466	0.0852528	0.526919	0.00817968	0.026417
1953	P30405	PPIF	0.29224	0.167629	1.74338	0.0853114	0.526919	0.0172445	0.614572
2659	P60880	SNAP25	0.315078	0.18078	1.74288	0.0854	0.526968	0.0265154	0.143539
4349	Q8IY47	KBTBD2	0.739694	0.424042	1.74439	0.0855446	0.527054	0.0271503	0.0249117
1848	P25705;P25705-2	ATP5F1A	0.114754	0.0658938	1.74149	0.0856432	0.527054	0.00806308	0.551192
1602	P16298;P16298-4;Q08209-2;Q08209-5	PPP3CB	-0.416037	0.237578	-1.75116	0.0857045	0.527054	0.00611346	0.00460113
869	O95197;O95197-2;O95197-3	RTN3	-0.303824	0.174514	-1.74097	0.0857358	0.527054	0.0581683	5.36e-06
3091	Q08357	SLC20A2	-0.516373	0.29641	-1.74209	0.0858849	0.527475	0.0124744	0.0580938
765	O75912;Q13574-3	DGKI	-0.673128	0.385919	-1.74422	0.0859978	0.527673	0.132662	0.154903
760	O75891;O75891-3	ALDH1L1	0.1959	0.112697	1.7383	0.0862084	0.527803	0.0173135	0.523435
4196	Q86TP1	PRUNE1	0.851761	0.490013	1.73824	0.0862722	0.527803	0.0113247	0.000166107
6433	Q9Y4C0;Q9Y4C0-4	NRXN3	-0.322735	0.185738	-1.73758	0.0863355	0.527803	0.00581239	0.00905032
3116	Q09666	AHNAK	0.363879	0.209421	1.73755	0.0863414	0.527803	0.00549948	0.00179388
3589	Q16181	SEPTIN7	-0.806265	0.461767	-1.74604	0.0867094	0.529558	0.105791	0.0085208
3145	Q12879	GRIN2A	-0.249146	0.143812	-1.73244	0.0872509	0.53228	0.00806674	0.560132
1779	P22830;P22830-2	FECH	-0.22272	0.128664	-1.73102	0.0875054	0.53228	0.00743876	0.228971
4623	Q8TCZ2-5	CD99L2	0.315307	0.182188	1.73067	0.0875686	0.53228	0.086065	0.00151289
1335	P09429	HMGB1	0.191047	0.110397	1.73054	0.0875927	0.53228	0.0536609	0.945059
2356	P49590;P49590-2	HARS2	0.560711	0.324018	1.73049	0.0877674	0.53228	0.0394777	0.655136
1236	P07099	EPHX1	0.381785	0.220791	1.72917	0.0878391	0.53228	0.0187201	0.246061
1351	P09493-5	TPM1	-0.298025	0.172416	-1.72852	0.0879564	0.53228	0.0760981	0.68079
1160	P05107	ITGB2	0.525009	0.303634	1.72908	0.0879641	0.53228	0.0418782	0.920477
5920	Q9NYU2;Q9NYU2-2	UGGT1	-0.237019	0.137188	-1.7277	0.0881046	0.53228	0.0305878	0.936495
5628	Q9H9S4	CAB39L	-0.293615	0.170015	-1.727	0.0882309	0.53228	0.00853034	0.103995
6097	Q9UHC7;Q9UHC7-2;Q9UHC7-3;Q9UHC7-4	MKRN1	-0.519058	0.300126	-1.72946	0.088331	0.53228	0.0761075	0.138047
6534	Q9Y6N5	SQOR	0.522109	0.302391	1.7266	0.0883563	0.53228	0.0262451	0.854103
2956	Q00978	IRF9	-0.861861	0.492088	-1.75144	0.0883875	0.53228	0.0297501	0.118044
2089	P35754	GLRX	0.431353	0.249897	1.72612	0.0883885	0.53228	0.00551828	0.149418
290	O14775-2	GNB5	-0.469872	0.270031	-1.74006	0.088393	0.53228	0.0634323	0.0230412
5527	Q9H2H8	PPIL3	0.678076	0.390699	1.73554	0.0884559	0.53228	0.000814678	0.0507285
220	O00499;O00499-10;O00499-8;P49418;P49418-2	BIN1	1.05345	0.607273	1.73472	0.0886027	0.532674	0.0549692	0.00111554
253	O14525;O14525-2	ASTN1	-0.303028	0.175829	-1.72342	0.0888791	0.533845	0.0544364	0.0254895
5782	Q9NRG9	AAAS	0.52973	0.307064	1.72515	0.0890435	0.534243	0.00574144	0.118394
2932	P99999	CYCS	0.288008	0.167292	1.72159	0.0892125	0.534243	0.0283963	0.503611
613	O60832	DKC1	-0.56792	0.328012	-1.7314	0.0893099	0.534243	0.0136744	0.0171863
1382	P0DJ07	PET100	0.764552	0.440304	1.73642	0.0893325	0.534243	0.14982	0.190313
624	O60936;O60936-3	NOL3	-0.50281	0.292142	-1.72111	0.0893533	0.534243	0.112447	0.248935
5408	Q9BZ72;Q9BZ72-2	PITPNM2	-0.295768	0.17198	-1.71978	0.0895426	0.534886	0.00891738	0.156561
4438	Q8N4V2	SVOP	-0.407433	0.237029	-1.71891	0.0897552	0.535308	0.0605756	0.00286854
6535	Q9Y6N7;Q9Y6N7-2;Q9Y6N7-3;Q9Y6N7-4	ROBO1	-0.737018	0.424043	-1.73807	0.0898921	0.535308	0.0466347	0.330418
4398	Q8N1F8	STK11IP	0.936134	0.539828	1.73413	0.0898965	0.535308	0.0287661	0.175234
6119	Q9UI09	NDUFA12	-0.241976	0.140925	-1.71705	0.0900432	0.535308	0.00350705	0.379671
1212	P06733	ENO1	0.218943	0.127512	1.71704	0.0900441	0.535308	0.0309527	0.942616
3092	Q08378	GOLGA3	0.170084	0.099075	1.71672	0.0901038	0.535308	0.012975	0.320318
4164	Q7Z6G8-3	ANKS1B	-0.490628	0.286068	-1.71507	0.0904065	0.536401	0.00534798	0.267462
2674	P61011	SRP54	-0.300122	0.175016	-1.71483	0.0904516	0.536401	0.00943202	0.898742
2739	P62191	PSMC1	-0.176318	0.102871	-1.71396	0.0906112	0.536861	0.0110261	0.335413
2115	P36959	GMPR	1.04356	0.605118	1.72456	0.0909111	0.537758	0.0594296	0.295091
2710	P61604	HSPE1	0.194046	0.113327	1.71226	0.0909268	0.537758	0.0343564	0.763691
434	O43293	DAPK3	0.981745	0.569393	1.7242	0.091108	0.538343	0.0206481	0.0856597
3941	Q6KCM7-5	SLC25A25	0.190919	0.1116	1.71075	0.0912071	0.53839	0.014395	0.219072
5963	Q9P000	COMMD9	0.51048	0.296125	1.72386	0.0913052	0.53839	0.0310073	0.358417
5333	Q9BVA0	KATNB1	0.211076	0.123443	1.70991	0.0913627	0.53839	0.0359904	0.869785
2166	P41240	CSK	0.287697	0.168349	1.70893	0.0915449	0.538888	0.0280045	0.0578219
3740	Q58EX2;Q58EX2-2;Q58EX2-3;Q58EX2-4	SDK2	-0.417797	0.244059	-1.71187	0.0916893	0.538888	0.00988278	0.0132767
2299	P48067;P48067-2;P48067-3	SLC6A9	-0.636809	0.371435	-1.71446	0.0916941	0.538888	0.016896	0.225424
1880	P27348	YWHAQ	-0.236363	0.138465	-1.70703	0.0919	0.539167	0.00757935	0.166461
4041	Q6ZMI0	PPP1R21	-0.232939	0.136462	-1.70699	0.0919062	0.539167	0.0203906	0.67165
4173	Q7Z739	YTHDF3	-0.476143	0.277829	-1.7138	0.0920966	0.5393	0.013607	0.939325
263	O14578-3;O14578-4	CIT	-0.20876	0.122403	-1.70551	0.0921836	0.5393	0.0139727	0.4401
1188	P05771;P05771-2;P17252	PRKCB	-0.200358	0.117492	-1.7053	0.0922235	0.5393	0.00330102	0.582137
5365	Q9BXB5	OSBPL10	0.446776	0.261965	1.70548	0.0922991	0.5393	0.0258985	0.374826
1784	P23193	TCEA1	-0.490171	0.287585	-1.70444	0.0923836	0.5393	0.00250998	0.204384
5901	Q9NXR7;Q9NXR7-1;Q9NXR7-3;Q9NXR7-4	BABAM2	-0.472243	0.277005	-1.70482	0.0924231	0.5393	0.00678902	0.2073
1408	P10620	MGST1	-0.6903	0.405111	-1.70398	0.0925258	0.539418	0.00734983	0.733657
4543	Q8NEY1;Q8NEY1-2;Q8NEY1-3;Q8NEY1-4;Q8NEY1-7	NAV1	-0.509636	0.297104	-1.71534	0.0928689	0.540937	0.0405988	0.246108
2583	P55265;P55265-4;P55265-5	ADAR	0.171847	0.101014	1.70122	0.0929895	0.541158	0.0361681	0.765089
5738	Q9NQC3-5	RTN4	-0.718414	0.418602	-1.71622	0.0931553	0.54164	0.0912946	0.378423
4691	Q8WW22;Q8WW22-2	DNAJA4	0.26702	0.157079	1.69991	0.0932378	0.54164	0.0361856	0.958198
6003	Q9P266	JCAD	-0.223215	0.131354	-1.69934	0.0933444	0.541778	0.0338611	0.923086
1671	P18859;P18859-2	ATP5PF	-0.378608	0.222995	-1.69783	0.093631	0.542738	0.000335246	3.5e-05
5515	Q9H223;Q9NZN4	EHD4	0.709279	0.415679	1.70631	0.0936953	0.542738	0.00410258	0.392662
1976	P31153	MAT2A	0.158001	0.0930974	1.69716	0.0937584	0.542738	0.0799311	0.00410755
2157	P40925-3	MDH1	0.16766	0.098848	1.69614	0.0939525	0.543381	0.0216306	0.663825
3334	Q14103;Q14103-2;Q14103-3;Q14103-4	HNRNPD	0.23418	0.138148	1.69514	0.0941426	0.543749	0.0156285	0.763548
3681	Q38SD2	LRRK1	1.21138	0.710003	1.70617	0.0941823	0.543749	0.0030998	4.88e-05
5379	Q9BXS5;Q9BXS5-2	AP1M1	-0.17835	0.105273	-1.69416	0.0943303	0.543871	0.0472262	0.98264
3501	Q15233;Q8WXF1	NONO	0.564866	0.333347	1.69453	0.0943696	0.543871	0.0149643	0.155621
2059	P35579	MYH9	0.251307	0.148414	1.69329	0.0944964	0.543902	0.00203714	0.0213897
4900	Q96C19	EFHD2	0.400147	0.236347	1.69305	0.0945411	0.543902	0.00909577	0.863261
4097	Q7L266	ASRGL1	0.500281	0.295583	1.69252	0.0947526	0.54464	0.0294835	0.0010865
5002	Q96I23	PYURF	0.970348	0.573022	1.69339	0.0949584	0.545156	0.053304	0.0719648
3232	Q13362-4;Q14738;Q15173;Q15173-2;Q16537;Q16537-2	PPP2R5C	-0.579669	0.340087	-1.70447	0.0950394	0.545156	0.00704477	0.528739
4012	Q6UB35	MTHFD1L	0.432585	0.255394	1.69379	0.0950922	0.545156	0.0301683	0.339187
2843	P67936	TPM4	0.470886	0.278759	1.68922	0.0952753	0.545728	0.0263443	0.0222156
2595	P55769	SNU13	0.406916	0.241031	1.68823	0.0955769	0.546775	0.0126211	0.347876
857	O95166	GABARAP	1.0217	0.598531	1.70701	0.0957718	0.546775	0.0609741	0.0638903
1648	P17931	LGALS3	0.515415	0.305661	1.68623	0.0958525	0.546775	0.0493652	0.258658
1448	P11274;Q12979	BCR	0.395119	0.234326	1.6862	0.0958595	0.546775	0.0171281	0.840459
5266	Q9BRJ7	NUDT16L1	-0.546982	0.324456	-1.68585	0.0959816	0.546775	-0.000300273	0.869659
1433	P11171;P11171-2;P11171-3;P11171-4;Q9H4G0;Q9H4G0-2;Q9H4G0-4;Q9Y2J2;Q9Y2J2-3	EPB41	0.902295	0.531409	1.69793	0.0961337	0.546775	0.0248133	0.125299
5588	Q9H6R3	ACSS3	0.285481	0.169561	1.68365	0.0963528	0.546775	-0.001767	0.114465
6177	Q9UKU6	TRHDE	-0.462336	0.274434	-1.68469	0.0963788	0.546775	0.0122359	0.579346
787	O76041-2	NEBL	0.320439	0.19043	1.68272	0.0965342	0.546775	0.0205685	0.98056
3617	Q16620-7	NTRK2	0.957611	0.568265	1.68515	0.0965443	0.546775	0.0171372	0.00773394
3988	Q6PCB0	VWA1	0.812331	0.48103	1.68873	0.0967347	0.546775	0.0329692	0.791539
3933	Q6IPM2;Q6IPM2-2;Q6IPM2-3;Q6IPM2-4	IQCE	-1.57008	0.926932	-1.69385	0.0967752	0.546775	0.0456822	0.00422045
2032	P34947	GRK5	0.58962	0.348005	1.69428	0.0968288	0.546775	0.0467806	0.832305
6053	Q9UBQ7	GRHPR	0.277903	0.165325	1.68095	0.0968783	0.546775	0.031651	0.327146
1428	P11142;P38646;P54652	HSPA8	0.701105	0.416354	1.68391	0.096995	0.546775	0.0249781	0.0235414
4269	Q86YR5;Q86YR5-4	GPSM1	0.421041	0.250585	1.68023	0.0970187	0.546775	-0.000233969	0.0067471
819	O94875-11	SORBS2	-0.860466	0.507174	-1.69659	0.097175	0.546775	0.00884321	0.469556
1869	P26583	HMGB2	0.600144	0.357054	1.68082	0.0971924	0.546775	0.00698589	2.62e-09
1931	P29692-2;P29692-3	EEF1D	0.379524	0.226118	1.67844	0.0973691	0.546775	0.0177716	0.188636
1647	P17900	GM2A	0.476958	0.284225	1.6781	0.0974354	0.546775	0.0403701	0.698011
5979	Q9P0P8	MTRES1	0.400229	0.238518	1.67798	0.0974581	0.546775	0.0113723	0.0464626
5223	Q99946	PRRT1	-0.435366	0.259334	-1.67878	0.0974702	0.546775	0.0275725	0.251268
3746	Q5EB52;Q5EB52-2;Q5EB52-3	MEST	-0.736787	0.438325	-1.68092	0.0975063	0.546775	0.0582105	0.0487082
500	O43747;O43747-2	AP1G1	-0.196136	0.116946	-1.67715	0.0976224	0.546775	-0.0015585	0.00851569
1353	P09496;P09496-3	CLTA	0.741649	0.442398	1.67643	0.0977632	0.546775	0.0327746	7.98e-06
6297	Q9UQD0;Q9UQD0-2;Q9UQD0-5	SCN8A	0.447151	0.266499	1.67787	0.0977694	0.546775	0.0096734	0.641122
2082	P35613;P35613-2;P35613-3	BSG	-0.418288	0.248169	-1.68549	0.097773	0.546775	0.0244387	0.504435
3709	Q4KMQ2;Q4KMQ2-2;Q4KMQ2-3	ANO6	0.650522	0.384749	1.69077	0.0977965	0.546775	0.0537931	0.0213147
1952	P30273	FCER1G	-0.572034	0.340645	-1.67927	0.0983005	0.549124	0.0326243	0.0365104
2916	P84090	ERH	-0.312283	0.186738	-1.67231	0.0985756	0.550062	0.058387	5.4e-05
5769	Q9NR46;Q9NR46-2	SH3GLB2	-0.232173	0.138859	-1.672	0.0986365	0.550062	-0.000410712	0.88436
675	O75323;Q9BPW8	NIPSNAP2	0.517358	0.309545	1.67135	0.0987651	0.550311	0.00387656	0.318663
6179	Q9UKV3	ACIN1	-0.346286	0.206095	-1.68023	0.0989112	0.550656	0.0847467	0.235587
4955	Q96F10	SAT2	0.840163	0.500301	1.67932	0.0990901	0.551184	0.0158046	0.011792
3401	Q14457	BECN1	-0.760674	0.455539	-1.66983	0.0992946	0.551852	0.0160996	0.823726
5994	Q9P232	CNTN3	-0.458021	0.274736	-1.66713	0.0996596	0.55264	0.00894041	0.119925
3734	Q53T59	HS1BP3	0.420194	0.252132	1.66656	0.0997184	0.55264	0.0101623	0.877464
5064	Q96MH6	TMEM68	-0.809042	0.481922	-1.67878	0.0999759	0.55264	0.0110759	0.514214
5944	Q9NZL9	MAT2B	0.239632	0.143978	1.66436	0.100159	0.55264	0.0712997	0.743869
4620	Q8TCS8	PNPT1	0.288212	0.17317	1.66433	0.100165	0.55264	0.0171658	0.0561026
6371	Q9Y2W6	TDRKH	-0.44262	0.265962	-1.66422	0.100186	0.55264	0.00724035	0.352003
907	O95563	MPC2	-0.627159	0.376729	-1.66475	0.10025	0.55264	0.0341624	0.000916051
796	O76094	SRP72	-0.383913	0.230816	-1.66329	0.100374	0.55264	0.0227739	0.399391
3670	Q2TAA2	IAH1	0.405006	0.243692	1.66196	0.100641	0.55264	0.0332846	0.119008
5285	Q9BSH4	TACO1	0.254997	0.153444	1.66183	0.100667	0.55264	0.0289486	0.509665
350	O15066	KIF3B	-0.296832	0.178624	-1.66177	0.10068	0.55264	0.0277338	0.336644
5102	Q96PX6	CCDC85A	-0.377876	0.227365	-1.66198	0.100748	0.55264	0.0226582	0.771145
1636	P17600;P17600-2;Q92777	SYN1	0.968549	0.578319	1.67477	0.100767	0.55264	0.0688912	0.0271164
1006	P01023	A2M	0.479684	0.288801	1.66095	0.100844	0.55264	0.00319542	0.585756
6354	Q9Y2Q0;Q9Y2Q0-2;Q9Y2Q0-3	ATP8A1	0.142351	0.0857137	1.66077	0.10088	0.55264	-0.00231934	0.165045
710	O75439	PMPCB	-0.246876	0.148685	-1.6604	0.100955	0.55264	0.0338439	0.437999
3871	Q5VWP3;Q5VWP3-4	MLIP	0.51846	0.310105	1.67189	0.101054	0.55264	0.00986055	0.909455
398	O15498	YKT6	-0.214169	0.129041	-1.6597	0.101096	0.55264	0.00641578	0.0871556
2752	P62277	RPS13	0.285342	0.171938	1.65956	0.101123	0.55264	-0.00052179	0.0429774
1260	P07686	HEXB	0.258477	0.155779	1.65926	0.101185	0.55264	0.0378177	0.112974
1288	P08133	ANXA6	0.10564	0.0636714	1.65914	0.101209	0.55264	0.136915	0.163615
870	O95202	LETM1	-0.186718	0.112593	-1.65835	0.101369	0.55305	0.0196563	0.565207
580	O60508	CDC40	1.2209	0.729794	1.67293	0.101602	0.553862	0.018413	0.571996
1781	P23141;P23141-2;P23141-3	CES1	0.986751	0.593362	1.66298	0.101805	0.554114	0.0753283	0.598691
196	O00401	WASL	-0.218739	0.132087	-1.65602	0.101842	0.554114	0.000420694	0.555317
3409	Q14643;Q14643-2;Q14643-3;Q14643-4;Q14643-5;Q14643-6;Q14643-7;Q14643-8	ITPR1	0.154852	0.0935409	1.65545	0.101957	0.554114	-0.000833153	0.970583
5679	Q9HCJ2	LRRC4C	-0.509371	0.307671	-1.65557	0.101987	0.554114	0.00251546	0.165369
6431	Q9Y4C0	NRXN3	-0.527421	0.318517	-1.65586	0.102163	0.554429	0.0363474	0.0787237
3208	Q13228;Q13228-4	SELENBP1	0.205896	0.124469	1.65419	0.102214	0.554429	0.00849354	0.327557
6232	Q9UMS6-2;Q9UMS6-4	SYNPO2	0.490056	0.296727	1.65154	0.102755	0.556903	0.037589	0.163528
6046	Q9UBM7	DHCR7	0.537254	0.325016	1.65301	0.102872	0.557004	0.0785403	0.21617
4521	Q8NCG7;Q8NCG7-2;Q8NCG7-4	DAGLB	-0.544508	0.327402	-1.66312	0.102944	0.557004	0.153865	0.722371
721	O75521;O75521-2	ECI2	0.435002	0.263667	1.64982	0.103108	0.557408	0.022753	0.16
4795	Q92841	DDX17	1.10298	0.668253	1.65054	0.103189	0.557408	0.00276943	1.46e-13
3913	Q6DKK2	TTC19	0.608771	0.368032	1.65412	0.103414	0.557894	0.000547634	0.538618
2561	P54819;P54819-2	AK2	0.252215	0.153083	1.64757	0.103569	0.557894	0.0381519	0.840838
6313	Q9Y265	RUVBL1	-0.262936	0.15964	-1.64706	0.103675	0.557894	0.00653962	0.426555
2818	P63151;P63151-2	PPP2R2A	0.362124	0.219869	1.647	0.103687	0.557894	0.0349647	0.0614945
2084	P35637;P35637-2	FUS	-0.461506	0.280318	-1.64637	0.103818	0.557894	0.00902926	0.000724933
1053	P02549	SPTA1	0.634259	0.385308	1.64611	0.103871	0.557894	0.0124236	0.730558
6544	Q9Y6X4	FAM169A	-0.272311	0.165429	-1.64609	0.103875	0.557894	0.0437058	0.852887
3178	Q13033;Q13033-2	STRN3	0.413393	0.249448	1.65723	0.103996	0.558081	0.00289351	0.606037
5360	Q9BX66-12	SORBS1	-0.25277	0.153706	-1.64451	0.104202	0.558248	0.0140661	0.274481
2746	P62258	YWHAE	-0.421061	0.256106	-1.64409	0.104289	0.558248	0.0349219	3.9e-09
5250	Q9BQG1	SYT3	-0.280746	0.170767	-1.64402	0.104302	0.558248	0.00743663	0.930338
383	O15259;O15259-2;O15259-4	NPHP1	-0.603844	0.366857	-1.64599	0.10438	0.558248	-0.00294878	0.000687797
708	O75436	VPS26A	0.415081	0.252591	1.64329	0.104453	0.558248	0.034682	0.0007437
3869	Q5VW36	FOCAD	-0.440002	0.267724	-1.64349	0.104582	0.558483	0.0101385	0.112834
5711	Q9NPA0	EMC7	-0.326678	0.198982	-1.64175	0.104775	0.559054	0.0602069	0.531957
5231	Q9BPW8	NIPSNAP1	0.1928	0.117525	1.64051	0.105032	0.55955	0.0166448	0.101762
3807	Q5T1C6	THEM4	0.492693	0.299797	1.64342	0.105052	0.55955	0.00539933	0.726117
3039	Q05193-2;Q05193-3;Q9UQ16-3	DNM1	0.282516	0.172259	1.64007	0.105124	0.55955	0.000760693	0.00452476
1507	P13639;Q15029;Q15029-2	EEF2	-0.56366	0.343757	-1.63971	0.105311	0.560091	0.0034485	0.26138
3203	Q13185	CBX3	-0.416965	0.25451	-1.6383	0.105547	0.560271	0.0386964	0.0394103
5598	Q9H7D7;Q9H7D7-2	WDR26	-0.388331	0.235898	-1.64618	0.105644	0.560271	0.0097325	0.138328
455	O43432;O43432-3	EIF4G3	-0.177917	0.10867	-1.63723	0.105717	0.560271	0.00242532	0.769566
949	O95873	C6orf47	0.67228	0.406495	1.65385	0.105796	0.560271	0.14595	0.0285164
1324	P08913	ADRA2A	0.898147	0.546903	1.64224	0.106046	0.560271	0.021766	0.584854
5373	Q9BXK5	BCL2L13	0.317704	0.194381	1.63444	0.106302	0.560271	-0.00210607	0.353847
5781	Q9NRG7	SDR39U1	0.250975	0.153576	1.63421	0.106351	0.560271	-0.00168557	0.472
367	O15143	ARPC1B	0.307514	0.188199	1.63398	0.106399	0.560271	0.0116832	0.458527
6452	Q9Y4L1	HYOU1	-0.157344	0.0963035	-1.63383	0.106431	0.560271	0.0590245	0.759893
5392	Q9BYB0;Q9UPX8;Q9Y566;Q9Y566-3	NA	-0.735987	0.448954	-1.63934	0.106465	0.560271	0.065553	0.00346167
4142	Q7Z417	NUFIP2	-0.481302	0.293936	-1.63744	0.106525	0.560271	0.00190049	0.544772
3101	Q08722	CD47	0.416782	0.255172	1.63334	0.106535	0.560271	0.0302965	5.26e-06
6042	Q9UBI6	GNG12	0.372741	0.228211	1.63332	0.106538	0.560271	-0.00240273	6.62e-06
5007	Q96I99	SUCLG2	0.286571	0.175497	1.63291	0.106624	0.560271	0.00364684	0.960858
6482	Q9Y5L4	TIMM13	-0.295129	0.180769	-1.63263	0.106683	0.560271	0.0173627	0.305989
4842	Q969M3;Q969M3-3	YIPF5	-0.728201	0.444084	-1.63978	0.106863	0.560271	0.0025691	3.01e-05
5658	Q9HBT6	CDH20	0.45615	0.279361	1.63284	0.10687	0.560271	0.0449146	0.216807
5957	Q9NZU5	LMCD1	0.394166	0.241632	1.63127	0.107027	0.560271	0.0365665	0.536284
4636	Q8TDX7	NEK7	0.508968	0.312068	1.63095	0.107094	0.560271	0.0208728	0.0772183
3212	Q13242	SRSF9	-0.290847	0.178377	-1.63052	0.107129	0.560271	0.0224669	0.049688
4983	Q96GS4	BORCS6	-0.631506	0.38417	-1.64382	0.107183	0.560271	0.0819897	0.39881
4982	Q96GR2	ACSBG1	-0.425709	0.261163	-1.63006	0.107228	0.560271	-0.00189681	0.0431713
1635	P17600;P17600-2	SYN1	-0.0903424	0.0554518	-1.62921	0.107408	0.560764	0.036709	0.0355683
6398	Q9Y3C6	PPIL1	0.336511	0.206642	1.62847	0.107563	0.561128	-0.000713226	0.839339
1147	P05023;P05023-4;P13637;P13637-2;P13637-3	ATP1A1	0.319943	0.195516	1.6364	0.107681	0.561264	0.0269454	0.0447199
5732	Q9NQ79;Q9NQ79-2	CRTAC1	-0.201629	0.123886	-1.62754	0.107761	0.561264	0.0694587	0.442356
1486	P12814-3	ACTN1	-0.314935	0.193701	-1.62588	0.108116	0.561986	0.00011327	0.291095
5520	Q9H267	VPS33B	-0.285804	0.17581	-1.62564	0.108167	0.561986	0.0136822	0.874232
4932	Q96DP5	MTFMT	0.693602	0.424378	1.6344	0.108334	0.561986	-0.00417805	0.12076
6218	Q9ULR3	PPM1H	-0.254448	0.156632	-1.6245	0.10841	0.561986	0.00805698	0.925982
1708	P20339;P20339-2	RAB5A	0.628079	0.386581	1.6247	0.108478	0.561986	0.0196867	0.706175
4548	Q8NF91	SYNE1	-0.135333	0.0833275	-1.62411	0.108493	0.561986	-0.004133	0.479325
5701	Q9NP58;Q9NP58-4	ABCB6	-0.439975	0.270908	-1.62408	0.1085	0.561986	-0.00245441	0.614627
3073	Q07699;Q07699-2	SCN1B	0.523896	0.322702	1.62347	0.10863	0.562199	0.00130724	0.0304668
5853	Q9NVE7	PANK4	0.252382	0.155533	1.62269	0.108797	0.562199	0.0611343	0.358802
3439	Q14934;Q14934-10;Q14934-11;Q14934-12;Q14934-13;Q14934-14;Q14934-15;Q14934-16;Q14934-17;Q14934-18;Q14934-19;Q14934-2;Q14934-20;Q14934-21;Q14934-3;Q14934-4;Q14934-5;Q14934-6;Q14934-7;Q14934-8;Q14934-9	NFATC4	-1.04003	0.635684	-1.63608	0.108799	0.562199	0.00858844	0.73648
557	O60331;O60331-2;O60331-3;O60331-4	PIP5K1C	-0.200886	0.123901	-1.62133	0.109088	0.563231	0.0476643	0.655881
3627	Q16718	NDUFA5	-0.466897	0.288121	-1.62049	0.109269	0.563231	0.000234729	0.0136314
2378	P49802;P49802-3	RGS7	-0.774973	0.475659	-1.62926	0.109302	0.563231	0.0745554	0.00190524
2191	P42330	AKR1C3	0.394739	0.243929	1.61825	0.109751	0.563231	0.0168315	0.123981
3826	Q5T9C9	PIP5KL1	-0.566359	0.347488	-1.62987	0.109814	0.563231	0.0360698	0.816012
3985	Q6P9B6	MEAK7	-0.377736	0.233477	-1.61787	0.109833	0.563231	0.0362716	0.0516166
866	O95196	CSPG5	-0.43105	0.266452	-1.61774	0.109862	0.563231	-0.00131968	0.814932
3182	Q13045-2	FLII	0.46382	0.286431	1.61931	0.109878	0.563231	0.00544169	0.0779151
4248	Q86X10-3	RALGAPB	-0.205939	0.127333	-1.61733	0.109951	0.563231	-0.0028158	0.594026
3908	Q69YU3	ANKRD34A	-0.465226	0.287104	-1.62041	0.109986	0.563231	-0.0014961	0.149207
2103	P36578	RPL4	-0.222205	0.137408	-1.61712	0.109997	0.563231	0.0592026	0.904241
3926	Q6IAN0	DHRS7B	0.291783	0.180474	1.61676	0.110074	0.563231	0.0133059	0.0616924
2728	P61978-3	HNRNPK	-0.133768	0.0827742	-1.61606	0.110225	0.563231	0.00982935	0.118039
2830	P63220	RPS21	-0.322154	0.199368	-1.61588	0.110265	0.563231	0.048352	0.508811
491	O43707;P12814-3;P12814-4	ACTN4	0.20163	0.124816	1.61542	0.110363	0.563231	0.00777146	0.00600437
323	O14949	UQCRQ	-0.126077	0.0780662	-1.615	0.110455	0.563231	-0.00409023	0.433371
3511	Q15293	RCN1	-0.241605	0.149618	-1.61481	0.110497	0.563231	0.0060434	0.101533
3303	Q13683;Q13683-10;Q13683-3;Q13683-7;Q13683-9	ITGA7	-0.396913	0.244041	-1.62642	0.110547	0.563231	0.0869935	0.90426
3179	Q13033;Q13033-2;Q9NRL3;Q9NRL3-3	STRN3	-0.629687	0.38702	-1.62701	0.110875	0.564464	0.0653948	0.0805716
848	O95081	AGFG2	-0.44052	0.273185	-1.61254	0.11122	0.565518	0.0294862	0.750616
5909	Q9NY65;Q9NY65-2	TUBA8	-0.579937	0.359959	-1.61112	0.111299	0.565518	-0.00351482	0.0108268
3431	Q14831	GRM7	-0.376875	0.232755	-1.61919	0.111342	0.565518	-0.00304032	0.785068
3347	Q14151	SAFB2	-0.348668	0.216451	-1.61084	0.111473	0.56564	0.0659848	0.537246
2494	P52594;P52594-2;P52594-3;P52594-4	AGFG1	-0.217745	0.135256	-1.60987	0.111572	0.56564	0.0269905	0.748248
2645	P60484;P60484-2	PTEN	-0.374635	0.232775	-1.60943	0.111669	0.56564	0.0542772	0.953063
1998	P31949	S100A11	0.624622	0.388148	1.60924	0.111711	0.56564	0.00487097	0.539383
782	O76003	GLRX3	0.415863	0.258559	1.60839	0.111896	0.566141	-0.000157782	0.0258611
493	O43707;Q9H254	ACTN4	0.672251	0.418795	1.60521	0.112651	0.569063	-0.00265756	7.17e-09
1853	P25789	PSMA4	0.474904	0.29591	1.6049	0.112664	0.569063	-0.00255834	0.000112932
4713	Q8WXF7;Q8WXF7-2	ATL1	-0.214567	0.133746	-1.60428	0.112799	0.569063	0.0314499	0.0100186
1184	P05556	ITGB1	0.508192	0.316792	1.60418	0.112822	0.569063	0.00711294	0.000468529
1937	P30038	ALDH4A1	0.190814	0.119011	1.60333	0.11301	0.56934	0.0551851	0.852986
1520	P13804	ETFA	0.215328	0.134316	1.60315	0.113051	0.56934	0.0147711	0.395294
1364	P09668	CTSH	0.529419	0.329712	1.6057	0.113188	0.569593	-0.00504139	0.037772
2414	P50747;P50747-2	HLCS	0.582978	0.362169	1.60968	0.113298	0.569708	0.0221289	0.0631518
5803	Q9NRZ7;Q9NRZ7-2;Q9NRZ7-3	AGPAT3	0.286406	0.177694	1.61179	0.113564	0.570181	-0.0067519	0.58431
6093	Q9UH99;Q9UH99-2	SUN2	-0.65099	0.403734	-1.61242	0.113566	0.570181	0.0543033	0.720946
912	O95670	ATP6V1G2	0.291316	0.18206	1.60011	0.113723	0.570532	-0.00532078	0.023788
2664	P60903	S100A10	0.704422	0.440438	1.59936	0.113889	0.570927	0.00234267	0.0340242
3280	Q13573	SNW1	0.79255	0.491295	1.61318	0.114376	0.572932	0.0138643	0.226886
2799	P62913;P62913-2	RPL11	0.219314	0.137368	1.59654	0.114519	0.573207	0.00914457	0.37489
2340	P49354	FNTA	0.317126	0.19877	1.59544	0.11482	0.574164	0.0479208	0.481159
2282	P47756;P47756-1	CAPZB	-0.139732	0.0876544	-1.59413	0.115058	0.574164	0.027432	0.629838
2124	P37802	TAGLN2	0.645543	0.402071	1.60554	0.115073	0.574164	-0.00530134	0.0260002
4220	Q86V81	ALYREF	0.279318	0.175248	1.59385	0.115121	0.574164	0.0234357	0.298178
4470	Q8N6T3-2	ARFGAP1	-0.211419	0.132723	-1.59294	0.115325	0.574164	0.00517979	0.45595
5710	Q9NP97	DYNLRB1	0.344928	0.21657	1.59269	0.115381	0.574164	0.0062508	0.780758
794	O76070;Q16143	SNCG	-0.954647	0.599427	-1.5926	0.115456	0.574164	0.0313883	1.92e-11
5466	Q9H074	PAIP1	0.512913	0.321771	1.59403	0.1155	0.574164	0.0290768	0.00184322
1202	P06396-3	GSN	0.676887	0.424094	1.59608	0.115556	0.574164	0.0627556	0.258857
186	O00291-3	HIP1	0.304956	0.191583	1.59177	0.115587	0.574164	0.0118494	0.0580365
5630	Q9H9T3;Q9H9T3-2	ELP3	0.284506	0.178812	1.59109	0.115853	0.575049	0.00273568	0.909863
2459	P51693;P51693-2	APLP1	0.272547	0.170554	1.59801	0.115986	0.575151	0.106025	0.594263
770	O75915	ARL6IP5	0.231621	0.145699	1.58972	0.116049	0.575151	0.0353145	0.155734
646	O75116;Q13464	ROCK2	0.297819	0.187578	1.58771	0.116505	0.57635	-0.0024355	0.00147692
1804	P23526	AHCY	-0.111923	0.0705022	-1.58751	0.116549	0.57635	0.0133174	0.394237
3226	Q13325	IFIT5	0.737743	0.463914	1.59026	0.116555	0.57635	0.0213402	0.0124339
5965	Q9P016	THYN1	0.280203	0.17657	1.58693	0.116737	0.576553	0.0149524	0.210933
6268	Q9UPR5	SLC8A2	-0.204507	0.128912	-1.58641	0.116798	0.576553	0.0263173	0.0870268
5063	Q96MF6;Q96MF6-2;Q96MF6-3;Q9H8M1;Q9H8M1-2	COQ10A	0.928941	0.584398	1.58957	0.11686	0.576553	-0.00262845	0.109814
2044	P35241	RDX	0.251244	0.158485	1.58529	0.117053	0.576613	0.0425551	0.814548
4831	Q93100;Q93100-3	PHKB	0.373986	0.234755	1.59309	0.117086	0.576613	0.0496849	0.594311
4965	Q96FQ6	S100A16	0.285065	0.179861	1.58492	0.117137	0.576613	-0.00167766	0.348191
2051	P35498;P35498-2;P35498-3;Q99250;Q99250-2	SCN1A	-0.432813	0.273107	-1.58478	0.11734	0.576958	0.0125855	0.121157
5039	Q96KN2	CNDP1	0.379206	0.239434	1.58376	0.117456	0.576958	0.12827	0.164249
3982	Q6P6C2;Q6P6C2-1;Q6P6C2-3	ALKBH5	0.467053	0.29466	1.58506	0.117663	0.576958	0.0156659	0.281096
5062	Q96MF6;Q96MF6-2;Q96MF6-3	COQ10A	-0.42672	0.269433	-1.58377	0.11769	0.576958	0.0253635	0.868515
5730	Q9NQ50	MRPL40	0.52462	0.330966	1.58512	0.11772	0.576958	-0.00673979	0.898751
5016	Q96JA1	LRIG1	-0.406202	0.256694	-1.58243	0.117874	0.576958	0.0685816	0.11112
6474	Q9Y5J5	PHLDA3	0.693576	0.436527	1.58885	0.117933	0.576958	0.0111539	0.437908
3414	Q14671;Q14671-2;Q14671-3;Q8TB72;Q8TB72-2;Q8TB72-3;Q8TB72-4	PUM1	-0.435443	0.273366	-1.5929	0.118033	0.576958	0.107449	0.531933
209	O00451	GFRA2	-0.235651	0.148367	-1.5883	0.118167	0.576958	-0.00753467	0.32402
2133	P38606	ATP6V1A	0.201978	0.12719	1.588	0.118235	0.576958	0.0153053	7.2e-05
2735	P62136	PPP1CA	-0.292992	0.185428	-1.58009	0.11824	0.576958	0.0517536	0.679658
2524	P53675;P53675-2;Q00610;Q00610-2	CLTCL1	-0.191836	0.121417	-1.57998	0.118265	0.576958	-0.000732248	0.000308881
4402	Q8N1K5;Q8N1K5-2;Q8N1K5-3;Q8N1K5-4	THEMIS	0.688604	0.435438	1.58141	0.118495	0.577527	0.00815137	0.0508194
1673	P19021;P19021-3;P19021-4;P19021-5;P19021-6	PAM	0.58737	0.369434	1.58992	0.118558	0.577527	0.0419788	0.0478155
2721	P61925	PKIA	-0.628434	0.397679	-1.58025	0.118759	0.577766	-0.00574075	0.621212
4257	Q86XP1;Q86XP1-2;Q86XP1-3;Q86XP1-5	DGKH	-0.411763	0.260684	-1.57955	0.118783	0.577766	-0.00453913	0.442448
5859	Q9NVJ2	ARL8B	0.259136	0.164332	1.5769	0.118972	0.577834	0.00768308	0.0411906
6331	Q9Y2G8	DNAJC16	0.419447	0.265914	1.57738	0.118974	0.577834	0.00669288	0.0402304
3460	Q15020	SART3	-0.677304	0.429719	-1.57616	0.119143	0.577867	0.0153254	0.00425629
4251	Q86X83	COMMD2	-1.04257	0.654732	-1.59237	0.119175	0.577867	0.082183	0.155815
2738	P62166	NCS1	-0.331503	0.210448	-1.57523	0.119358	0.577867	0.0170454	0.554432
5153	Q99418;Q99418-2	CYTH2	-0.398277	0.252855	-1.57512	0.119383	0.577867	0.00314345	0.00979848
1278	P07947;P12931-3	YES1	0.373521	0.237163	1.57495	0.119422	0.577867	0.0169633	0.682301
2404	P50552	VASP	0.899693	0.570091	1.57816	0.119788	0.579119	-0.00480128	0.00478403
640	O75078	ADAM11	-0.311391	0.197972	-1.57291	0.119894	0.579119	0.00309823	0.631436
2301	P48163	ME1	0.6175	0.39264	1.57269	0.119946	0.579119	0.00763755	5.64e-07
510	O43795	MYO1B	-0.280645	0.178661	-1.57082	0.120378	0.580777	0.0279578	0.00482061
2633	P58401;Q9P2S2	NRXN2	-0.790187	0.502621	-1.57213	0.120561	0.581234	0.0293725	0.0159289
2325	P48735	IDH2	-0.140265	0.0893711	-1.56946	0.120695	0.581448	0.0907856	0.962653
950	O95881	TXNDC12	0.367358	0.23416	1.56883	0.120841	0.581558	0.0225785	0.715938
4718	Q8WXI9	GATAD2B	-0.535338	0.338897	-1.57965	0.120895	0.581558	0.00308719	0.0062936
4339	Q8IXJ6	SIRT2	0.35324	0.225497	1.5665	0.121387	0.582128	0.024751	0.0448234
5961	Q9NZW5	PALS2	-0.250794	0.160126	-1.56623	0.121449	0.582128	0.0258951	0.167668
6397	Q9Y3C0	WASHC3	0.568076	0.36253	1.56697	0.121506	0.582128	0.024795	0.0142799
1942	P30044	PRDX5	0.159923	0.102156	1.56547	0.121626	0.582128	0.0116592	0.594023
376	O15226;O15226-2	NKRF	-1.43425	0.913451	-1.57014	0.121641	0.582128	0.00786227	6.51e-08
5750	Q9NQW6	ANLN	0.536247	0.342823	1.56421	0.121923	0.582128	0.0698616	0.768616
2266	P46926	GNPDA1	0.302462	0.193404	1.56389	0.121999	0.582128	0.0548729	0.0416024
5976	Q9P0L2	MARK1	0.256993	0.164337	1.56382	0.122016	0.582128	0.0666451	0.192185
1517	P13797;P13797-2	PLS3	0.177065	0.113236	1.56368	0.122047	0.582128	0.0314254	0.722335
798	O94760;O95865	DDAH1	0.334713	0.214083	1.56348	0.122096	0.582128	0.00461367	2.94e-10
2689	P61163	ACTR1A	0.217014	0.138803	1.56347	0.122098	0.582128	0.0172176	0.239426
1320	P08754	GNAI3	0.483386	0.30918	1.56344	0.122103	0.582128	-0.00570686	0.0584565
4527	Q8ND76	CCNY	-0.514717	0.326988	-1.57411	0.12217	0.582128	0.0222772	0.0382837
4591	Q8TB03;Q8TB03-3	CXorf38	0.866581	0.548183	1.58083	0.12243	0.582667	0.0270427	0.697344
3541	Q15526;Q15526-2	SURF1	0.445108	0.284974	1.56192	0.122461	0.582667	-0.00345889	0.202234
3177	Q13017;Q13017-2	ARHGAP5	-0.196536	0.125881	-1.56128	0.122613	0.582969	0.00228435	0.88608
593	O60664;O60664-2;O60664-4	PLIN3	0.409106	0.26218	1.5604	0.123051	0.583483	0.00192223	0.379555
2634	P58546	MTPN	-0.263945	0.169266	-1.55935	0.123068	0.583483	0.00719926	0.145507
6383	Q9Y334	VWA7	-0.445559	0.285626	-1.55994	0.1231	0.583483	0.0643531	0.126891
4095	Q7L1V2	MON1B	1.02041	0.648183	1.57426	0.123114	0.583483	0.0180173	0.412314
1262	P07737	PFN1	0.168704	0.108217	1.55893	0.123167	0.583483	-0.00201467	0.718803
4675	Q8WV24	PHLDA1	-0.725092	0.462777	-1.56683	0.123339	0.583877	-0.00967196	0.863761
2836	P63279	UBE2I	-0.310985	0.199696	-1.55729	0.123556	0.584399	0.0165311	0.0647984
377	O15230	LAMA5	0.50379	0.323567	1.55699	0.123628	0.584399	-0.00271002	0.109293
5886	Q9NX18	SDHAF2	0.637307	0.408473	1.56022	0.123718	0.584404	0.0490426	0.457939
2293	P48047	ATP5PO	0.221159	0.142139	1.55594	0.123876	0.584728	0.012671	0.0213377
4913	Q96CW1;Q96CW1-2	AP2M1	-0.104019	0.0668913	-1.55504	0.124092	0.584767	0.0416378	0.14412
3689	Q3MIX3	ADCK5	0.627684	0.402476	1.55955	0.124125	0.584767	0.0218491	0.102719
2303	P48426-2	PIP4K2A	0.412183	0.263276	1.56559	0.124152	0.584767	-0.00426012	0.086223
2562	P54829;P54829-2;P54829-3	PTPN5	0.30304	0.195101	1.55325	0.124518	0.585731	-0.00108609	0.362462
4234	Q86VU5	COMTD1	0.486984	0.313466	1.55355	0.124617	0.585731	0.0315908	0.00517077
471	O43559	FRS3	-0.616548	0.393829	-1.56552	0.124626	0.585731	-0.00129632	0.23998
1892	P27701;P27701-2	CD82	-0.776333	0.500603	-1.5508	0.125275	0.587031	0.0560893	0.283307
3526	Q15393	SF3B3	0.174922	0.112853	1.54999	0.125297	0.587031	0.0105885	0.511521
3942	Q6KCM7-5;Q9BV35	SLC25A25	0.502716	0.323679	1.55313	0.125323	0.587031	-0.000993862	0.232
2319	P48681	NES	0.349284	0.225386	1.54972	0.125364	0.587031	0.0136179	0.172563
1725	P20916;P20916-3	MAG	-2.09363	1.34202	-1.56006	0.125751	0.587031	0.0373488	0.0352568
1257	P07437;Q13509;Q13885;Q9BVA1	TUBB	1.22896	0.79406	1.54769	0.125851	0.587031	-0.0058587	3.83e-10
2584	P55268	LAMB2	0.276368	0.178588	1.54752	0.125893	0.587031	0.00347052	0.296928
2994	Q02410	APBA1	0.274962	0.176541	1.5575	0.125922	0.587031	0.0281295	0.362877
1292	P08183	ABCB1	0.449786	0.28875	1.5577	0.126013	0.587031	0.147792	0.508148
3697	Q496J9	SV2C	-0.637267	0.409343	-1.5568	0.126087	0.587031	-0.00105686	0.549375
620	O60888;O60888-2;O60888-3	CUTA	0.663071	0.428067	1.54899	0.126167	0.587031	0.012309	0.00502606
2555	P54750-4;P54750-6;Q01064;Q01064-2;Q14123;Q14123-2	PDE1A	0.820203	0.52512	1.56194	0.126181	0.587031	0.080911	0.303132
440	O43307;O43307-2;O43307-3	ARHGEF9	0.367588	0.237802	1.54578	0.126313	0.587031	0.114715	0.30858
2680	P61081	UBE2M	0.212133	0.137243	1.54567	0.126339	0.587031	0.0167869	0.39438
840	O94973	AP2A2	-0.696394	0.44613	-1.56097	0.126409	0.587031	0.0161586	1.2e-06
150	J3KT01	NA	1.04371	0.668648	1.56092	0.12642	0.587031	0.00453565	0.0779735
3626	Q16698;Q16698-2	DECR1	0.217386	0.140743	1.54456	0.126607	0.587031	0.0110026	0.969791
2294	P48050	KCNJ4	-0.683591	0.442157	-1.54604	0.126737	0.587031	0.0137585	0.0331434
5825	Q9NTM9	CUTC	-0.786824	0.508594	-1.54706	0.12678	0.587031	0.0158028	0.441571
4564	Q8NFW9;Q8NFW9-2;Q8NFW9-3	MYRIP	0.667564	0.428294	1.55866	0.126955	0.587031	0.0343083	0.919481
3011	Q03113	GNA12	0.595302	0.385158	1.54561	0.127055	0.587031	0.00406589	0.006644
70	A4D1P6;A4D1P6-2	WDR91	-0.385719	0.250101	-1.54225	0.127166	0.587031	0.00174089	0.951028
1297	P08238	HSP90AB1	0.39725	0.257596	1.54214	0.127192	0.587031	-7.85e-05	3.75e-11
54	A0JNW5	BLTP3B	-0.332563	0.215663	-1.54204	0.127217	0.587031	0.012083	0.431603
5760	Q9NR12	PDLIM7	0.792432	0.512952	1.54485	0.127238	0.587031	0.00744431	0.0527455
1357	P09619	PDGFRB	0.342191	0.221921	1.54195	0.127295	0.587031	0.00600579	0.981847
5664	Q9HC38-2	GLOD4	0.159119	0.103216	1.54161	0.127323	0.587031	0.0275233	0.810508
2456	P51674	GPM6A	-0.196073	0.12722	-1.54122	0.127418	0.587054	0.0471857	0.0807249
2513	P53367;P53367-2	ARFIP1	0.28638	0.186053	1.53924	0.127899	0.587389	0.0297888	0.331421
4797	Q92845	KIFAP3	-0.242429	0.156749	-1.54661	0.127908	0.587389	-0.00429711	0.609166
4836	Q969G6	RFK	0.349065	0.226815	1.53899	0.127961	0.587389	-0.00563289	0.0679949
5060	Q96ME1	NA	0.27966	0.181713	1.53903	0.128007	0.587389	0.0450638	0.00105603
5556	Q9H444	CHMP4B	0.260765	0.169499	1.53845	0.128092	0.587389	0.0136924	0.444332
5608	Q9H8M1;Q9H8M1-2	COQ10B	-0.469407	0.305143	-1.53832	0.12818	0.587389	0.0105811	0.354435
6404	Q9Y3D9	MRPS23	0.371467	0.241531	1.53797	0.12821	0.587389	0.0377784	0.486023
4529	Q8NDA8	MROH1	0.204634	0.133065	1.53784	0.12824	0.587389	-0.000991477	0.0224299
1384	P0DKX4	SMIM18	-0.727616	0.471475	-1.54328	0.128298	0.587389	-0.0031293	0.205991
5846	Q9NUV9	GIMAP4	-0.536459	0.348709	-1.53841	0.128588	0.588237	0.0336887	0.0332439
2703	P61328-2	FGF12	0.646642	0.420959	1.53612	0.128663	0.588237	-0.0061492	2.23e-06
2906	P83111	LACTB	-0.339571	0.221127	-1.53564	0.12878	0.588265	0.0473506	0.0628091
2149	P40189	IL6ST	-0.742666	0.482058	-1.54062	0.128849	0.588265	0.0025789	0.0793657
1562	P15121	AKR1B1	-0.164984	0.107484	-1.53495	0.128948	0.588307	0.031551	0.0733952
1070	P02689;P05413	PMP2	-0.695474	0.453201	-1.53458	0.129094	0.588457	-0.00107511	0.00386398
3643	Q16849	PTPRN	0.243264	0.158572	1.53409	0.12916	0.588457	-9.47e-06	0.0729461
5385	Q9BY43;Q9BY43-2	CHMP4A	0.385752	0.25133	1.53484	0.129395	0.589118	0.00272325	0.305463
4911	Q96CU9	FOXRED1	0.728907	0.473771	1.53852	0.129761	0.590371	0.00124868	0.887767
1336	P09429;P26583	HMGB1	0.548416	0.357031	1.53605	0.129873	0.590471	0.0761332	0.00318722
1403	P10515	DLAT	0.165896	0.108391	1.53053	0.130037	0.590808	0.0347139	0.659475
1134	P04732	MT1E	0.545799	0.356324	1.53175	0.130223	0.591242	0.00881255	0.105813
2790	P62873;P62879	GNB1	0.410453	0.268586	1.5282	0.130614	0.591826	-0.00375344	0.00042705
4127	Q7Z2K6	ERMP1	0.467778	0.305968	1.52884	0.130625	0.591826	0.0470674	0.601216
2898	P82675	MRPS5	0.44378	0.290385	1.52825	0.130658	0.591826	-0.00713738	0.441608
5864	Q9NVS2	MRPS18A	-0.473169	0.309518	-1.52873	0.130713	0.591826	0.0176703	0.0349104
2005	P32189;P32189-1;P32189-2;P32189-4;Q14410	GK	0.386788	0.253325	1.52684	0.130951	0.592179	0.0437242	0.588039
4382	Q8N0W4;Q8N0W4-2	NLGN4X	-0.388673	0.254795	-1.52544	0.131301	0.592179	0.0402348	0.00801296
4684	Q8WVM0	TFB1M	0.609334	0.396292	1.53759	0.13131	0.592179	0.0737356	0.51434
6457	Q9Y4X5	ARIH1	-0.247595	0.1624	-1.52459	0.131511	0.592179	-0.00761381	0.358555
4896	Q96BY6;Q96BY6-3	DOCK10	0.532623	0.34846	1.52851	0.131556	0.592179	0.0614068	0.778429
5075	Q96NI6	LRFN5	0.384488	0.252081	1.52526	0.131576	0.592179	-0.00630025	0.848254
5332	Q9BV86	NTMT1	0.791705	0.515294	1.53642	0.131597	0.592179	-0.0106174	0.415754
757	O75884	RBBP9	0.263883	0.17314	1.5241	0.131634	0.592179	0.0251949	0.987996
6127	Q9UIA9	XPO7	-0.178425	0.117104	-1.52364	0.131748	0.592179	0.0670046	0.564729
2490	P52564;P52564-2	MAP2K6	0.487201	0.31764	1.53381	0.13178	0.592179	0.0144788	0.00203873
135	E9PEZ7	NA	-0.713096	0.464159	-1.53632	0.131786	0.592179	-0.0123496	0.00072172
3261	Q13501	SQSTM1	0.573578	0.373507	1.53566	0.131949	0.592502	0.11493	0.875064
4390	Q8N128;Q8N128-2	FAM177A1	0.544418	0.357527	1.52273	0.132088	0.592536	-0.00799872	0.0396649
5512	Q9H223;Q9NZN3	EHD4	-0.612733	0.402253	-1.52325	0.132137	0.592536	0.0101494	1.26e-06
685	O75351	VPS4B	0.208438	0.137087	1.52048	0.13254	0.593935	0.105083	0.92446
2491	P52565	ARHGDIA	-0.187374	0.123321	-1.51941	0.132809	0.594735	-0.000959712	0.0389295
118	A8MXV4	NUDT19	0.459673	0.302247	1.52085	0.133002	0.594873	-0.00506878	0.642072
192	O00308;Q96J02;Q96J02-2;Q9H0M0;Q9H0M0-3;Q9H0M0-6	WWP2	0.85838	0.561265	1.52937	0.133022	0.594873	-0.0014929	3.18e-06
4938	Q96E17	RAB3C	-0.213306	0.14056	-1.51754	0.133279	0.595615	0.0122851	0.676008
3993	Q6PFW1;Q6PFW1-2	PPIP5K1	0.515886	0.338021	1.52619	0.133525	0.595752	0.0393917	0.174066
3210	Q13237;Q13237-2	PRKG2	-0.581917	0.381306	-1.52612	0.133544	0.595752	-0.0133294	0.242299
5973	Q9P0K1;Q9P0K1-2	ADAM22	0.270515	0.177563	1.52349	0.133582	0.595752	0.0136151	0.00584414
5026	Q96JJ6	JPH4	0.692926	0.456457	1.51805	0.133706	0.595895	0.0115194	0.0918731
1910	P28161	GSTM2	-0.23534	0.155325	-1.51514	0.133884	0.59619	0.0800306	0.00374443
1802	P23471;P23471-2	PTPRZ1	-0.184065	0.121511	-1.5148	0.133971	0.59619	0.00651124	0.0232198
1506	P13639	EEF2	0.111387	0.073547	1.51451	0.134045	0.59619	-0.00753748	0.0383041
687	O75352;O75352-2	MPDU1	0.513942	0.339179	1.51525	0.134148	0.596245	0.0509119	0.108212
5241	Q9BQ67	GRWD1	0.700029	0.457262	1.53091	0.134297	0.5965	0.015627	0.674569
4581	Q8TAC9;Q8TAC9-2	SCAMP5	-0.209635	0.13855	-1.51307	0.13441	0.596599	-6.27e-05	0.00467151
1318	P08670;P41219;P41219-2	VIM	0.880257	0.578141	1.52256	0.134568	0.596895	0.0363438	0.00263018
2912	P84074	HPCA	-0.417707	0.276493	-1.51073	0.135003	0.598419	0.0144627	0.218175
6353	Q9Y2L5	TRAPPC8	-0.219252	0.145207	-1.50993	0.135207	0.598507	-0.00394932	0.748723
5542	Q9H330;Q9H330-4	TMEM245	0.370579	0.243831	1.51982	0.135256	0.598507	0.112197	0.744379
6516	Q9Y6B6	SAR1B	-0.660765	0.437238	-1.51123	0.135297	0.598507	0.00201676	0.0221126
3651	Q16880	UGT8	0.907746	0.596489	1.52182	0.135549	0.599216	0.0170068	0.360462
1790	P23297	S100A1	0.362418	0.240464	1.50716	0.135915	0.600427	0.012591	0.0702985
4209	Q86UT6	NLRX1	0.699863	0.464644	1.50623	0.136152	0.601072	0.0158452	0.000160643
5399	Q9BYJ9	YTHDF1	0.544878	0.360292	1.51232	0.136392	0.601573	0.0138688	0.22753
2907	P83436	COG7	0.444305	0.294895	1.50665	0.136671	0.601573	-0.00490902	0.281941
3616	Q16620-4;Q16620-7	NTRK2	-1.0377	0.687059	-1.51035	0.136679	0.601573	0.0429929	0.566052
5278	Q9BS26	ERP44	-0.510285	0.339276	-1.50404	0.136715	0.601573	0.0338998	0.0250416
6424	Q9Y450	HBS1L	-0.335865	0.223469	-1.50296	0.136992	0.601573	-0.00377575	0.00479582
307	O14832	PHYH	-0.511197	0.339787	-1.50446	0.137026	0.601573	0.0345699	0.389923
3107	Q08AE8;Q08AE8-2	SPIRE1	-0.353004	0.233256	-1.51337	0.137026	0.601573	-0.00994388	0.971005
3885	Q5XKL5-4	NA	-0.267914	0.17835	-1.50218	0.137194	0.601573	0.00660125	7.18e-05
5053	Q96LP6;Q96LP6-2	C12orf42	-0.854365	0.563005	-1.51751	0.137204	0.601573	-0.0104943	0.00223624
564	O60359;Q9Y698	CACNG3	0.609035	0.405536	1.5018	0.137291	0.601573	-0.00723471	0.569585
3216	Q13263	TRIM28	-0.352008	0.234395	-1.50178	0.137299	0.601573	0.00638193	0.00061027
3765	Q5JR59	MTUS2	-0.399078	0.265542	-1.50288	0.137368	0.601573	0.0138416	0.028609
3097	Q08495	DMTN	-0.12706	0.0846634	-1.50077	0.137559	0.601916	0.00404459	0.245408
1242	P07196;P07197;Q16352	NEFL	0.390662	0.260367	1.50043	0.137646	0.601916	0.0472871	0.00781835
2667	P60953;P60953-1	CDC42	-0.288616	0.192394	-1.50013	0.137723	0.601916	0.0261245	0.906671
4892	Q96BR5	COA7	-0.543679	0.362457	-1.49998	0.137817	0.601928	0.0644435	0.0302068
6314	Q9Y266	NUDC	-0.157331	0.105074	-1.49733	0.138449	0.604285	0.0295623	0.505814
2109	P36873-2;P62136;P62140	PPP1CC	-0.273014	0.182468	-1.49622	0.138737	0.605022	-0.007755	0.00572088
6308	Q9Y244	POMP	0.547601	0.362555	1.51039	0.138803	0.605022	-0.00109558	0.0445751
3562	Q15751	HERC1	-0.361689	0.241906	-1.49516	0.139013	0.605534	0.000114844	0.111461
6417	Q9Y3S1;Q9Y3S1-2;Q9Y3S1-4	WNK2	-0.182785	0.122289	-1.49469	0.139135	0.605662	0.00684475	0.0639019
4134	Q7Z3C6	ATG9A	-0.499501	0.33217	-1.50375	0.139336	0.606136	-0.00875532	0.0189147
3879	Q5VZE5	NAA35	-0.403839	0.2704	-1.49349	0.13945	0.606227	0.014344	0.679931
3703	Q4G0I0	C16orf91	-0.717219	0.477487	-1.50207	0.139768	0.606263	0.0761394	0.914096
4426	Q8N465	D2HGDH	0.393978	0.264023	1.49221	0.139783	0.606263	-0.0069299	0.0876149
3536	Q15438;Q15438-2	CYTH1	0.569743	0.381421	1.49374	0.139939	0.606263	-0.0103473	0.194019
2312	P48547-2	KCNC1	0.750916	0.499173	1.50432	0.139983	0.606263	0.0344005	0.961689
5649	Q9HB90	RRAGC	0.318664	0.213682	1.4913	0.140021	0.606263	0.00199916	0.72317
5865	Q9NVS9;Q9NVS9-3	PNPO	0.241502	0.161948	1.49123	0.14004	0.606263	0.01192	0.0256529
2512	P53365	ARFIP2	-0.258143	0.173195	-1.49048	0.140237	0.606263	0.0507185	0.111118
2447	P51572;P51572-2	BCAP31	0.240574	0.16141	1.49045	0.140245	0.606263	0.0348424	0.358216
2003	P32121;P32121-3;P32121-4;P49407	ARRB2	-0.461756	0.308006	-1.49918	0.140515	0.606263	-0.00410282	0.933622
3478	Q15102	PAFAH1B3	0.224934	0.151022	1.48941	0.140517	0.606263	-0.000143491	0.0166796
3744	Q5BJF6;Q5BJF6-10;Q5BJF6-2;Q5BJF6-3;Q5BJF6-4;Q5BJF6-5;Q5BJF6-6;Q5BJF6-7;Q5BJF6-8;Q5BJF6-9	ODF2	0.423978	0.284576	1.48986	0.140629	0.606263	0.0210706	3.06e-05
1221	P06753-2	TPM3	0.434491	0.29184	1.4888	0.140678	0.606263	0.0209874	0.806008
3507	Q15283;Q15283-2	RASA2	0.264024	0.177399	1.4883	0.140809	0.606263	0.0231722	0.571599
1464	P11940	PABPC1	-0.171952	0.115035	-1.49478	0.140904	0.606263	0.0285517	0.140046
2138	P39023	RPL3	0.230665	0.155052	1.48767	0.140977	0.606263	0.0014001	0.00240033
3050	Q05682-5	CALD1	0.931388	0.61987	1.50255	0.141009	0.606263	0.00839727	0.196803
219	O00499;O00499-10;O00499-8	BIN1	0.205393	0.138084	1.48745	0.141032	0.606263	0.00160601	0.990858
451	O43399-3;O43399-5	TPD52L2	0.508107	0.339587	1.49625	0.141274	0.606656	-0.00170171	0.00274791
2722	P61956;P61956-2	SUMO2	-0.523376	0.351714	-1.48807	0.141494	0.606656	0.00213813	2.21e-05
4460	Q8N608-3	DPP10	-0.684497	0.455891	-1.50145	0.141505	0.606656	-0.0162275	0.165696
478	O43617	TRAPPC3	-0.21811	0.146897	-1.48478	0.141738	0.606656	-0.00111671	0.2512
2010	P32856;P32856-2;P32856-3	STX2	0.495183	0.329884	1.50108	0.14182	0.606656	0.0537026	0.0540874
4853	Q969X5;Q969X5-2	ERGIC1	0.279494	0.188283	1.48443	0.14183	0.606656	0.00660064	0.24928
4180	Q7Z7H8;Q7Z7H8-2	MRPL10	0.704159	0.469671	1.49926	0.141858	0.606656	0.0580987	0.324851
3383	Q14232	EIF2B1	0.27489	0.185206	1.48423	0.141883	0.606656	-0.00831435	0.73081
5607	Q9H8H3	METTL7A	-0.270158	0.182053	-1.48395	0.141958	0.606656	0.0260339	0.417124
1572	P15289;P15289-2	ARSA	0.553109	0.37257	1.48458	0.14221	0.607162	-0.00705893	0.413933
4611	Q8TBZ3;Q8TBZ3-2;Q8TBZ3-4;Q8TBZ3-5;Q8TBZ3-6;Q8TBZ3-7	WDR20	-0.443483	0.299044	-1.483	0.14232	0.607162	0.0518736	0.27458
3306	Q13740-2	ALCAM	-0.225174	0.151892	-1.48245	0.142354	0.607162	0.0907922	0.121008
2523	P53667;P53667-2;P53667-4	LIMK1	0.303802	0.204996	1.48199	0.142648	0.608018	0.0336344	0.488479
4693	Q8WWC4	MAIP1	0.500449	0.337915	1.48099	0.142799	0.608265	-0.00156691	0.0122896
1450	P11277-2;Q01082	SPTB	0.810601	0.547587	1.48031	0.142923	0.6084	0.000982959	0.000435187
4578	Q8NI37	PPTC7	-0.674049	0.454239	-1.48391	0.143068	0.608413	0.0173033	0.189171
3550	Q15691	MAPRE1	0.162126	0.109579	1.47953	0.143132	0.608413	0.0247863	0.469934
4592	Q8TB22;Q8TB22-2	SPATA20	0.274492	0.185631	1.47869	0.143355	0.608413	0.022231	0.0171717
619	O60884	DNAJA2	-0.215813	0.145979	-1.47838	0.143439	0.608413	0.00595613	0.0134969
5344	Q9BW11-4	MXD3	0.637688	0.431087	1.47926	0.143495	0.608413	0.0758881	0.0015468
4721	Q8WY54	NA	0.222815	0.150759	1.47796	0.143552	0.608413	-0.00405982	0.969462
330	O14979	HNRNPDL	0.221685	0.150003	1.47786	0.143577	0.608413	-0.00972576	0.00302579
5196	Q99715	COL12A1	0.857319	0.579009	1.48066	0.14368	0.608456	-0.0104858	0.533872
1550	P14866;Q8WVV9-5	HNRNPL	-0.655533	0.442708	-1.48073	0.143825	0.608675	0.0650506	0.227461
2972	Q01650	SLC7A5	0.509559	0.345127	1.47644	0.144012	0.608827	-0.00509896	0.555191
3600	Q16363;Q16363-2	LAMA4	0.53783	0.363972	1.47767	0.144047	0.608827	-0.00330671	0.65945
5997	Q9P246;Q9P246-2;Q9P246-3	STIM2	0.534098	0.360223	1.48269	0.144434	0.609663	0.0415583	0.0996397
1763	P22234	PAICS	0.190537	0.128445	1.48342	0.1445	0.609663	0.0142339	0.908781
1666	P18564;P18564-2	ITGB6	0.76035	0.51028	1.49006	0.144684	0.609663	0.0792522	0.469957
6319	Q9Y285	FARSA	0.16285	0.110521	1.47347	0.144755	0.609663	0.0608652	0.432134
5935	Q9NZD2	GLTP	0.572899	0.388647	1.47408	0.144759	0.609663	-0.0094601	0.521469
5561	Q9H488	POFUT1	0.752142	0.509041	1.47757	0.144842	0.609663	0.102793	0.260223
6092	Q9UH77;Q9UH77-2;Q9UH77-3	KLHL3	-0.470026	0.318078	-1.47771	0.144896	0.609663	-0.0127004	0.0163396
1363	P09661	SNRPA1	0.363578	0.246917	1.47247	0.145023	0.609679	0.0335112	0.340461
913	O95671;O95671-2	ASMTL	0.372771	0.251578	1.48173	0.145086	0.609679	0.0673567	0.560326
5583	Q9H6F2	TMEM38A	-0.491572	0.333929	-1.47209	0.145238	0.609926	0.04429	0.0135755
4587	Q8TAM6;Q8TAM6-2	ERMN	0.625066	0.424926	1.471	0.145419	0.609942	0.0521139	0.148976
5217	Q99832;Q99832-3	CCT7	0.130988	0.0890487	1.47097	0.145428	0.609942	0.00277077	0.791317
836	O94925	GLS	0.179067	0.121848	1.46959	0.145799	0.611106	-0.00363645	0.581525
6375	Q9Y2Z4	YARS2	0.233682	0.159085	1.46892	0.145982	0.611482	0.00147623	0.963998
2316	P48634;P48634-2;P48634-3	PRRC2A	-0.484484	0.330031	-1.468	0.146232	0.612136	0.0117048	0.000227183
2367	P49754	VPS41	0.21403	0.145843	1.46754	0.146355	0.612259	0.0111654	0.453352
5491	Q9H0V9;Q9H0V9-2	LMAN2L	-0.554759	0.376354	-1.47404	0.147283	0.615484	-0.00335845	0.106382
5161	Q99470	SDF2	-0.480263	0.327267	-1.46749	0.147379	0.615484	-0.00707928	0.0974628
3227	Q13330;Q13330-3	MTA1	-0.464078	0.314995	-1.47329	0.147484	0.615484	-0.0135002	0.00236957
4324	Q8IWT6;Q8TDW0	LRRC8A	0.699712	0.47548	1.47159	0.147796	0.615484	0.0158398	0.88883
5058	Q96M96	FGD4	-0.515896	0.351812	-1.4664	0.14785	0.615484	-0.00219331	0.503112
3457	Q15008	PSMD6	-0.219879	0.149497	-1.47079	0.147873	0.615484	-0.00132459	0.824198
6349	Q9Y2K2;Q9Y2K2-7	SIK3	-0.647104	0.442507	-1.46236	0.147877	0.615484	-0.00554674	0.00420371
2556	P54750-4;P54750-6;Q14123;Q14123-2	PDE1A	0.947149	0.643344	1.47223	0.147919	0.615484	0.0247191	0.0881157
2327	P48739;P48739-3;Q00169	PITPNB	0.39038	0.267053	1.46181	0.147972	0.615484	0.0560743	0.538565
3539	Q15477	SKIC2	0.169206	0.115828	1.46085	0.14818	0.615782	-5.64e-05	0.573335
6165	Q9UKB5	AJAP1	-0.537329	0.366879	-1.46459	0.14834	0.615782	-0.00825837	0.0156962
2785	P62851	RPS25	-0.27212	0.18642	-1.45972	0.14849	0.615782	0.108693	0.00050598
6238	Q9UN70	PCDHGC3	-0.37443	0.256619	-1.45909	0.14883	0.615782	-0.00468173	0.0944574
886	O95298	NDUFC2	-0.199265	0.136655	-1.45816	0.148915	0.615782	-0.00477904	0.000338234
1410	P10636-2	MAPT	-1.10389	0.750963	-1.46996	0.149024	0.615782	-0.0150292	5.95e-08
2855	P68402	PAFAH1B2	0.533478	0.365964	1.45773	0.149034	0.615782	-0.00820247	0.00160883
1897	P27815;Q07343;Q07343-3;Q08499;Q08499-11	PDE4A	-0.723857	0.492244	-1.47052	0.149053	0.615782	0.00304114	0.698027
5505	Q9H1U4	MEGF9	-0.408018	0.27986	-1.45794	0.14909	0.615782	0.0451354	0.144072
3628	Q16720-2;Q16720-4;Q16720-5	ATP2B3	0.130541	0.0896273	1.45649	0.149376	0.615782	0.025652	0.737549
4040	Q6YP21;Q6YP21-3	KYAT3	0.29941	0.205586	1.45637	0.149408	0.615782	0.0333919	0.0024622
1810	P23634-2;P23634-4	ATP2B4	0.233558	0.160376	1.45632	0.149424	0.615782	-0.000761951	0.0188249
5025	Q96JJ3	ELMO2	0.248098	0.17042	1.4558	0.149565	0.615782	0.0428212	0.0743335
1921	P28838;P28838-2	LAP3	0.424885	0.291858	1.4558	0.149568	0.615782	0.00947576	0.543837
3866	Q5VVQ6	YOD1	0.492104	0.337687	1.45728	0.14971	0.615782	0.0213238	0.000767214
5545	Q9H3H9	TCEAL2	-0.526505	0.360771	-1.45939	0.149762	0.615782	-0.000476974	0.0674089
3892	Q63ZY3;Q63ZY3-2;Q63ZY3-3	KANK2	-0.673055	0.459861	-1.46361	0.14982	0.615782	0.0222176	0.714465
1437	P11177	PDHB	-0.168898	0.116121	-1.45451	0.149924	0.615782	-0.00464068	0.0590299
2122	P37235;P84074	HPCAL1	-0.619638	0.426003	-1.45454	0.14997	0.615782	-0.00752802	0.00408692
2511	P53355;P53355-3	DAPK1	0.551991	0.377472	1.46234	0.150166	0.615782	0.0138409	0.614258
1093	P03905	ND4	-0.454212	0.31245	-1.45371	0.150199	0.615782	0.0741437	0.0140979
6416	Q9Y3R5;Q9Y3R5-2	DOP1B	-0.6898	0.470295	-1.46674	0.150266	0.615782	0.0640744	0.0196268
4947	Q96EP5;Q96EP5-2	DAZAP1	-0.510934	0.351445	-1.45381	0.150286	0.615782	-0.0013957	0.0502173
37	A0A3B3ITQ7	NA	-0.347576	0.239215	-1.45298	0.150456	0.615782	-0.0074489	0.510502
5208	Q99767;Q99767-2	APBA2	0.978016	0.673315	1.45254	0.150468	0.615782	-0.0095966	3.87e-09
943	O95847	SLC25A27	-0.434966	0.297686	-1.46115	0.150489	0.615782	0.0110824	0.462281
225	O00519	FAAH	0.387	0.266583	1.4517	0.150699	0.615959	-0.00751283	0.0622283
2793	P62879	GNB2	-0.223772	0.154183	-1.45134	0.150801	0.615959	0.0316247	0.0492288
1452	P11310;P11310-2	ACADM	0.230054	0.158517	1.45129	0.150814	0.615959	-0.00477999	0.0016591
6248	Q9UNK0	STX8	0.277887	0.191609	1.45028	0.151094	0.616462	0.00383149	0.942808
888	O95302;O95302-3	FKBP9	0.813385	0.558888	1.45536	0.151152	0.616462	-0.00582055	0.0590243
3171	Q12996	CSTF3	0.468865	0.322508	1.45381	0.151298	0.616462	0.095104	0.335775
926	O95757	HSPA4L	0.134961	0.093126	1.44923	0.151387	0.616462	0.00904435	0.159524
4608	Q8TBP6	SLC25A40	0.397079	0.273989	1.44925	0.151492	0.616462	-0.0101477	0.102835
1163	P05141	SLC25A5	0.314846	0.217322	1.44875	0.151521	0.616462	0.00392834	0.730307
2058	P35573	AGL	0.178365	0.12314	1.44848	0.151597	0.616462	0.00452829	0.558453
4699	Q8WWP7	GIMAP1	0.518323	0.357566	1.44959	0.151838	0.61706	0.00010384	0.34086
773	O75936	BBOX1	0.447901	0.30935	1.44788	0.151933	0.617062	0.0242841	0.139193
4187	Q86SK9;Q86SK9-2	SCD5	-0.316181	0.218628	-1.44621	0.152231	0.617604	0.0756539	0.475287
258	O14558	HSPB6	0.462275	0.319533	1.44672	0.152255	0.617604	0.0159042	0.641091
4419	Q8N3J6;Q8N3J6-2;Q8N3J6-3;Q9BY67-5	CADM2	-0.659887	0.4539	-1.45382	0.152373	0.6177	0.0305588	0.0715371
4517	Q8NC67;Q8NC67-3	NETO2	-0.867721	0.5985	-1.44983	0.15289	0.6193	0.0218314	0.0001219
2789	P62873	GNB1	0.626962	0.434366	1.4434	0.153018	0.6193	-0.00391782	3.54e-12
6072	Q9UEU0	VTI1B	-0.41143	0.285067	-1.44328	0.153051	0.6193	0.00212741	0.0564221
2518	P53602	MVD	-0.255859	0.177402	-1.44226	0.153338	0.620078	0.00510878	0.961089
1913	P28288	ABCD3	0.23081	0.160101	1.44165	0.15351	0.620121	0.000262665	0.750757
437	O43300	LRRTM2	-0.596023	0.41297	-1.44326	0.153539	0.620121	-0.00306771	0.00287555
724	O75531	BANF1	0.337095	0.234067	1.44017	0.153927	0.621308	-0.00171513	0.17146
1166	P05141;P12235;P12236;Q9H0C2	SLC25A5	-0.209069	0.144358	-1.44827	0.154042	0.621388	-0.00577187	0.856089
1754	P21980	TGM2	0.397899	0.276566	1.43871	0.154338	0.622201	-0.000774656	0.87771
1806	P23528;P60981;Q9Y281	CFL1	0.426148	0.296372	1.43788	0.154627	0.622736	0.00807363	0.811796
2162	P41217;P41217-2;P41217-3	CD200	-0.378746	0.263428	-1.43776	0.154662	0.622736	0.0595486	0.0234274
4502	Q8NBJ4;Q8NBJ4-2	GOLM1	0.523674	0.363929	1.43895	0.154892	0.62328	-0.00694146	0.0753907
2276	P47736-2;P47736-4;Q684P5;Q684P5-3	RAP1GAP	-0.707723	0.489411	-1.44607	0.155087	0.623681	-0.0153303	0.55221
5194	Q99707	MTR	0.381379	0.265616	1.43583	0.15557	0.62493	0.0240787	0.0199048
2381	P49840	GSK3A	-0.323802	0.225756	-1.4343	0.155588	0.62493	-0.0101232	0.905851
5953	Q9NZQ3;Q9NZQ3-3	NCKIPSD	0.292342	0.203987	1.43314	0.155919	0.625628	0.0255042	0.00401735
2413	P50607;P50607-2	TUB	0.644314	0.445568	1.44605	0.155953	0.625628	0.0596286	0.620157
373	O15197	EPHB6	0.22873	0.159698	1.43227	0.156168	0.626107	0.0215731	0.0642336
2640	P59998	ARPC4	-0.201357	0.140693	-1.43118	0.156478	0.626213	0.0391196	0.159165
139	F8VXH0;J3KQA0	NA	0.444387	0.310199	1.43259	0.156491	0.626213	-0.00943394	0.72535
3780	Q5MNZ6	WDR45B	0.563324	0.39292	1.43369	0.15653	0.626213	0.107926	0.203595
5683	Q9HCM2;Q9UIW2	PLXNA4	-0.893952	0.624242	-1.43206	0.156577	0.626213	-0.00932136	3.38e-09
1111	P04179	SOD2	-0.190036	0.132853	-1.43042	0.156695	0.626301	0.0185035	0.0348655
91	A6NHL2;A6NHL2-2;P68366;P68366-2;Q9NY65;Q9NY65-2	TUBAL3	-2.45036	1.7031	-1.43877	0.156842	0.626507	0.0204509	0.000160015
4094	Q7L1Q6;Q7L1Q6-3;Q7L1Q6-4	BZW1	0.518429	0.361971	1.43224	0.15718	0.627163	0.00681059	3.87e-06
4835	Q969G5	CAVIN3	0.746397	0.521369	1.43161	0.157198	0.627163	0.0303817	0.577094
1153	P05026;P05026-2	ATP1B1	-0.300286	0.210303	-1.42787	0.157426	0.627691	-0.00606096	0.000396724
2387	P49916;P49916-3	LIG3	0.639986	0.446281	1.43404	0.157547	0.627789	0.0379874	0.69851
4423	Q8N414	PGBD5	-0.241314	0.169154	-1.42659	0.157848	0.628609	0.0618314	0.763557
4870	Q96AE4;Q96AE4-2	FUBP1	-0.303409	0.211976	-1.43134	0.158203	0.629366	0.0340151	0.0703171
1238	P07195	LDHB	-0.224861	0.157789	-1.42507	0.158231	0.629366	0.0141484	6.65e-05
859	O95167	NDUFA3	-0.872343	0.610857	-1.42806	0.158373	0.629414	-0.00374562	0.255522
1927	P29323;P29323-2;P29323-3	EPHB2	-0.343808	0.239898	-1.43315	0.158435	0.629414	-0.00973064	0.00807428
2242	P46060	RANGAP1	0.210506	0.147866	1.42362	0.158649	0.629668	0.0171089	0.913706
5021	Q96JE9;Q96JE9-3	MAP6	-0.137962	0.0963687	-1.4316	0.158737	0.629668	-0.0171607	0.0704836
372	O15173;O15173-2	PGRMC2	-0.361515	0.254048	-1.42302	0.158877	0.629668	0.0589806	0.276167
940	O95825	CRYZL1	0.276093	0.194079	1.42258	0.158948	0.629668	0.00614724	0.178481
1295	P08237;P17858	PFKM	0.396796	0.278948	1.42248	0.15898	0.629668	-0.00903395	0.294083
5463	Q9H019;Q9H019-2;Q9H019-3	MTFR1L	-0.322944	0.226198	-1.4277	0.159244	0.630051	0.0558548	0.356438
2997	Q02750	MAP2K1	0.14689	0.103371	1.421	0.159406	0.630051	0.0822844	0.111974
4459	Q8N608-2;Q8N608-3	DPP10	-0.216858	0.152634	-1.42077	0.159473	0.630051	0.0078629	0.0658413
2106	P36871	PGM1	-0.315822	0.222317	-1.4206	0.159524	0.630051	0.0341386	0.0730525
2410	P50570-3;Q9UQ16-3	DNM2	-1.31788	0.918091	-1.43546	0.159558	0.630051	0.0772768	0.000605448
552	O60291;O60291-2;O60291-3;O60291-4;Q96PX1;Q96PX1-2	MGRN1	-0.443232	0.312259	-1.41944	0.15997	0.630799	-0.00536072	0.0225064
5689	Q9HCU4	CELSR2	-0.25348	0.178626	-1.41905	0.159972	0.630799	0.00784805	0.207882
2249	P46379;P46379-2;P46379-3	BAG6	-0.331111	0.233409	-1.41859	0.160106	0.630799	0.0238202	0.0109427
5099	Q96PU8;Q96PU8-3;Q96PU8-5;Q96PU8-6;Q96PU8-8;Q96PU8-9	QKI	0.367822	0.257856	1.42646	0.160207	0.630799	-0.00597502	0.555679
4834	Q969G3;Q969G3-2;Q969G3-3;Q969G3-4;Q969G3-5;Q969G3-6	SMARCE1	-0.531682	0.373585	-1.42319	0.160229	0.630799	0.0638227	0.215657
2285	P47870-1	GABRB2	0.848591	0.598381	1.41814	0.160346	0.630845	-0.00295305	0.00268871
5500	Q9H1K0	RBSN	0.307018	0.216587	1.41753	0.16047	0.630845	0.00656922	0.0977714
2436	P51178	PLCD1	-1.19791	0.844717	-1.41812	0.16053	0.630845	0.0141598	4.07e-14
3625	Q16658	FSCN1	-0.137077	0.0967529	-1.41678	0.160634	0.630877	0.019311	0.504675
2263	P46783	RPS10	-0.209532	0.147949	-1.41624	0.16079	0.63111	-0.00500396	0.337387
5739	Q9NQC3;Q9NQC3-3;Q9NQC3-5	RTN4	-0.50684	0.358111	-1.41532	0.16106	0.631391	0.0198089	0.0112035
795	O76071	CIAO1	-0.426049	0.301049	-1.41521	0.161317	0.631391	-0.00787733	0.548897
4633	Q8TDW0	LRRC8C	-0.277856	0.196463	-1.41429	0.16136	0.631391	0.0007153	0.195527
4565	Q8NFX7;Q8NFX7-2	STXBP6	0.274521	0.194169	1.41383	0.161495	0.631391	0.034399	0.605583
277	O14662;O14662-5	STX16	0.603679	0.424282	1.42282	0.161534	0.631391	-0.0154857	0.308228
1951	P30153	PPP2R1A	-0.130877	0.0925829	-1.41361	0.161558	0.631391	0.00824479	0.185325
2734	P62081	RPS7	-0.260934	0.184687	-1.41285	0.161784	0.631391	-0.00828739	0.380243
2454	P51659	HSD17B4	0.177237	0.125451	1.4128	0.161796	0.631391	0.00466875	0.0891964
4025	Q6UXK2	ISLR2	-0.463105	0.327668	-1.41334	0.161988	0.631391	0.0235274	0.00694373
5847	Q9NUY8;Q9NUY8-2	TBC1D23	-0.612154	0.433004	-1.41374	0.162	0.631391	0.014436	0.449288
5667	Q9HCB6	SPON1	-0.335874	0.23769	-1.41308	0.162063	0.631391	0.0415118	0.178281
4285	Q8IUS5	EPHX4	-0.300434	0.212919	-1.41102	0.162319	0.631391	0.0234446	0.409204
2748	P62263	RPS14	-0.185219	0.131303	-1.41062	0.162437	0.631391	-0.0118521	0.477889
1157	P05067;P05067-11;P05067-8;Q06481	APP	-0.570848	0.402175	-1.4194	0.162523	0.631391	0.0278768	0.550627
1487	P12814-3;P12814-4	ACTN1	-0.11383	0.0807153	-1.41027	0.16254	0.631391	-0.00247126	0.422685
5748	Q9NQS3	NECTIN3	0.58021	0.40867	1.41975	0.162571	0.631391	0.0418438	0.820447
1644	P17844;Q92841	DDX5	0.599939	0.42517	1.41106	0.162595	0.631391	0.0185668	0.0109588
4553	Q8NFH3	NUP43	-0.504121	0.357108	-1.41168	0.162672	0.631391	-0.0138222	0.21282
5302	Q9BTT0	ANP32E	0.83241	0.588422	1.41465	0.162708	0.631391	0.0328301	0.000189726
2244	P46108	CRK	-0.494882	0.350934	-1.41019	0.16279	0.631391	-0.00819642	0.900954
2742	P62244	RPS15A	-0.193754	0.137515	-1.40897	0.162923	0.631501	-0.00950442	0.77028
2936	Q00059	TFAM	0.211673	0.150265	1.40867	0.163012	0.631501	0.0291799	0.32181
6517	Q9Y6C2	EMILIN1	1.02357	0.722323	1.41705	0.163205	0.631803	-0.0172454	0.271414
2803	P62942	FKBP1A	0.408666	0.290298	1.40775	0.163283	0.631803	-0.00272786	0.00411052
5331	Q9BV79	MECR	0.286673	0.203805	1.40661	0.16362	0.632506	0.0600243	0.438258
3192	Q13126	MTAP	0.363303	0.258307	1.40648	0.163657	0.632506	0.0118873	2.15e-10
1313	P08621	SNRNP70	-0.229306	0.163192	-1.40513	0.164058	0.633014	-0.00582707	0.852392
2053	P35498;P35498-2;P35498-3;Q99250;Q99250-2;Q9NY46;Q9NY46-2;Q9NY46-3;Q9NY46-4;Q9UQD0;Q9UQD0-2;Q9UQD0-5	SCN1A	-0.591198	0.419503	-1.40928	0.164091	0.633014	0.0223555	0.413217
2853	P68371;Q13885;Q9BVA1	TUBB4B	-0.652269	0.463246	-1.40804	0.164195	0.633014	-0.00844751	0.0716774
1306	P08572	COL4A2	0.435217	0.309867	1.40453	0.164236	0.633014	-0.0128878	0.0526678
1002	P01008	SERPINC1	0.599978	0.427112	1.40473	0.164342	0.633014	-0.0111697	0.78934
4790	Q92804;Q92804-2	TAF15	0.54152	0.385593	1.40438	0.164389	0.633014	-0.00522343	0.000837328
717	O75494;O75494-2;O75494-3;O75494-4;O75494-5;O75494-6	SRSF10	0.400481	0.285248	1.40398	0.164508	0.633014	-0.0110208	0.879761
3218	Q13283;Q9UN86	G3BP1	0.516634	0.368128	1.40341	0.164793	0.633014	-0.00869908	0.00476366
138	F8VVT9	AGAP2	-0.514578	0.366875	-1.4026	0.164976	0.633014	-0.0112593	0.208681
5560	Q9H479	FN3K	0.143077	0.102069	1.40177	0.165056	0.633014	0.003445	0.220757
5904	Q9NXW9	ALKBH4	0.27271	0.194507	1.40206	0.165255	0.633014	0.0747035	0.86646
4752	Q92572	AP3S1	-0.214581	0.153249	-1.40022	0.165518	0.633014	-0.00925713	0.071066
525	O60216	RAD21	-0.496168	0.35373	-1.40268	0.165622	0.633014	0.00236877	0.528433
74	A5PLN9;A5PLN9-2;A5PLN9-4;A5PLN9-5	TRAPPC13	0.42088	0.300457	1.4008	0.165821	0.633014	0.0296711	0.38793
1196	P06241	FYN	-0.22587	0.161552	-1.39812	0.166144	0.633014	0.0450555	0.185007
895	O95394;O95394-3;O95394-4	PGM3	0.302944	0.215476	1.40593	0.166323	0.633014	-0.0206268	0.365524
3245	Q13435	SF3B2	-0.251952	0.180289	-1.39749	0.166333	0.633014	-0.00155905	0.0777891
4951	Q96EY1;Q96EY1-2	DNAJA3	0.465218	0.331028	1.40538	0.166349	0.633014	0.0203091	0.586301
2127	P37840;P37840-2	SNCA	-0.203792	0.145846	-1.39731	0.166386	0.633014	-0.0119942	0.20784
1936	P29992;P50148	GNA11	-0.373386	0.267288	-1.39694	0.166496	0.633014	0.0183675	0.0260525
837	O94929	ABLIM3	-0.272526	0.195224	-1.39596	0.16679	0.633014	0.00178133	0.864857
5409	Q9BZC1;Q9BZC1-2;Q9BZC1-3;Q9BZC1-4;Q9BZC1-5	CELF4	0.453126	0.32462	1.39587	0.166819	0.633014	0.0173013	0.0801119
2042	P35237	SERPINB6	0.392219	0.281009	1.39575	0.166854	0.633014	-0.00657501	0.00257188
2147	P40123;Q01518;Q01518-2	CAP2	-0.397925	0.285098	-1.39575	0.166855	0.633014	0.0331366	0.0813622
6018	Q9P2K5	MYEF2	-0.341394	0.244685	-1.39524	0.167009	0.633014	-0.00547234	0.00366794
5478	Q9H0I9	TKTL2	0.674566	0.480977	1.40249	0.167073	0.633014	0.114285	0.00282152
4791	Q92806	KCNJ9	-0.469106	0.335541	-1.39806	0.167077	0.633014	0.0231387	0.535222
5735	Q9NQ89	C12orf4	-0.501598	0.359488	-1.39531	0.167151	0.633014	0.0107785	0.305976
314	O14910	LIN7A	0.339593	0.24352	1.39452	0.167225	0.633014	-0.0119007	0.00439941
1404	P10586;P10586-2	PTPRF	-0.233716	0.167617	-1.39435	0.167275	0.633014	-0.0045613	0.0303135
6323	Q9Y2B0	CNPY2	0.319779	0.22937	1.39416	0.16733	0.633014	-0.00216297	0.0109377
1664	P18507;P18507-2;P18507-3	GABRG2	-0.383719	0.275255	-1.39405	0.167366	0.633014	0.0339308	0.0543574
1740	P21453	S1PR1	-0.703239	0.500432	-1.40526	0.167475	0.633014	0.0404652	0.288087
5145	Q96T83	SLC9A7	-0.474396	0.340248	-1.39426	0.167526	0.633014	-0.00341391	0.960846
509	O43776	NARS1	0.238531	0.171175	1.39349	0.167533	0.633014	0.0165997	0.102023
533	O60238;O60238-2	BNIP3L	0.567339	0.40676	1.39478	0.167623	0.633014	0.00114011	0.530082
6258	Q9UPA5;Q9Y6V0	BSN	-0.311209	0.223383	-1.39316	0.167685	0.633014	0.0513917	0.504768
5006	Q96I59	NARS2	0.36475	0.261858	1.39293	0.167812	0.633014	-0.0117745	0.000142177
2726	P61966	AP1S1	0.565935	0.403873	1.40127	0.167992	0.633014	-0.00735298	0.0269338
2902	P82930	MRPS34	0.42425	0.304786	1.39196	0.168049	0.633014	0.0254138	0.89982
3525	Q15392;Q15392-2	DHCR24	-0.388968	0.279079	-1.39376	0.168067	0.633014	-0.0111748	0.460435
5698	Q9HDC5	JPH1	-0.76281	0.54689	-1.39482	0.168214	0.633014	0.00645871	0.0379184
5761	Q9NR19;Q9NR19-2	ACSS2	0.292293	0.210125	1.39104	0.168271	0.633014	0.0463924	0.795564
2706	P61457	PCBD1	0.690535	0.494346	1.39687	0.168387	0.633014	-0.00332815	0.0420478
3529	Q15417	CNN3	-0.635074	0.455414	-1.3945	0.168397	0.633014	-0.00538887	3.63e-12
147	H7C144	NA	-0.315189	0.226755	-1.39	0.168588	0.633014	0.0338089	0.125579
4093	Q7L1I2	SV2B	-0.202773	0.145913	-1.38969	0.168682	0.633014	0.0257535	0.858317
5746	Q9NQR7	CCDC177	-0.193314	0.139149	-1.38927	0.168809	0.633014	-0.0109679	0.797195
4696	Q8WWI5;Q8WWI5-2;Q8WWI5-3	SLC44A1	0.634761	0.45513	1.39468	0.16893	0.633014	0.0350123	0.00771051
3714	Q504Y0;Q504Y0-3;Q504Y0-4;Q504Y0-5	SLC39A12	0.538007	0.384407	1.39958	0.168984	0.633014	0.0496048	0.92648
6420	Q9Y3X0	CCDC9	0.570165	0.408144	1.39697	0.169126	0.633014	0.0272301	0.75861
4985	Q96GW7	BCAN	-0.173594	0.125051	-1.38819	0.169136	0.633014	0.00797886	0.689245
4284	Q8IUR7;Q8IUR7-6;Q8IUR7-7	ARMC8	-0.549571	0.393486	-1.39667	0.169215	0.633014	-0.0180319	0.645638
1172	P05166	PCCB	0.19031	0.137141	1.3877	0.169285	0.633014	0.0524238	0.435339
5265	Q9BRJ2	NA	0.288408	0.207951	1.3869	0.169527	0.633014	-0.0101507	0.0374425
1309	P08579;P09012	SNRPB2	0.936636	0.672743	1.39226	0.16955	0.633014	0.033033	0.0707194
239	O00629	KPNA4	-0.45106	0.325276	-1.3867	0.169588	0.633014	-0.00526154	0.811061
5762	Q9NR22;Q9NR22-2	PRMT8	-0.413653	0.29822	-1.38707	0.169699	0.633014	0.0330876	0.205499
197	O00408-2	PDE2A	-0.12691	0.0911732	-1.39197	0.169747	0.633014	0.0565992	0.715813
2775	P62760;Q9UM19	VSNL1	-0.185914	0.134121	-1.38617	0.169749	0.633014	0.0150611	0.0465176
1267	P07858	CTSB	0.182109	0.131405	1.38586	0.169841	0.633014	0.0120338	0.0574467
1653	P18084	ITGB5	0.553241	0.397949	1.39023	0.169961	0.633014	0.0208633	0.864972
1148	P05023;P05023-4;P13637;P13637-2;P13637-3;P20648;P50993	ATP1A1	1.30196	0.931175	1.39819	0.170165	0.633014	0.0371153	0.0527339
530	O60232	ZNRD2	-0.620695	0.446469	-1.39023	0.170381	0.633014	-0.0103417	0.00783669
1882	P27348;P31946;P31946-2;P63104	YWHAQ	-0.353766	0.254241	-1.39146	0.170502	0.633014	-0.0198637	9.84e-05
3767	Q5JRX3;Q5JRX3-2	PITRM1	-0.284963	0.205944	-1.38369	0.170503	0.633014	0.019801	0.924622
6208	Q9ULI1	NWD2	-0.340254	0.245822	-1.38415	0.170531	0.633014	0.0161222	0.790988
5801	Q9NRY5	FAM114A2	-0.221612	0.160197	-1.38338	0.1706	0.633014	0.0440484	0.00675517
686	O75351;Q9UN37	VPS4B	0.331619	0.239724	1.38334	0.170611	0.633014	0.0102267	0.0214238
3186	Q13084	MRPL28	-0.601743	0.433991	-1.38653	0.17089	0.633014	-0.0151275	0.192883
6069	Q9UDW1	UQCR10	-0.303796	0.219758	-1.38241	0.170894	0.633014	-0.0124355	0.486503
818	O94874	UFL1	0.150923	0.109188	1.38222	0.170952	0.633014	-0.00836583	0.888425
4700	Q8WWV3	RTN4IP1	-0.31053	0.224665	-1.38219	0.170962	0.633014	0.0184908	0.146599
567	O60462;O60462-2;O60462-3;O60462-4;O60462-5	NRP2	-0.415025	0.300028	-1.38329	0.170973	0.633014	0.0284254	0.818008
6309	Q9Y250	LZTS1	-0.202441	0.146491	-1.38193	0.17104	0.633014	0.062519	0.280671
1252	P07355	ANXA2	0.45967	0.332801	1.38121	0.171261	0.633083	-0.000105766	0.297114
1987	P31937	HIBADH	0.316497	0.229151	1.38117	0.171273	0.633083	-0.00297645	0.455788
4172	Q7Z6Z7;Q7Z6Z7-2;Q7Z6Z7-3	HUWE1	-0.275617	0.199588	-1.38093	0.171349	0.633083	0.0354711	0.0117288
1402	P10412;P16403	H1-4	0.225315	0.163415	1.37879	0.172003	0.634891	-0.00747693	0.763414
3592	Q16186	ADRM1	0.415629	0.301387	1.37905	0.172032	0.634891	0.057514	0.60296
4898	Q96BY7	ATG2B	0.167083	0.121231	1.37822	0.172178	0.635011	0.0242987	0.916981
4153	Q7Z553;Q7Z553-3	MDGA2	-0.613656	0.442325	-1.38734	0.172325	0.635011	0.0211598	0.150967
5103	Q96PX8	SLITRK1	-0.270556	0.196461	-1.37715	0.172509	0.635011	-0.00309623	0.238488
4557	Q8NFP7;Q96G61;Q9NZJ9;Q9NZJ9-3	NUDT10	-0.357498	0.259561	-1.37732	0.17251	0.635011	-0.0138854	0.299671
6109	Q9UHP3;Q9UHP3-1;Q9UHP3-3	USP25	-0.341464	0.247974	-1.37702	0.17255	0.635011	0.0497639	0.376389
3897	Q66K74;Q66K74-2	MAP1S	-0.168544	0.121948	-1.38209	0.17274	0.635034	-0.0104172	0.934532
4069	Q70E73;Q70E73-6;Q70E73-9	RAPH1	-0.368941	0.266687	-1.38342	0.172936	0.635034	0.00361107	0.027592
2976	Q01814;Q01814-3;Q01814-4;Q01814-8	ATP2B2	-0.128705	0.0935909	-1.37518	0.173115	0.635034	0.0164425	0.873811
1420	P10915	HAPLN1	-0.18604	0.135344	-1.37457	0.173305	0.635034	0.0265053	0.845393
2096	P36404	ARL2	0.216359	0.157413	1.37446	0.173338	0.635034	-0.00226799	0.239761
2743	P62249	RPS16	0.270662	0.196952	1.37425	0.173402	0.635034	0.0216246	0.217745
4484	Q8N9B5;Q8N9B5-2	JMY	0.647138	0.470003	1.37688	0.173423	0.635034	-0.00112858	0.00274106
4004	Q6PML9	SLC30A9	-0.186864	0.136021	-1.37378	0.173547	0.635034	0.099842	0.0818174
2246	P46108;P46108-2	CRK	-0.20295	0.147742	-1.37368	0.17358	0.635034	-0.00465117	0.0662572
6060	Q9UBU6	FAM8A1	0.735796	0.531119	1.38537	0.173617	0.635034	-0.0002038	0.214018
140	F8WEG7	NA	0.73495	0.534128	1.37598	0.173623	0.635034	0.0401413	0.37283
4575	Q8NHP8	PLBD2	0.380622	0.276599	1.37608	0.173828	0.635182	-0.00511402	0.507831
3348	Q14151;Q15424;Q15424-3;Q15424-4	SAFB2	0.397008	0.2892	1.37278	0.173858	0.635182	-0.00997375	0.491685
1	A0A024R1R8;Q9Y2S6	NA	-0.483056	0.349872	-1.38067	0.174054	0.6354	0.047227	0.687836
3928	Q6IC98	GRAMD4	0.525316	0.382004	1.37516	0.174111	0.6354	-0.0132689	0.0546128
4973	Q96G97-4	BSCL2	0.28768	0.210051	1.36957	0.174854	0.637425	0.0270424	0.206929
3588	Q16143	SNCB	0.327804	0.239534	1.36851	0.175186	0.637425	0.0310017	0.862409
5632	Q9HA65;Q9HA65-3	TBC1D17	-0.319854	0.233826	-1.36791	0.17537	0.637425	0.000788077	0.454714
2039	P35221;P35221-2;Q9UI47	CTNNA1	0.759828	0.550838	1.3794	0.175434	0.637425	0.0887469	0.888332
3900	Q684P5;Q684P5-3	RAP1GAP2	-0.214274	0.156678	-1.3676	0.175467	0.637425	-0.00973684	0.235426
3438	Q14919;Q14919-2	DRAP1	0.461672	0.33694	1.37019	0.175491	0.637425	0.0608895	4.66e-06
809	O94827;O94827-3;O94827-4;O94827-7	PLEKHG5	0.610022	0.443656	1.37499	0.175519	0.637425	0.0104902	0.146662
5131	Q96S52	PIGS	-0.410276	0.300103	-1.36711	0.17562	0.637425	-0.00543532	0.140109
2211	P43003;P43003-2	SLC1A3	-0.198084	0.144971	-1.36637	0.175851	0.637425	0.0512351	0.258804
6293	Q9UQ90	SPG7	0.229988	0.168429	1.3655	0.176125	0.637425	0.014325	0.950914
4463	Q8N6C5;Q8N6C5-2;Q8N6C5-4	IGSF1	-0.301869	0.221066	-1.36552	0.176172	0.637425	0.00363599	0.192027
4374	Q8IZQ5	SELENOH	0.506135	0.370256	1.36699	0.176199	0.637425	0.0339044	7.73e-06
2252	P46459;P46459-2	NSF	0.14788	0.107735	1.37263	0.176248	0.637425	-0.0213485	0.234613
5613	Q9H936	SLC25A22	-0.183457	0.134463	-1.36437	0.176479	0.637425	-0.00128757	0.636602
5647	Q9HB66	NA	-0.749488	0.547707	-1.36841	0.176851	0.637425	-0.00871108	0.00963435
2624	P57088	TMEM33	-0.247917	0.18193	-1.36271	0.176999	0.637425	-0.0075695	0.637407
3759	Q5HYI8	RABL3	-0.421405	0.309244	-1.36269	0.177057	0.637425	0.00909379	0.21354
2502	P52824	DGKQ	-0.283486	0.208065	-1.36249	0.177069	0.637425	-0.0145734	0.921168
2230	P45880;P45880-2	VDAC2	-0.130298	0.0956706	-1.36194	0.17724	0.637425	-0.0125471	0.532857
4859	Q96A26	FAM162A	0.214048	0.157184	1.36177	0.177294	0.637425	0.000965042	0.87484
1501	P13611	VCAN	0.202581	0.148767	1.36173	0.177305	0.637425	0.00352729	0.046985
2894	P82650	MRPS22	0.328122	0.241001	1.3615	0.17738	0.637425	0.0144994	0.247171
3542	Q15555	MAPRE2	1.25358	0.91733	1.36656	0.177644	0.637425	0.0295713	2.59e-19
2499	P52790	HK3	0.627787	0.459513	1.3662	0.177645	0.637425	-0.0026067	0.130855
5028	Q96JM3	CHAMP1	-0.703922	0.513139	-1.37179	0.177773	0.637425	-0.0213857	0.552135
1359	P09622	DLD	0.0990487	0.0728268	1.36006	0.177832	0.637425	0.0150605	0.0391378
4133	Q7Z3B1	NEGR1	-0.155341	0.114231	-1.35988	0.177889	0.637425	0.0257159	0.584005
2617	P56556	NDUFA6	-0.140447	0.103286	-1.35978	0.177919	0.637425	-0.00732306	0.618222
6032	Q9P2X3	IMPACT	-0.296221	0.218006	-1.35877	0.178238	0.637425	-0.0113083	0.756475
5754	Q9NQX4;Q9ULV0;Q9Y4I1;Q9Y4I1-2	MYO5C	-0.439044	0.323137	-1.35869	0.178263	0.637425	0.0225168	0.757078
4422	Q8N3V7;Q8N3V7-3	SYNPO	-0.164186	0.120355	-1.36417	0.178278	0.637425	-0.0122315	0.490185
1839	P25098	GRK2	-0.235629	0.173514	-1.35798	0.178488	0.637425	-0.00711482	0.000654931
1565	P15153;P60763;P60953;P60953-1;P63000;P63000-2;P84095	RAC2	-0.855397	0.628464	-1.36109	0.178492	0.637425	-0.00395849	0.280044
190	O00305;O00305-3	CACNB4	-0.344587	0.252425	-1.36511	0.178583	0.637425	-0.00660052	0.501558
539	O60262	GNG7	-0.178236	0.131287	-1.35761	0.178605	0.637425	-0.00378895	0.579648
4466	Q8N6M0	OTUD6B	-0.302276	0.222768	-1.35691	0.178826	0.637425	0.000882767	0.264495
2465	P51797;P51797-3	CLCN6	-0.690627	0.503994	-1.37031	0.178848	0.637425	-0.000792609	0.559054
1473	P12111;P12111-2;P12111-4	COL6A3	0.901575	0.66456	1.35665	0.178909	0.637425	-0.0143632	0.0165696
4572	Q8NHH9;Q8NHH9-2;Q8NHH9-3;Q8NHH9-4;Q8NHH9-5	ATL2	-0.41121	0.301621	-1.36333	0.179139	0.637425	-0.0207221	0.0154127
4509	Q8NBQ5	HSD17B11	-0.430123	0.316967	-1.35699	0.179271	0.637425	0.0205884	0.7728
3975	Q6P499;Q6P499-2	NIPAL3	0.705649	0.516462	1.36632	0.179287	0.637425	0.0358299	0.734722
3812	Q5T447	HECTD3	-0.368868	0.272147	-1.3554	0.179305	0.637425	-0.00466921	0.00207603
4301	Q8IVP5	FUNDC1	0.685872	0.503035	1.36347	0.179371	0.637425	0.0946942	0.124475
5873	Q9NWS8	RMND1	0.30005	0.220236	1.3624	0.179429	0.637425	-0.0219882	0.146214
5032	Q96JY6;Q96JY6-5	PDLIM2	0.424521	0.312326	1.35922	0.179429	0.637425	0.048913	0.0470826
4237	Q86VX9;Q86VX9-5	MON1A	0.683219	0.502791	1.35885	0.179454	0.637425	-0.00294124	0.753552
1028	P01857;P01857-1;P01860;P01860-1	NA	0.529584	0.390332	1.35675	0.179482	0.637425	-0.00320791	0.396857
4413	Q8N3C7	CLIP4	0.525824	0.387457	1.35712	0.179587	0.637425	0.00966019	0.706527
4222	Q86V97	KBTBD6	-0.471841	0.348134	-1.35534	0.179665	0.637425	3.39e-05	0.396166
6445	Q9Y4F5;Q9Y4F5-2	CEP170B	-0.183453	0.134704	-1.3619	0.179721	0.637425	0.0173134	0.897076
975	P00390;P00390-2;P00390-3	GSR	0.191587	0.141511	1.35386	0.179793	0.637425	0.0347418	0.883877
5172	Q99569;Q99569-2;Q9UQB3;Q9UQB3-2	PKP4	0.418075	0.307416	1.35997	0.179822	0.637425	-0.00139673	0.11179
4999	Q96HY6	DDRGK1	-0.560419	0.411463	-1.36201	0.179826	0.637425	0.0047115	0.968073
3115	Q09470	KCNA1	0.413416	0.305483	1.35332	0.179965	0.63757	-0.00712449	0.0403567
386	O15270	SPTLC2	-0.44887	0.331145	-1.35551	0.180173	0.637669	0.0300399	0.101663
3527	Q15404	RSU1	-0.21956	0.162321	-1.35262	0.180187	0.637669	-0.0134368	0.464682
2243	P46063	RECQL	0.394302	0.291685	1.35181	0.180499	0.638427	-0.00697443	0.0317735
6303	Q9Y217	MTMR6	-0.235164	0.174164	-1.35024	0.180946	0.638493	-0.0138675	0.113769
6205	Q9ULH1;Q9ULH1-2	ASAP1	-0.128086	0.0948641	-1.3502	0.180958	0.638493	0.0561955	0.872987
2592	P55327-4	TPD52	0.310491	0.229988	1.35003	0.181014	0.638493	-0.00524994	0.0314218
600	O60739;P41567	EIF1B	0.568073	0.420684	1.35036	0.181017	0.638493	-0.00751712	0.539872
2628	P57721;P57721-4;P57721-5;Q15366-3;Q15366-6	PCBP3	-0.70229	0.516581	-1.3595	0.181076	0.638493	-0.00532312	0.815541
5648	Q9HB71	CACYBP	0.141277	0.104735	1.34889	0.181376	0.638493	0.00694572	0.0612705
1225	P06753;P06753-2;P06753-4;P07951;P07951-2;P09493-10;P09493-4;P09493-5;P09493-8;P67936;P67936-2	TPM3	-0.177098	0.130596	-1.35607	0.181556	0.638493	0.106556	0.144057
2250	P46439	GSTM5	0.58148	0.431248	1.34837	0.181653	0.638493	-0.00276083	0.147752
3935	Q6IQ19	CCSAP	-0.367181	0.272273	-1.34857	0.1817	0.638493	0.0640806	0.09597
3979	Q6P4Q7;Q8NE01	CNNM4	-0.901274	0.66469	-1.35593	0.181741	0.638493	0.00305493	0.194151
6140	Q9UJ83;Q9UJ83-2;Q9UJ83-3;Q9UJ83-4	HACL1	-0.708684	0.522831	-1.35547	0.181745	0.638493	-0.00391435	0.275992
5651	Q9HBG6;Q9HBG6-10;Q9HBG6-3;Q9HBG6-4;Q9HBG6-5;Q9HBG6-6;Q9HBG6-7;Q9HBG6-8;Q9HBG6-9	IFT122	-0.606791	0.447811	-1.35502	0.181755	0.638493	0.0198944	0.440216
5149	Q99250;Q99250-2	SCN2A	-0.206889	0.153523	-1.34762	0.181786	0.638493	-0.0108863	0.604961
1584	P15924	DSP	0.648043	0.480122	1.34975	0.181927	0.638646	-0.0124057	0.30772
6284	Q9UPZ6	THSD7A	-0.487252	0.360992	-1.34976	0.182164	0.639136	0.0876795	0.00873423
2913	P84077	ARF1	-0.141227	0.104574	-1.35049	0.182596	0.639794	-0.0152534	0.432518
5880	Q9NWX5	ASB6	-0.990512	0.729121	-1.3585	0.182757	0.639794	0.0594988	0.000350833
4629	Q8TDC3;Q8TDC3-2	BRSK1	0.163025	0.121252	1.34451	0.182782	0.639794	0.0597883	0.255467
2140	P39210	MPV17	0.899334	0.663374	1.3557	0.182801	0.639794	-0.026399	0.00730197
2918	P84098	RPL19	-0.441518	0.328472	-1.34416	0.182896	0.639794	0.00708244	7.86e-06
4997	Q96HU8	DIRAS2	-0.194987	0.145077	-1.34403	0.182938	0.639794	0.00379823	0.545958
873	O95219	SNX4	-0.234224	0.17444	-1.34272	0.18336	0.640685	-0.0150767	0.340305
6449	Q9Y4I1;Q9Y4I1-2	MYO5A	-0.0854079	0.0636268	-1.34233	0.183486	0.640685	0.0115617	0.129408
6447	Q9Y4G8	RAPGEF2	-0.101725	0.0757841	-1.3423	0.183496	0.640685	-0.0108622	0.567847
5259	Q9BR01	SULT4A1	0.17576	0.130967	1.34202	0.183584	0.640685	-0.0036841	0.572045
2054	P35520;P35520-2	CBS	-0.227928	0.169886	-1.34165	0.183703	0.640759	0.020113	0.80945
2153	P40616;P40616-2	ARL1	0.469917	0.350256	1.34164	0.183929	0.640979	-0.0133075	0.849847
2876	P78357	CNTNAP1	0.163515	0.121948	1.34085	0.183962	0.640979	0.00420232	0.464227
2083	P35626	GRK3	-0.388871	0.29001	-1.34089	0.184172	0.641195	0.0576105	0.473736
982	P00491	PNP	0.300737	0.224501	1.33958	0.184374	0.641195	0.0219812	0.0860293
3496	Q15173;Q15173-2;Q16537;Q16537-2	PPP2R5B	-0.377153	0.2797	-1.34842	0.184423	0.641195	-0.0223636	0.450342
3058	Q06413;Q06413-2;Q06413-3	MEF2C	0.568793	0.423789	1.34216	0.184518	0.641195	-0.017686	0.330458
5405	Q9BZ23;Q9BZ23-3;Q9BZ23-4	PANK2	-0.238132	0.177848	-1.33896	0.184575	0.641195	0.0409926	0.314058
5239	Q9BQ48	MRPL34	-0.689924	0.511687	-1.34833	0.184612	0.641195	0.0238311	0.149153
698	O75382	TRIM3	0.167793	0.125358	1.33852	0.184719	0.641227	0.0214863	0.444792
1005	P01019	AGT	0.535198	0.39991	1.33829	0.184954	0.641703	0.00605092	0.944103
2887	P78559	MAP1A	-0.135463	0.10138	-1.33618	0.185476	0.643174	0.003055	0.0108292
2533	P53985	SLC16A1	-0.50351	0.376722	-1.33656	0.185576	0.643178	-0.000122106	0.00195394
5968	Q9P0I2	EMC3	0.608439	0.45517	1.33673	0.185767	0.643443	-0.00785507	0.0426615
2979	Q01844;Q01844-2;Q01844-3;Q01844-5;Q01844-6	EWSR1	-0.718918	0.536418	-1.34022	0.185891	0.643443	-0.019382	0.154137
2653	P60709;P63261;Q562R1	ACTB	0.357336	0.26772	1.33474	0.185947	0.643443	-0.000850675	0.000392465
2683	P61106	RAB14	0.159862	0.119855	1.3338	0.186254	0.643778	0.00674197	0.00216206
2978	Q01814;Q01814-8	ATP2B2	-0.223377	0.167575	-1.33299	0.186516	0.643778	0.000449272	0.314501
2805	P62979	RPS27A	-0.449126	0.33568	-1.33796	0.186517	0.643778	0.0323484	0.236455
4129	Q7Z2W4	ZC3HAV1	-0.424813	0.31825	-1.33484	0.186657	0.643778	-0.0152054	0.619362
5697	Q9HD45	TM9SF3	-0.347763	0.260982	-1.33252	0.186672	0.643778	0.0214617	0.00135532
3951	Q6NUQ4;Q6NUQ4-2	TMEM214	-0.412025	0.307111	-1.34162	0.186763	0.643778	0.000246363	0.117016
4723	Q8WYA6;Q8WYA6-2;Q8WYA6-3;Q8WYA6-4	CTNNBL1	0.612875	0.456859	1.3415	0.186801	0.643778	-0.00308643	0.522375
2946	Q00577;Q96QR8;Q9UJV8	PURA	0.773973	0.580674	1.33289	0.18683	0.643778	-0.000370073	0.189543
951	O95886	DLGAP3	-0.155463	0.116798	-1.33104	0.187155	0.644559	0.0103407	0.39316
2861	P69892	HBG2	-1.2568	0.937553	-1.34051	0.187644	0.645668	0.00142108	0.455368
4714	Q8WXG6-5;Q8WXG6-7;Q8WXG6-8	MADD	-0.166335	0.124639	-1.33454	0.187733	0.645668	0.00990125	0.90052
3490	Q15149;Q15149-2;Q15149-3;Q15149-8;Q9UPN3	PLEC	1.15482	0.861111	1.34108	0.187856	0.645668	0.0201286	1.23e-06
1055	P02649	APOE	-0.214019	0.16108	-1.32865	0.187938	0.645668	0.0416621	0.000119756
4254	Q86XE0;Q9UNH7	SNX32	-0.6768	0.50589	-1.33784	0.187981	0.645668	-0.0084219	0.839558
4817	Q92945;Q96AE4;Q96AE4-2;Q96I24	KHSRP	0.509609	0.380187	1.34042	0.188069	0.645668	-0.018054	0.399247
3096	Q08462	ADCY2	-0.19782	0.148984	-1.32779	0.18822	0.645848	-0.011592	0.0723587
324	O14950;P19105	MYL12A	0.315082	0.237477	1.32679	0.18855	0.646445	0.0303473	0.00801822
1449	P11277-2	SPTB	0.327326	0.246843	1.32605	0.188795	0.646445	-0.00865081	0.939653
2616	P56545;P56545-2;P56545-3;Q13363	CTBP2	-0.244664	0.183547	-1.33298	0.188832	0.646445	0.0441029	0.0155719
2256	P46734;P46734-2;P46734-3;P52564;P52564-2	MAP2K3	-0.412417	0.309176	-1.33392	0.188941	0.646445	-0.0186781	0.217129
1171	P05165;P05165-2	PCCA	0.141017	0.106407	1.32526	0.189055	0.646445	0.0280876	0.283931
2221	P43307	SSR1	0.613498	0.462373	1.32684	0.189064	0.646445	-0.0139533	0.913472
4639	Q8TEA7	TBCK	-0.169268	0.127745	-1.32505	0.189126	0.646445	0.134909	0.401266
3635	Q16774;Q16774-3	GUK1	0.436968	0.32982	1.32487	0.189184	0.646445	0.0220948	1.42e-05
3365	Q14183	DOC2A	0.246025	0.185794	1.32418	0.189411	0.646883	-0.00428464	0.243943
5347	Q9BW62	KATNAL1	-0.444202	0.335611	-1.32356	0.189616	0.647027	0.0295033	0.000603267
719	O75508	CLDN11	0.479987	0.362739	1.32323	0.189726	0.647027	0.0147813	0.587307
1682	P19387	POLR2C	0.489903	0.369322	1.32649	0.189876	0.647027	0.00556578	0.599255
4270	Q86YS7-2;Q86YS7-4	C2CD5	0.702056	0.527673	1.33048	0.18992	0.647027	-0.0157575	0.0474839
3557	Q15717-2	ELAVL1	-0.604828	0.456035	-1.32628	0.189947	0.647027	0.111937	0.000103289
5234	Q9BPY3	FAM118B	-0.602642	0.454478	-1.32601	0.190418	0.648069	0.0036881	0.450062
1928	P29401;P29401-2	TKT	0.10752	0.0814133	1.32067	0.190574	0.648069	0.0427202	0.130322
2047	P35269	GTF2F1	-0.714049	0.537866	-1.32756	0.190603	0.648069	-0.0186583	0.944198
1441	P11216;P11217-2	PYGB	-0.215371	0.163138	-1.32018	0.190738	0.648069	-0.00103528	0.0213675
5983	Q9P0V9;Q9P0V9-2	SEPTIN10	0.330379	0.248937	1.32716	0.190867	0.648069	0.0510578	0.730625
310	O14879	IFIT3	-0.528161	0.40005	-1.32024	0.190937	0.648069	-0.00329873	0.0317214
3152	Q12907	LMAN2	-0.207729	0.157425	-1.31954	0.190949	0.648069	0.0142818	0.258623
5840	Q9NUQ6;Q9NUQ6-3;Q9NUQ6-4	SPATS2L	0.358549	0.270125	1.32735	0.191089	0.648069	0.0781469	0.362655
1472	P12110;P12110-2	COL6A2	1.28897	0.971843	1.32632	0.191144	0.648069	-0.000384337	0.296255
2649	P60660;P60660-2	MYL6	0.253223	0.192052	1.31851	0.191292	0.648235	-0.00982381	0.047919
1138	P04844-2	RPN2	-0.649714	0.493195	-1.31736	0.191839	0.64949	-0.00733931	1.09e-05
5611	Q9H902;Q9H902-2;Q9H902-3	REEP1	0.294719	0.223875	1.31644	0.191981	0.64949	0.0468566	0.534583
2031	P34932;Q92598;Q92598-2	HSPA4	0.604896	0.459492	1.31644	0.191982	0.64949	0.00575142	5.16e-08
3517	Q15365	PCBP1	-0.198743	0.15106	-1.31566	0.192244	0.64949	0.0114433	0.177523
6276	Q9UPX0;Q9UPX0-2	IGSF9B	-0.33839	0.257223	-1.31555	0.19228	0.64949	0.0507998	0.0447016
4281	Q8IUK8	CBLN2	0.368314	0.279939	1.31569	0.19234	0.64949	0.0166235	0.107687
5473	Q9H0C8	ILKAP	-0.418726	0.318104	-1.31632	0.192423	0.64949	-0.0159902	0.0975907
1598	P16278;P16278-3	GLB1	0.43565	0.329385	1.32262	0.192501	0.64949	-0.0130181	0.577289
1768	P22459	KCNA4	-0.276933	0.210588	-1.31504	0.192555	0.64949	-0.00897133	0.288532
2104	P36639;P36639-1;P36639-2;P36639-3	NUDT1	-0.514486	0.387932	-1.32623	0.192893	0.650292	-0.0222947	0.243097
2883	P78406	RAE1	-0.206497	0.157484	-1.31123	0.193728	0.652772	0.0383007	0.321288
3531	Q15428	SF3A2	0.427777	0.326173	1.3115	0.193855	0.652864	0.0275597	0.916761
5452	Q9GZT3;Q9GZT3-2	SLIRP	0.191422	0.146076	1.31043	0.193999	0.652901	-0.00886987	0.960708
5636	Q9HAP6	LIN7B	0.646087	0.490827	1.31632	0.194068	0.652901	0.0835485	0.896502
6273	Q9UPW5	AGTPBP1	0.326072	0.248909	1.31	0.194246	0.652901	-0.0140594	0.734818
3914	Q6DN14	MCTP1	0.345517	0.2637	1.31027	0.194329	0.652901	-0.00373828	0.00317345
2472	P51812;Q15349-2	RPS6KA3	0.413284	0.314423	1.31442	0.194364	0.652901	0.00914674	0.180534
3252	Q13464	ROCK1	0.510586	0.389598	1.31055	0.194486	0.652973	0.0080297	0.0814125
3934	Q6IPX3	NA	-0.701721	0.53617	-1.30877	0.194719	0.653421	0.0125461	0.00639331
729	O75592;O75592-2	MYCBP2	-0.429116	0.326395	-1.31471	0.194986	0.653812	0.0915214	0.00214086
5693	Q9HD26	GOPC	0.212472	0.162527	1.30731	0.19505	0.653812	0.0258547	0.289906
1782	P23142-4	FBLN1	0.696453	0.528346	1.31818	0.195135	0.653812	-0.0154763	0.119239
5320	Q9BUN8;Q9BUN8-2	DERL1	0.598963	0.455911	1.31377	0.1953	0.65403	-0.0156128	0.00988449
5433	Q9C0B6	BRINP2	-0.40464	0.308443	-1.31188	0.195552	0.654453	0.0676269	0.00699687
252	O14523	C2CD2L	-0.162025	0.1241	-1.3056	0.195626	0.654453	-0.0102258	0.0825423
2349	P49427	CDC34	-0.452764	0.346162	-1.30795	0.195797	0.65469	0.000511092	0.921148
6515	Q9Y6A9	SPCS1	0.615012	0.468173	1.31364	0.195933	0.65481	0.104619	0.0427928
5127	Q96S19	METTL26	-0.307043	0.235534	-1.30361	0.196303	0.655055	0.0168836	0.00307351
4606	Q8TBG9-2	SYNPR	-0.268473	0.206	-1.30326	0.196419	0.655055	-0.00827585	0.655202
3184	Q13049	TRIM32	-0.164431	0.126177	-1.30317	0.196449	0.655055	-0.00224341	0.268774
3268	Q13522	PPP1R1A	-0.684606	0.524812	-1.30448	0.196671	0.655055	0.000933429	0.174289
4315	Q8IWL3	HSCB	-0.492062	0.377291	-1.3042	0.196696	0.655055	-0.00306553	0.80017
4880	Q96B18	DACT3	-0.376377	0.288498	-1.30461	0.196771	0.655055	0.0143647	0.65405
1687	P19634	SLC9A1	0.158231	0.121541	1.30188	0.19689	0.655055	-0.0120016	0.517237
414	O43166;O43166-2;O43166-3	SIPA1L1	-0.227432	0.174026	-1.30688	0.196895	0.655055	0.00366055	0.925008
5785	Q9NRL3;Q9NRL3-3	STRN4	0.238638	0.18331	1.30183	0.196907	0.655055	-0.011775	0.319984
512	O43813	LANCL1	0.174022	0.13373	1.3013	0.197089	0.655327	0.0260276	0.066294
4661	Q8WUF8;Q8WUF8-2	FAM172A	-0.573702	0.437994	-1.30984	0.197369	0.655634	-0.0265335	0.524545
1982	P31644	GABRA5	-0.662881	0.507499	-1.30617	0.197471	0.655634	-0.0144398	0.69508
3686	Q3KR37;Q3KR37-4	GRAMD1B	-0.426858	0.325916	-1.30972	0.197583	0.655634	0.119308	0.292713
4923	Q96DB2	HDAC11	0.286935	0.220761	1.29975	0.197614	0.655634	0.0533518	0.582237
695	O75379;O75379-2	VAMP4	0.48946	0.376008	1.30173	0.197825	0.655634	0.00783074	0.963749
3236	Q13371;Q13371-2	PDCL	-0.428955	0.329607	-1.30142	0.197855	0.655634	-0.00518382	0.475412
1243	P07197	NEFM	0.231192	0.177993	1.29888	0.197911	0.655634	0.060018	0.72606
1612	P16519;P16519-2;P16519-3	PCSK2	0.397971	0.30639	1.2989	0.198065	0.655634	-0.0139545	0.17865
4359	Q8IYJ1-2	CPNE9	0.369862	0.283727	1.30359	0.198117	0.655634	0.002306	0.0570119
2209	P42785	PRCP	0.317384	0.244547	1.29784	0.198266	0.655634	0.0541765	0.0124095
5423	Q9BZV1	UBXN6	0.23852	0.183788	1.2978	0.198283	0.655634	0.0459771	0.0146407
3027	Q04726;Q04726-2;Q04726-3;Q04726-4;Q04726-5;Q04726-6;Q04726-7	TLE3	-0.629372	0.483558	-1.30154	0.198702	0.656688	-0.0174009	0.121245
5023	Q96JG8;Q96JG8-2;Q96JG8-4	MAGED4B	0.50855	0.389941	1.30417	0.198807	0.656705	-0.0183601	0.903991
767	O75914;O75914-2;O75914-3;O75914-4;Q13153	PAK3	-0.325698	0.251345	-1.29582	0.198959	0.656844	-0.0147517	0.03118
5024	Q96JH7	VCPIP1	-0.108457	0.0837243	-1.29541	0.1991	0.656844	-0.0146004	0.643993
2095	P36269;P36269-2;P36269-3	GGT5	0.373967	0.288792	1.29494	0.199314	0.656844	0.0161104	0.011134
3706	Q4G176	ACSF3	0.218306	0.168609	1.29475	0.199327	0.656844	-0.00797997	0.0227289
617	O60879;O60879-2;O60879-3	DIAPH2	-0.373684	0.288576	-1.29492	0.199428	0.656844	0.00950517	0.0595906
2075	P35609;P35609-2	ACTN2	-0.175771	0.135837	-1.29399	0.199587	0.656844	0.0250372	0.123232
4818	Q92947	GCDH	-0.331835	0.256509	-1.29366	0.199701	0.656844	-0.0143226	0.527131
534	O60242	ADGRB3	-0.245687	0.189929	-1.29357	0.199731	0.656844	0.0434987	0.116816
4211	Q86UW6;Q86UW6-2	N4BP2	-0.912558	0.702238	-1.2995	0.199853	0.656844	0.019227	0.0382204
2668	P60981	DSTN	0.25339	0.195944	1.29317	0.199868	0.656844	-0.0044015	0.00947877
550	O60285	NUAK1	0.169781	0.131315	1.29293	0.199953	0.656844	-0.0144352	0.852117
2439	P51452	DUSP3	-0.256584	0.198531	-1.29241	0.20013	0.656845	-0.00444484	0.299142
3133	Q12792;Q6IBS0	TWF1	-0.428686	0.331417	-1.29349	0.200154	0.656845	-0.00461816	0.57418
2927	P98170	XIAP	0.627801	0.482156	1.30207	0.20053	0.657492	-0.00785386	0.231195
4626	Q8TD22	SFXN5	-0.329367	0.255105	-1.2911	0.200581	0.657492	-0.0058983	0.00434297
6266	Q9UPQ3;Q9UPQ3-2	AGAP1	-0.222318	0.172257	-1.29061	0.20075	0.657492	-0.0117885	0.119024
997	P00813	ADA	-0.291122	0.225431	-1.2914	0.200752	0.657492	0.0403916	0.340628
[truncated: 4,548 more rows]

## Sheet: S3_EmoryADRC_ProteinsAge
Code	GeneName	Estimate	StdError	tvalue	Pvalue	Qvalue	Adj R2	ADnormTest
p6927	PLEC	1.04027	0.156511	6.64664	1.1e-05	0.065344	0.737574	0.508092
p4746	RENBP	0.447501	0.0693309	6.45456	1.51e-05	0.065344	0.743431	0.834202
p413	FBXL20	0.367337	0.0616174	5.96158	3.48e-05	0.100242	0.732943	0.66337
p4558	DTX3	0.327745	0.0590593	5.54942	7.16e-05	0.133107	0.720985	0.530037
p4101	BTD	0.335098	0.0608255	5.50917	7.7e-05	0.133107	0.686311	0.795653
p3073	PURG	-0.430362	0.0814977	-5.28066	0.00011618	0.164634	0.617468	0.90884
p573	DHRS7	0.350471	0.0673282	5.20541	0.00013326	0.164634	0.628671	0.36537
p1735	SYNJ2BP-COX16	-0.142902	0.0278731	-5.12689	0.000153889	0.166354	0.745732	0.384637
p1701	GMPR	0.882304	0.175837	5.01775	0.000188222	0.18086	0.576788	0.26039
p5152	MAPK8	-0.386755	0.0782558	-4.94219	0.000216574	0.187293	0.686923	0.65826
p6481	SOWAHC	0.260066	0.0537905	4.8348	0.000264697	0.2081	0.56575	0.510042
p2313	GLOD4	0.324547	0.0703053	4.61626	0.000399907	0.250758	0.723937	0.766443
p7862	STUB1	0.227383	0.0493046	4.61181	0.000403302	0.250758	0.527395	0.664079
p3022	TRHDE	-0.394725	0.0856539	-4.60837	0.000405945	0.250758	0.556648	0.0471985
p41	LARP4	-0.463138	0.101993	-4.54089	0.000461656	0.26616	0.523452	0.502294
p1861	PAPLN	0.762793	0.171619	4.4447	0.00055502	0.27356	0.604322	0.514506
p1398	PDK2	0.171647	0.0394242	4.35385	0.000661057	0.27356	0.568079	0.522843
p5913	P2RY12	-0.544667	0.126376	-4.3099	0.000719625	0.27356	0.626679	0.510231
p4475	NGRN	-0.230828	0.0536262	-4.30439	0.000727341	0.27356	0.495694	0.33652
p8296	PLCD1	0.32567	0.075779	4.29764	0.000736907	0.27356	0.55204	0.179329
p2035	RALA	-0.194116	0.0451865	-4.29589	0.000739404	0.27356	0.500646	0.086407
p50	KCNH7	-0.635267	0.148031	-4.29145	0.000745782	0.27356	0.614672	0.0539389
p6207	SYNM	0.600036	0.140382	4.2743	0.000770962	0.27356	0.529801	0.657264
p3594	GNG12	0.34908	0.0820553	4.2542	0.000801594	0.27356	0.575465	0.326924
p7401	BSG	-0.18543	0.0437789	-4.2356	0.000831043	0.27356	0.603549	0.297359
p7545	RYBP	-0.340656	0.0809312	-4.2092	0.000874752	0.27356	0.611143	0.351578
p8467	NCKIPSD	0.269678	0.0641412	4.20444	0.000882894	0.27356	0.473381	0.995085
p8135	DYNC1LI1	-0.230682	0.0549104	-4.20107	0.000888695	0.27356	0.515993	0.135585
p529	PLS1	-0.376233	0.0902319	-4.16963	0.000944751	0.27356	0.631033	0.0146868
p7783	TSR2	0.404954	0.0983564	4.11721	0.00104639	0.27356	0.540614	0.395211
p2083	GPM6B	2.298	0.559743	4.10545	0.00107068	0.27356	0.570791	0.31757
p6916	NETO2	-0.350075	0.0856192	-4.08875	0.00110618	0.27356	0.45591	0.710974
p3165	PLEC	0.278446	0.0681812	4.08391	0.00111668	0.27356	0.573273	0.311645
p4181	NEK9	0.297673	0.0729138	4.08253	0.0011197	0.27356	0.446881	0.7183
p5942	VWF	1.00846	0.247109	4.08101	0.00112303	0.27356	0.461483	0.877951
p5031	ANKRD34A	-0.233306	0.057455	-4.06067	0.00116861	0.27356	0.470521	0.845508
p8219	KIF21B	-0.433465	0.107954	-4.01529	0.00127718	0.27356	0.435713	0.958371
p5689	COMMD6	0.300265	0.0748583	4.01112	0.00128767	0.27356	0.438402	0.166679
p444	MDK	2.96488	0.742167	3.9949	0.00132929	0.27356	0.437966	0.652353
p881	ZFYVE1	0.192744	0.0484121	3.98131	0.0013652	0.27356	0.527601	0.189197
p5951	GATM	0.441907	0.111048	3.97942	0.00137026	0.27356	0.455424	0.48641
p5537	CALM2	-0.30428	0.0764944	-3.97781	0.0013746	0.27356	0.594439	0.117445
p2178	RPL34	-0.79762	0.201079	-3.96671	0.00140489	0.27356	0.468585	0.631854
p2175	BRINP1	-0.363605	0.0917524	-3.96289	0.00141547	0.27356	0.434956	0.389002
p1769	SPAST	-0.123288	0.0311332	-3.96002	0.00142347	0.27356	0.443117	0.0512821
p1444	NTNG1	-0.460557	0.11736	-3.9243	0.00152699	0.2743	0.527653	0.442772
p6902	SLC2A1	-0.373942	0.0960505	-3.89318	0.00162341	0.2743	0.486849	0.329097
p4863	KCNT1	-0.191296	0.0494051	-3.87199	0.00169259	0.2743	0.463573	0.181034
p4766	DUT	0.440052	0.114426	3.84575	0.00178243	0.2743	0.424643	0.634017
p2355	CDH12	-0.354249	0.0921894	-3.84262	0.00179345	0.2743	0.544645	0.0101575
p1936	MACROD1	0.72994	0.190009	3.84162	0.00179701	0.2743	0.464948	0.465224
p4806	ARHGEF4	0.53435	0.139221	3.83815	0.00180935	0.2743	0.452927	0.511748
p327	COL6A6	-0.37925	0.0989118	-3.83422	0.00182341	0.2743	0.483746	0.0732261
p5906	SDF2	-0.451654	0.117809	-3.83376	0.00182506	0.2743	0.452782	0.885739
p3402	SGSM1	0.351062	0.0917419	3.82663	0.00185093	0.2743	0.544656	0.130706
p4562	SSH2	-0.184244	0.0481906	-3.82324	0.00186334	0.2743	0.421903	0.823499
p3040	GBAS	0.347048	0.09098	3.81456	0.00189554	0.2743	0.509274	0.30361
p1144	USP30	0.298932	0.078499	3.8081	0.00191986	0.2743	0.490661	0.0250362
p8027	PSME4	-0.282062	0.074365	-3.79294	0.00197819	0.2743	0.40166	0.844887
p4489	SGSH	0.570324	0.150871	3.7802	0.00202861	0.2743	0.466868	0.0294503
p1042	RTN1	0.617453	0.163804	3.76946	0.00207213	0.2743	0.539594	0.762768
p6309	TMEM106B	0.97506	0.258783	3.76786	0.00207867	0.2743	0.448958	0.890103
p5911	LGALS3	0.488215	0.129652	3.76558	0.00208808	0.2743	0.44899	0.611084
p789	CAPS	0.915624	0.24326	3.76397	0.00209471	0.2743	0.478559	0.293106
p5463	FAM175B	0.3063	0.0817446	3.74703	0.00216606	0.2743	0.553121	0.690342
p111	CHKB	-0.353206	0.0942781	-3.74642	0.00216867	0.2743	0.486773	0.129407
p1648	AGFG2	0.272728	0.072947	3.73872	0.00220199	0.2743	0.395892	0.786189
p4054	MRPL2	-0.527413	0.141526	-3.72663	0.00225528	0.2743	0.426997	0.486641
p3126	ADPGK	0.45733	0.122777	3.72489	0.00226304	0.2743	0.400758	0.594767
p902	IGF1R	0.161678	0.0434403	3.72185	0.00227667	0.2743	0.389706	0.00166367
p2013	RGS12	-0.218099	0.0586049	-3.72151	0.00227823	0.2743	0.488837	0.845778
p2645	ADH5	0.259129	0.0696529	3.72029	0.00228372	0.2743	0.441936	0.336536
p803	UBXN2B	-0.322159	0.0868861	-3.70783	0.00234075	0.277299	0.473766	0.692183
p4115	METTL7A	0.375293	0.101775	3.68749	0.00243695	0.278713	0.514301	0.809183
p257	NTN3	1.04638	0.284794	3.67416	0.00250214	0.278713	0.381847	0.171512
p8343	PHKA2	0.194203	0.0529909	3.66484	0.00254877	0.278713	0.520826	0.00810035
p1790	ADCY7	0.402416	0.110328	3.64746	0.0026381	0.278713	0.506695	0.239371
p6426	CTTNBP2	-0.216137	0.0593883	-3.63939	0.00268065	0.278713	0.418723	0.675718
p7146	PTPRU	0.326443	0.0897154	3.63866	0.00268455	0.278713	0.450165	0.215165
p2072	NRBP2	-0.185442	0.0509766	-3.63778	0.00268923	0.278713	0.445535	0.346077
p2199	UBE2G1	-0.173449	0.0477186	-3.63482	0.00270505	0.278713	0.514275	0.587717
p3708	ADCYAP1R1	0.393668	0.108371	3.63258	0.00271707	0.278713	0.419267	0.483839
p3188	QTRT1	0.209149	0.0577904	3.61909	0.00279075	0.278713	0.406467	0.804044
p8156	PPT1	0.422411	0.116804	3.61641	0.00280566	0.278713	0.549484	0.292723
p1567	CRBN	0.267257	0.0739073	3.61612	0.00280728	0.278713	0.454817	0.682294
p5776	C5orf51	0.251384	0.0696018	3.61175	0.00283167	0.278713	0.402179	0.892357
p8233	M6PR	0.572869	0.158747	3.6087	0.00284889	0.278713	0.476158	0.85572
p6933	SNX13	-0.142143	0.0394258	-3.60532	0.00286806	0.278713	0.500618	0.0408196
p5502	RBKS	0.280414	0.0777791	3.60527	0.00286835	0.278713	0.372631	0.73573
p5972	SMYD5	0.451324	0.125626	3.59262	0.00294127	0.280344	0.389444	0.582167
p5244	USP15	-0.152413	0.0424417	-3.59113	0.00294996	0.280344	0.398059	0.974895
p6917	SYNDIG1	-0.249129	0.0698047	-3.56895	0.00308274	0.283318	0.50251	0.168744
p6622	CAPN10	-0.218327	0.0612735	-3.56317	0.00311833	0.283318	0.371734	0.836067
p3064	STRN3	-0.104092	0.0292406	-3.55983	0.00313904	0.283318	0.364747	0.0789363
p4629	NUDT2	0.256532	0.0722033	3.55292	0.00318244	0.283318	0.566146	0.495918
p5578	HACE1	0.317724	0.0894959	3.55015	0.00319995	0.283318	0.503715	0.11503
p3526	EPHA5	-0.40691	0.114771	-3.5454	0.0032303	0.283318	0.398555	0.698425
p7486	GFOD1	-0.219344	0.0619086	-3.54303	0.00324553	0.283318	0.490376	0.296321
p6640	TMEM62	-0.300362	0.0848447	-3.54013	0.00326427	0.283318	0.497443	0.450747
p7403	DNAJB12	-0.207047	0.0587337	-3.52519	0.00336261	0.283318	0.462785	0.122599
p2018	TUBB1	-0.790953	0.22456	-3.52223	0.00338245	0.283318	0.385967	0.303716
p3543	HGF	1.30455	0.370537	3.52069	0.00339279	0.283318	0.539417	0.841189
p1317	PSAP	0.536051	0.152391	3.5176	0.00341372	0.283318	0.373736	0.641585
p7939	RRAGA	0.162267	0.0462234	3.51049	0.00346231	0.283318	0.354216	0.869563
p7390	BRINP3	-0.230003	0.065529	-3.50994	0.00346605	0.283318	0.487805	0.600666
p740	KCNQ5	-0.279665	0.0797217	-3.50802	0.00347929	0.283318	0.382957	0.173556
p7522	RRP15	-0.416168	0.118809	-3.50284	0.00351532	0.283318	0.388509	0.674372
p7290	GABRD	-0.257786	0.0736622	-3.49957	0.0035382	0.283318	0.423409	0.0658905
p6467	MGMT	0.760002	0.217705	3.49098	0.00359918	0.284432	0.410699	0.854007
p907	APOD	0.653041	0.187311	3.48641	0.00363199	0.284432	0.374173	0.297778
p3602	NDUFC1	-0.405532	0.116475	-3.48171	0.00366608	0.284432	0.572374	0.296504
p3774	RARRES2	0.630205	0.181866	3.46522	0.00378824	0.284432	0.589913	0.0387511
p8277	VPS37C	-0.190883	0.0550921	-3.46479	0.00379148	0.284432	0.367087	0.489012
p4203	DDAH1	0.197376	0.0569823	3.4638	0.00379893	0.284432	0.395356	0.817218
p2709	DUSP3	-0.32779	0.0947121	-3.46091	0.00382088	0.284432	0.360614	0.83797
p1564	HPS4	0.269271	0.0781821	3.44415	0.00395036	0.284432	0.359288	0.632088
p1492	SH3PXD2A	-0.267155	0.0776942	-3.43854	0.00399466	0.284432	0.465046	0.258343
p1703	GYG2	0.746107	0.216986	3.4385	0.00399495	0.284432	0.359088	0.0604989
p6818	PTGDS	0.74389	0.216818	3.43095	0.00405542	0.284432	0.498991	0.553368
p3910	CDK17	-0.23666	0.0690724	-3.42625	0.00409346	0.284432	0.361667	0.0761196
p4894	LPCAT4	-0.175437	0.0512488	-3.42324	0.00411807	0.284432	0.51366	0.130112
p3258	EPHA3	-0.84315	0.246411	-3.42172	0.00413057	0.284432	0.35968	0.925365
p1907	RGS14	-1.02197	0.298932	-3.41873	0.00415514	0.284432	0.587253	0.97033
p8006	CSNK1A1	-0.125907	0.0368461	-3.41711	0.00416855	0.284432	0.592563	0.634738
p4828	DCX	-0.34182	0.100119	-3.41415	0.00419318	0.284432	0.341701	0.159479
p5139	SSX2IP	-0.295891	0.0866899	-3.41321	0.00420104	0.284432	0.347854	0.429971
p5877	BSDC1	1.5016	0.44098	3.40515	0.00426895	0.284432	0.48158	0.0561091
p3118	MINOS1	0.934964	0.274746	3.40302	0.00428709	0.284432	0.444661	0.413207
p5130	GRIK3	-0.293469	0.0864112	-3.3962	0.00434563	0.284432	0.460401	0.281135
p1487	ILK	0.230144	0.0678084	3.39403	0.00436443	0.284432	0.387959	0.865125
p3994	GNG8	-0.532874	0.157046	-3.39311	0.00437238	0.284432	0.396605	0.272456
p7103	TTC38	-0.704383	0.207821	-3.38937	0.00440502	0.284432	0.538399	0.467299
p839	HMGCL	0.37577	0.110921	3.38774	0.00441937	0.284432	0.337968	0.144373
p3159	PRDX6	0.326328	0.0964095	3.38481	0.00444518	0.284432	0.370813	0.214432
p823	ATP6V1G1	0.394232	0.116479	3.38456	0.00444738	0.284432	0.353069	0.518773
p6469	RAE1	0.243961	0.0721421	3.38167	0.00447303	0.284432	0.471502	0.39593
p3299	NDNL2	-0.309311	0.0919636	-3.36341	0.00463857	0.290158	0.386405	0.555454
p8235	DSTN	0.486803	0.144839	3.36099	0.00466093	0.290158	0.458724	0.604927
p3167	BLVRA	0.311126	0.0926618	3.35766	0.00469195	0.290158	0.359577	0.936281
p891	KBTBD11	0.134049	0.0399301	3.35708	0.00469729	0.290158	0.410939	0.919176
p1100	POLR2I	0.495682	0.147974	3.34979	0.00476599	0.291846	0.333855	0.269859
p5040	TANGO2	0.378403	0.113056	3.34704	0.00479211	0.291846	0.422864	0.442802
p6257	PRKCA	0.258799	0.0774169	3.34293	0.0048315	0.292022	0.345984	0.470662
p5326	USP22	0.298631	0.0895169	3.33603	0.00489826	0.292022	0.403766	0.82268
p3092	MGST1	0.971396	0.291612	3.33113	0.00494626	0.292022	0.418611	0.894076
p2239	GNAI2	0.172408	0.0517973	3.32852	0.00497203	0.292022	0.451612	0.700243
p4590	ACTB	-0.123569	0.037131	-3.32791	0.004978	0.292022	0.511838	0.236692
p9	KIF3B	-0.211074	0.063463	-3.32594	0.0049976	0.292022	0.322592	0.947459
p6347	ICAM1	0.790882	0.238137	3.32113	0.00504563	0.29285	0.381109	0.822185
p4632	HPRT1	0.214442	0.0647904	3.30979	0.0051608	0.297537	0.606604	0.431867
p7247	NDRG4	0.205283	0.0621481	3.30312	0.0052297	0.299513	0.334423	0.509419
p7715	FAH	0.31892	0.0968664	3.29237	0.00534283	0.303054	0.326881	0.850853
p270	ANKMY2	0.154564	0.0469967	3.28884	0.00538046	0.303054	0.559186	0.541647
p1292	KCNAB1	-0.29215	0.0889567	-3.28418	0.00543056	0.303054	0.377986	0.524747
p841	PTER	0.783237	0.238555	3.28326	0.00544054	0.303054	0.532152	0.268172
p3431	URB2	-0.33613	0.102475	-3.2801	0.0054748	0.303054	0.413458	0.210149
p6388	CDH7	-0.265881	0.0812827	-3.27106	0.00557419	0.303054	0.381304	0.950222
p2657	DCTD	0.188691	0.0578061	3.2642	0.00565079	0.303054	0.448834	0.358526
p6708	DLG1	-0.188525	0.0577988	-3.26174	0.00567846	0.303054	0.369979	0.971909
p3726	TACC2	-0.164964	0.0506342	-3.25795	0.00572144	0.303054	0.318598	0.110558
p3236	TPP1	0.429138	0.131727	3.25778	0.00572345	0.303054	0.331638	0.141029
p519	ASPSCR1	0.227791	0.0701468	3.24735	0.00584348	0.303054	0.426155	0.727161
p5664	C16orf70	0.176997	0.0545192	3.24651	0.00585326	0.303054	0.639705	0.277574
p972	DCLK1	-0.284482	0.0876893	-3.2442	0.00588011	0.303054	0.31541	0.861537
p2580	MARK2	-0.143137	0.0442079	-3.23782	0.00595531	0.303054	0.453989	0.38398
p1491	CACNB3	-0.288699	0.0891697	-3.23764	0.00595739	0.303054	0.330675	0.647988
p2522	RUFY3	-0.221661	0.0684837	-3.23669	0.00596864	0.303054	0.375539	0.456777
p3510	PPP2R2D	-0.141995	0.0438814	-3.23588	0.00597832	0.303054	0.386743	0.116746
p5970	SCARB2	0.330117	0.10218	3.23073	0.00603983	0.303054	0.3673	0.608299
p7012	GSTP1	0.461574	0.142874	3.23064	0.0060409	0.303054	0.368508	0.776641
p4099	ASAP3	0.243681	0.0754363	3.23029	0.00604511	0.303054	0.39323	0.591334
p4402	MTM1	0.211285	0.0654306	3.22914	0.00605893	0.303054	0.433084	0.436929
p2385	PCDH10	-0.198896	0.0616065	-3.22849	0.00606683	0.303054	0.419097	0.510241
p2150	GRAMD1B	-0.215127	0.0666863	-3.22595	0.00609753	0.303054	0.361722	0.363236
p2353	PVRL2	0.419019	0.130138	3.21981	0.00617251	0.30431	0.31964	0.327415
p6428	SRPK2	-0.352282	0.109521	-3.21658	0.0062123	0.30431	0.516453	0.133448
p3478	AURKAIP1	-0.578036	0.179886	-3.21335	0.00625229	0.30431	0.30841	0.590932
p2152	USP19	-0.141789	0.0441378	-3.21241	0.006264	0.30431	0.42157	0.819961
p686	SNRK	-0.217639	0.0678277	-3.2087	0.00631036	0.30431	0.427763	0.220573
p2207	DNPH1	0.372506	0.11616	3.20683	0.00633392	0.30431	0.319168	0.0844409
p8454	PSMD5	0.183088	0.0571935	3.2012	0.00640523	0.305947	0.353903	0.606784
p7111	NXT1	0.718531	0.225186	3.19084	0.0065386	0.305947	0.4138	0.626266
p1173	NANS	0.227096	0.07118	3.19045	0.00654364	0.305947	0.41122	0.73026
p7755	MT-ND6	-0.355508	0.111649	-3.18415	0.00662617	0.305947	0.424073	0.885875
p4231	CEP290	-0.197797	0.0621837	-3.18085	0.00666972	0.305947	0.411503	0.521419
p2935	ESD	0.266444	0.083795	3.17971	0.00668484	0.305947	0.384282	0.0674829
p2346	MARK1	-0.196863	0.0619793	-3.17626	0.00673085	0.305947	0.301092	0.324147
p4277	AHNAK	0.57467	0.180975	3.17541	0.00674235	0.305947	0.316856	0.915925
p8003	CLU	0.333396	0.105134	3.17115	0.00679969	0.305947	0.308013	0.466709
p8401	SSH3	0.272625	0.0860959	3.16653	0.00686246	0.305947	0.347419	0.932853
p8528	PRR7	-0.28498	0.0901125	-3.16249	0.00691767	0.305947	0.320996	0.10972
p776	PPP1R21	-0.141807	0.0448781	-3.15983	0.00695444	0.305947	0.372694	0.198705
p1009	RPL39	-0.413688	0.130926	-3.15971	0.00695612	0.305947	0.331773	0.64207
p5052	FBXL18	0.147067	0.0465633	3.15843	0.00697378	0.305947	0.450897	0.247134
p3810	KIAA1549L	-0.234946	0.0744281	-3.15669	0.006998	0.305947	0.390583	0.00261775
p8506	RHOT1	0.158628	0.0502627	3.15599	0.00700774	0.305947	0.312617	0.196128
p5299	VLDLR	-0.255127	0.0808848	-3.1542	0.00703263	0.305947	0.297486	0.00187587
p4374	2023-09-15	1.24505	0.394759	3.15396	0.00703606	0.305947	0.460442	0.713204
p5856	TBC1D22B	-0.166279	0.0527258	-3.15366	0.00704018	0.305947	0.346657	0.916413
p1375	EDNRB	-0.64018	0.203421	-3.14707	0.00713302	0.306955	0.402537	0.61315
p3638	TMEM189-UBE2V1	-0.106543	0.0338602	-3.14655	0.00714049	0.306955	0.508101	0.941464
p2079	UCHL1	0.325595	0.103627	3.14199	0.00720539	0.306955	0.423386	0.198513
p7598	NAGA	0.347737	0.110786	3.13882	0.00725099	0.306955	0.288462	0.319355
p3891	HERC1	-0.123944	0.0395024	-3.13765	0.00726792	0.306955	0.527019	0.3796
p1784	SMARCB1	-0.271103	0.0864194	-3.13706	0.00727633	0.306955	0.288831	0.00700055
p1889	NCK1	-0.145444	0.0464344	-3.13224	0.00734638	0.30794	0.294188	0.0560729
p4741	RAP1GDS1	-0.301681	0.0963664	-3.13057	0.00737091	0.30794	0.356372	0.948458
p8319	NDUFA12	-0.183625	0.0588366	-3.12092	0.0075135	0.30823	0.723818	0.106874
p7958	WDR12	-0.214838	0.0688722	-3.11936	0.00753682	0.30823	0.446337	0.537893
p94	MTHFD1	-1.04184	0.334196	-3.11744	0.00756566	0.30823	0.365339	0.0378186
p1213	NKIRAS2	-0.279757	0.0897692	-3.1164	0.00758127	0.30823	0.288284	0.496878
p6374	DST	0.131538	0.04221	3.11627	0.00758327	0.30823	0.337484	0.982382
p4089	SLC25A44	-0.223458	0.0717196	-3.11571	0.0075917	0.30823	0.295191	0.78303
p1909	CTSB	0.267901	0.0860691	3.11263	0.0076383	0.308673	0.319656	0.335805
p4885	SRCIN1	-0.151802	0.0489498	-3.10119	0.00781394	0.310007	0.292937	0.357704
p4090	GNG13	0.648699	0.209236	3.10031	0.00782751	0.310007	0.427332	0.509741
p4384	BID	-0.259189	0.083613	-3.09987	0.00783442	0.310007	0.283032	0.626398
p1586	LAMTOR4	0.230873	0.0744881	3.09946	0.00784086	0.310007	0.30507	0.830628
p644	ACVR1	-0.41186	0.132957	-3.09769	0.00786834	0.310007	0.346574	0.100777
p4004	DSP	1.44158	0.465545	3.09654	0.0078864	0.310007	0.36031	0.0502926
p1659	NR2C2	0.198439	0.0643515	3.08367	0.0080905	0.31383	0.457706	0.658451
p4652	CDIP1	0.352222	0.114392	3.07909	0.00816445	0.31383	0.328389	0.232217
p4927	TBKBP1	0.264504	0.0859711	3.07666	0.00820404	0.31383	0.443786	0.201046
p6275	RAPGEF2	0.382316	0.124329	3.07503	0.00823054	0.31383	0.425565	0.0856788
p8313	PNMA6C	0.573849	0.186693	3.07376	0.00825137	0.31383	0.338858	0.0754884
p7114	DOS	-0.501479	0.163276	-3.07136	0.00829075	0.31383	0.277451	0.515152
p8284	CTSD	0.365427	0.119132	3.06741	0.00835608	0.31383	0.368146	0.712502
p1399	DGKE	0.307235	0.100226	3.06542	0.00838914	0.31383	0.365205	0.856499
p8601	DHRS1	0.851635	0.278091	3.06243	0.00843895	0.31383	0.41909	0.905048
p7416	VDAC3	0.646222	0.211412	3.05669	0.00853566	0.31383	0.401657	0.707131
p7088	CYSTM1	-0.366406	0.120029	-3.05266	0.00860426	0.31383	0.427422	0.463195
p2569	BAD	-0.177935	0.0582902	-3.05257	0.0086058	0.31383	0.300286	0.224949
p2849	TK2	0.209299	0.0685864	3.05161	0.00862215	0.31383	0.287063	0.891941
p7266	PDIA6	-0.25637	0.0840355	-3.05073	0.00863728	0.31383	0.346444	0.791816
p7753	KIF5C	-0.219111	0.0718794	-3.04831	0.00867883	0.31383	0.330658	0.861133
p8008	SSSCA1	0.191157	0.0627095	3.0483	0.00867901	0.31383	0.348209	0.733577
p4443	VASN	0.196863	0.0646312	3.04594	0.00871969	0.31383	0.424174	0.25263
p6273	RNF170	-0.142674	0.0468475	-3.04551	0.00872728	0.31383	0.697283	0.748883
p6799	PTPN2	-0.215326	0.0707149	-3.04499	0.00873629	0.31383	0.344006	0.221291
p7082	PEX5L	-0.103413	0.0339805	-3.04332	0.00876526	0.31383	0.594711	0.488009
p8600	FHL1	0.356048	0.117	3.04315	0.00876811	0.31383	0.271514	0.152667
p7478	GNAI3	0.310942	0.102327	3.03871	0.00884576	0.31383	0.272146	0.702382
p352	TNPO2	0.188558	0.0621099	3.03588	0.00889558	0.31383	0.369235	0.11243
p1237	HAPLN1	-0.318272	0.10497	-3.03203	0.00896381	0.31383	0.340638	0.436446
p3925	PIGK	-0.263778	0.0870207	-3.03121	0.00897832	0.31383	0.303715	0.26469
p5111	PIGS	-0.235132	0.0776405	-3.02848	0.00902717	0.31383	0.290697	0.0245852
p5187	UBE2C	0.89003	0.293897	3.02838	0.00902893	0.31383	0.415296	0.364658
p2516	KPNA2	-0.403481	0.133243	-3.02815	0.00903293	0.31383	0.40536	0.175937
p4846	DIRAS1	-0.179082	0.0591424	-3.02798	0.00903604	0.31383	0.335034	0.311506
p496	TNPO3	0.364661	0.120935	3.01534	0.00926544	0.32051	0.316873	0.376683
p1593	NOS1	-0.256474	0.085261	-3.0081	0.00939943	0.32343	0.303759	0.319027
p4486	SMPD3	-0.317436	0.105668	-3.00408	0.00947449	0.32343	0.320957	0.620853
p8392	ZDHHC17	-0.169844	0.0565611	-3.00284	0.00949797	0.32343	0.460514	0.366963
p228	CAMK2D	0.580716	0.19343	3.0022	0.00950996	0.32343	0.400346	0.797396
p3271	KALRN	-0.209564	0.0698732	-2.9992	0.00956662	0.32343	0.388237	0.792701
p2410	SHC3	0.245242	0.08182	2.99734	0.00960206	0.32343	0.413989	0.100158
p2364	PITPNM1	-0.116932	0.0390184	-2.99683	0.00961166	0.32343	0.294914	0.807551
p3654	PRKCQ	-0.474614	0.158718	-2.99031	0.00973678	0.326371	0.346679	0.0344091
p6200	TPP2	-0.309146	0.10352	-2.98635	0.00981332	0.327204	0.272015	0.21618
p2332	PLCB1	-0.305953	0.102556	-2.98328	0.00987329	0.327204	0.258142	0.845285
p3078	ATP7A	-0.275083	0.0922595	-2.98162	0.00990577	0.327204	0.380744	0.626603
p2691	PPP6R3	0.10371	0.0348083	2.97946	0.00994832	0.327204	0.278517	0.207533
p6772	RHOA	0.269947	0.0906425	2.97815	0.00997407	0.327204	0.416313	0.504601
p6502	RHOB	0.396868	0.133293	2.97742	0.00998867	0.327204	0.471795	0.519129
p4649	IMPDH1	-0.549982	0.184846	-2.97535	0.0100297	0.327308	0.395289	0.20757
p1390	TENM3	-0.225676	0.0759168	-2.97267	0.010083	0.327811	0.341764	0.119247
p1148	VIM	0.900805	0.304304	2.96021	0.0103349	0.332512	0.262706	0.224749
p2229	BZW2	-0.267954	0.0905232	-2.96006	0.010338	0.332512	0.344141	0.698717
p2842	TENM4	-0.258758	0.087463	-2.95849	0.0103702	0.332512	0.302027	0.404791
p4017	TUBB6	-0.700083	0.236679	-2.95794	0.0103814	0.332512	0.332944	0.680738
p7494	BBS7	0.135381	0.0458522	2.95254	0.0104929	0.332671	0.456085	0.769862
p7151	RAC1	0.371811	0.125949	2.95208	0.0105026	0.332671	0.403446	0.179598
p1296	PTN	0.970163	0.32877	2.95089	0.0105274	0.332671	0.417536	0.939959
p3872	TTL	-0.328216	0.111249	-2.95027	0.0105402	0.332671	0.300718	0.221593
p5842	FAM49B	-0.171025	0.058057	-2.94581	0.0106337	0.334133	0.319897	0.237896
p2606	DUSP14	-0.615037	0.208885	-2.94438	0.0106638	0.334133	0.44005	0.940523
p1282	SLC16A3	-0.592585	0.201579	-2.93972	0.0107626	0.335992	0.297768	0.661324
p5341	TOLLIP	0.163371	0.0556637	2.93495	0.0108646	0.335992	0.465576	0.5838
p3172	UBE2D4	0.368214	0.125479	2.93446	0.0108752	0.335992	0.322845	0.763867
p5399	BANF1	1.07174	0.365401	2.93306	0.0109054	0.335992	0.289174	0.153699
p8024	PMVK	0.390949	0.133477	2.92896	0.0109942	0.335992	0.262271	0.0541189
p1545	CHDH	0.504786	0.172355	2.92875	0.0109988	0.335992	0.412797	0.857764
p7780	DYNLL1	0.365573	0.124836	2.92844	0.0110056	0.335992	0.440734	0.00437415
p5094	ARHGEF6	0.257662	0.0880499	2.92632	0.0110518	0.335992	0.277279	0.262735
p6197	S100A6	0.548432	0.18758	2.92373	0.0111086	0.335992	0.357222	0.180241
p1150	DPYSL3	0.239698	0.0819876	2.92359	0.0111117	0.335992	0.470478	0.950394
p1082	CYP20A1	0.431595	0.147871	2.91872	0.0112191	0.337099	0.358469	0.779608
p7765	KDM8	-0.168744	0.0578207	-2.9184	0.0112262	0.337099	0.426848	0.479267
p6804	OLFM1	-0.348969	0.119777	-2.9135	0.0113356	0.339204	0.269175	0.618953
p7116	KIDINS220	-0.179933	0.0619276	-2.90553	0.0115155	0.343401	0.306258	0.524275
p6782	SYN2	0.77307	0.266383	2.9021	0.0115939	0.34455	0.399083	0.176595
p1650	SH2D5	0.255031	0.0879594	2.89941	0.0116556	0.345198	0.490829	0.808846
p6625	CDK5R2	-0.256901	0.0887448	-2.89482	0.0117617	0.346928	0.407706	0.494127
p1163	LHPP	0.415038	0.143478	2.8927	0.0118112	0.346928	0.278718	0.128152
p3920	GNB1	0.704143	0.243504	2.89171	0.0118344	0.346928	0.375301	0.343305
p4346	COQ10A	0.449143	0.155469	2.88895	0.0118989	0.347347	0.327385	0.327091
p28	SLC25A28	0.463042	0.160351	2.88768	0.011929	0.347347	0.287683	0.664606
p8288	CTSZ	0.469661	0.162971	2.88187	0.0120665	0.347955	0.252385	0.453951
p2405	RPL28	-0.319381	0.110908	-2.87971	0.0121182	0.347955	0.455827	0.937118
p3227	NMRAL1	0.754521	0.262035	2.87947	0.0121239	0.347955	0.502116	0.924214
p5459	CLSTN1	0.811421	0.281894	2.87846	0.0121481	0.347955	0.385107	0.925263
p3191	TMEM55B	0.321617	0.111737	2.87834	0.0121511	0.347955	0.402623	0.472758
p5086	NRBP1	0.250354	0.0870597	2.87566	0.0122154	0.347971	0.405737	0.271068
p5714	ETHE1	0.387563	0.134806	2.87497	0.0122321	0.347971	0.307706	0.146451
p7505	TP53I3	-0.301953	0.105094	-2.87316	0.0122759	0.348073	0.312985	0.0713557
p1047	ARFGEF3	-0.119586	0.041666	-2.8701	0.0123503	0.348463	0.343952	0.930236
p7986	ASAH1	0.858346	0.299151	2.86928	0.0123703	0.348463	0.341002	0.5305
p4132	PAFAH1B1	0.321299	0.112058	2.86725	0.01242	0.348727	0.526462	0.969763
p2982	BCAN	0.242228	0.0846019	2.86315	0.0125208	0.35042	0.261242	0.888083
p2428	SNRPD2	0.254252	0.0888591	2.8613	0.0125667	0.350571	0.308195	0.118724
p2296	NPC2	0.669423	0.234341	2.85663	0.0126831	0.351958	0.252493	0.608017
p2665	FAM210A	-0.181265	0.0634791	-2.85551	0.0127109	0.351958	0.36444	0.584856
p562	C1QA	0.887642	0.311189	2.85242	0.0127888	0.351958	0.337377	0.132009
p291	TSN	0.362556	0.12716	2.85117	0.0128202	0.351958	0.401263	0.00176173
p1186	TUBB2A	0.265178	0.0930157	2.8509	0.0128271	0.351958	0.436204	0.360483
p7541	ABCC8	-0.275247	0.0966466	-2.84797	0.0129014	0.351958	0.256516	0.255423
p2590	RTN3	0.912366	0.320437	2.84726	0.0129196	0.351958	0.370454	0.264116
p7676	PPP1R3E	0.316568	0.111257	2.84539	0.0129674	0.351958	0.33336	0.772859
p7414	OSBP2	-0.271434	0.0954601	-2.84343	0.0130175	0.351958	0.238559	0.32065
p3811	PCBD2	0.262114	0.0922385	2.8417	0.013062	0.351958	0.309417	0.18414
p8227	CRYL1	0.471449	0.165909	2.84162	0.0130641	0.351958	0.307808	0.521574
p2272	GPC6	-0.272098	0.0960226	-2.83368	0.0132701	0.356398	0.234108	0.653578
p4833	EMC3	-0.165946	0.0586461	-2.82961	0.0133771	0.357574	0.365283	0.505807
p3369	RPL32	-0.391337	0.138337	-2.82887	0.0133966	0.357574	0.353968	0.35261
p3293	NDUFC2	-0.306438	0.108732	-2.81827	0.0136792	0.363094	0.527861	0.82859
p6143	ZNF185	0.408844	0.145085	2.81797	0.0136874	0.363094	0.324299	0.0224409
p1481	TUBB3	0.307083	0.10915	2.8134	0.0138111	0.365256	0.301416	0.849525
p3959	SH3BGRL3	-0.276686	0.0985368	-2.80795	0.0139601	0.367566	0.369139	0.801543
p3500	NT5C2	0.204398	0.0728146	2.8071	0.0139835	0.367566	0.306535	0.302644
p4425	POTEJ	0.781166	0.279107	2.7988	0.0142138	0.372487	0.378391	0.149375
p8532	KCNIP2	0.491251	0.175698	2.796	0.0142925	0.37255	0.292994	0.0862907
p7227	TPM3	0.396553	0.141847	2.79565	0.0143023	0.37255	0.316946	0.0391001
p965	ACTN4	-0.23328	0.0835351	-2.7926	0.0143883	0.373665	0.456133	0.478701
p6913	CCDC97	0.20626	0.0740648	2.78486	0.014609	0.378259	0.32042	0.697654
p528	DBI	0.261297	0.0940319	2.77881	0.0147838	0.381169	0.331689	0.307057
p7055	ARL5B	-0.134373	0.0483716	-2.77793	0.0148095	0.381169	0.479538	0.307185
p5729	ASTN2	-0.240879	0.086845	-2.77367	0.0149342	0.383236	0.274631	0.204673
p1346	FAM221A	0.660128	0.238332	2.76978	0.0150487	0.383621	0.271424	0.458373
p5499	SNRPB	0.132859	0.048009	2.76737	0.0151202	0.383621	0.22603	0.686913
p2946	CYTH2	-0.187197	0.0676493	-2.76717	0.0151261	0.383621	0.242159	0.816133
p2279	MSL1	0.22226	0.0803209	2.76715	0.0151266	0.383621	0.361242	0.350026
p2470	RGS4	-0.457901	0.165608	-2.76497	0.0151916	0.384143	0.270332	0.616943
p7488	RPN2	-0.0825343	0.0299288	-2.75769	0.0154105	0.38689	0.370201	0.448541
p6049	PTP4A2	0.676341	0.245287	2.75735	0.0154209	0.38689	0.32925	0.61142
p4323	HSPA8	-0.155058	0.0562593	-2.75613	0.0154579	0.38689	0.23296	0.627856
p8141	ITCH	-0.293953	0.106682	-2.75542	0.0154792	0.38689	0.350565	0.294911
p5346	PDCD10	-0.169747	0.0617522	-2.74885	0.0156804	0.39079	0.268615	0.70916
p5653	ATPAF2	0.240783	0.087686	2.74597	0.0157693	0.391023	0.252619	0.439867
p3919	ZC3H15	-0.26275	0.0956978	-2.74562	0.0157802	0.391023	0.524567	0.505118
p7364	CD109	0.416119	0.151886	2.73969	0.0159649	0.393745	0.315796	0.290971
p4829	TIMM21	-0.212658	0.077636	-2.73917	0.0159811	0.393745	0.358808	0.846206
p7387	NDUFA3	-0.302922	0.110831	-2.7332	0.0161694	0.397254	0.46169	0.639729
p868	WDR19	0.369231	0.135165	2.7317	0.0162171	0.397295	0.356447	0.574325
p5354	TRAF2	0.262571	0.0962841	2.72704	0.0163659	0.398923	0.396611	0.79141
p5377	POLR3A	0.209064	0.0767214	2.72498	0.0164324	0.398923	0.282461	0.947753
p3391	MYL12B	-0.118354	0.0434491	-2.72397	0.0164649	0.398923	0.245113	0.714568
p7190	PLP2	0.311164	0.114236	2.72387	0.016468	0.398923	0.267253	0.470242
p3117	MTRF1L	-0.34473	0.12667	-2.72148	0.0165454	0.399283	0.32437	0.892743
p6948	ANAPC4	0.209728	0.07709	2.72056	0.0165752	0.399283	0.331353	0.0491404
p4812	RMND1	0.260273	0.0958333	2.7159	0.0167275	0.400558	0.231322	0.47807
p7889	TFRC	-0.508352	0.187196	-2.71561	0.016737	0.400558	0.270004	0.867889
p3349	PPP1CA	0.162769	0.0600176	2.71202	0.016855	0.400558	0.373278	0.445781
p1090	KPNB1	0.0959771	0.0353998	2.71123	0.0168811	0.400558	0.252228	0.292565
p7599	RGS7BP	-0.210028	0.0774908	-2.71036	0.0169099	0.400558	0.255052	0.844004
p2992	TANC2	-0.16025	0.059141	-2.70963	0.0169341	0.400558	0.31347	0.457944
p4192	ALDH9A1	0.331682	0.122433	2.70908	0.0169524	0.400558	0.21812	0.514394
p6557	NDUFV3	-0.252759	0.0934322	-2.70526	0.0170797	0.402466	0.388484	0.507441
p1638	SRI	1.02247	0.378348	2.70247	0.0171734	0.403576	0.258941	0.285106
p8325	RAB6A	-0.122921	0.0455322	-2.69964	0.0172688	0.403849	0.232755	0.876133
p4658	HLA-C	-1.60808	0.595728	-2.69935	0.0172785	0.403849	0.204009	0.905259
p1847	UTRN	0.15365	0.0570021	2.69551	0.0174092	0.403889	0.26264	0.902113
p1196	COA5	0.591153	0.219327	2.6953	0.0174161	0.403889	0.324057	0.508989
p2193	AHCYL2	0.250915	0.0932015	2.69218	0.017523	0.403889	0.244018	0.700124
p1181	HSP90AA1	-0.207695	0.0771728	-2.69129	0.0175534	0.403889	0.366252	0.728896
p3292	NCKAP5L	-0.383244	0.142522	-2.68901	0.0176319	0.403889	0.305815	0.931501
p4445	PRKG2	-0.334977	0.124727	-2.68569	0.017747	0.403889	0.224498	0.0226885
p2970	COL4A5	0.480959	0.179229	2.68349	0.0178235	0.403889	0.364934	0.837238
p2358	SCRN1	0.216674	0.0807576	2.68302	0.01784	0.403889	0.261593	0.52116
p5762	SLC12A6	-0.137424	0.0512205	-2.68299	0.017841	0.403889	0.371097	0.836348
p7327	CNTNAP3	0.308157	0.114962	2.68052	0.0179273	0.403889	0.27373	0.893316
p7345	CD99	1.01018	0.3769	2.68024	0.017937	0.403889	0.425843	0.272155
p4450	COPZ1	-0.160859	0.0600222	-2.67999	0.017946	0.403889	0.306092	0.42513
p2099	NDUFB8	-0.25731	0.0960357	-2.67932	0.0179695	0.403889	0.375174	0.795392
p2244	LYNX1	1.07121	0.399905	2.67866	0.0179927	0.403889	0.35939	0.887787
p7516	NCDN	0.228231	0.0852118	2.6784	0.0180018	0.403889	0.287051	0.0543353
p8028	PNPO	0.261376	0.0976185	2.67752	0.0180326	0.403889	0.208238	0.053346
p4716	C2orf47	-0.201741	0.0753961	-2.67575	0.0180954	0.403889	0.398073	0.0468448
p3474	PCOLCE	0.678734	0.253791	2.67439	0.0181436	0.403889	0.347941	0.561346
p6219	ACTN4	-0.173358	0.0648419	-2.67354	0.0181736	0.403889	0.248188	0.845567
p7147	ENO1	0.156935	0.0587244	2.6724	0.0182142	0.403889	0.240423	0.929201
p909	GFAP	0.786254	0.294451	2.67024	0.0182913	0.404502	0.268456	0.644423
p7073	RBM19	-0.216566	0.0811586	-2.66843	0.0183563	0.404502	0.228421	0.597846
p3223	HBS1L	-0.181517	0.0680443	-2.66764	0.0183846	0.404502	0.201571	0.332042
p8589	MRPL47	-0.348192	0.130748	-2.66307	0.0185494	0.404502	0.392021	0.0608386
p6153	SFXN1	-0.164792	0.0618866	-2.66281	0.0185589	0.404502	0.334008	0.527396
p6264	LRRC8C	-0.310399	0.116588	-2.66236	0.0185753	0.404502	0.263895	0.634736
p5361	EMB	-0.286198	0.107499	-2.66233	0.0185761	0.404502	0.404226	0.0340051
p5093	PI4KB	-0.325896	0.12246	-2.66124	0.0186161	0.404502	0.461711	0.0457157
p6359	GABRG1	-0.421456	0.158512	-2.65883	0.0187038	0.405389	0.216404	0.130662
p1539	RNF114	0.219279	0.082551	2.65628	0.018797	0.406391	0.225156	0.587911
p2861	MAOB	0.335799	0.126506	2.65441	0.018866	0.406866	0.263189	0.547744
p577	MAP4	1.0297	0.388378	2.6513	0.018981	0.408328	0.307455	0.0388625
p1557	RPS6KA2	0.150243	0.0567042	2.6496	0.0190441	0.408669	0.216395	0.0119796
p3884	PRODH	0.422101	0.159456	2.64714	0.0191358	0.40962	0.221241	0.123704
p7883	CDK16	-0.126433	0.0478005	-2.64502	0.0192151	0.409732	0.297654	0.45643
p7137	DNAJB4	-0.232186	0.0878005	-2.64447	0.0192358	0.409732	0.220747	0.830941
p7992	PCP4	-0.603493	0.229208	-2.63296	0.0196727	0.417165	0.479982	0.80335
p7763	CDK5RAP3	0.272943	0.103674	2.63271	0.0196821	0.417165	0.325546	0.00596004
p1743	DNM1L	-0.31375	0.11923	-2.63148	0.0197295	0.417165	0.359709	0.502447
p2104	DYM	0.12424	0.047243	2.6298	0.0197941	0.41722	0.464635	0.844313
p3503	SERGEF	-0.294321	0.111955	-2.62891	0.0198285	0.41722	0.344845	0.573
p7501	EMC2	-0.194854	0.0742622	-2.62386	0.0200246	0.420185	0.24685	0.294987
p773	ITGB8	0.311108	0.118617	2.62279	0.0200667	0.420185	0.294803	0.0581693
p7758	MRPL30	-0.307533	0.117312	-2.62149	0.0201174	0.420231	0.275729	0.715526
p6435	AKT3	-0.131942	0.0504321	-2.61623	0.0203247	0.423538	0.201832	0.645649
p1022	GMPR2	0.344865	0.131961	2.61338	0.0204378	0.424199	0.189316	0.542179
p7201	TRIO	-0.174049	0.0666169	-2.61269	0.0204653	0.424199	0.249977	0.297915
p526	GJA1	0.555798	0.212808	2.61173	0.0205036	0.424199	0.222878	0.0433017
p3437	SNX29	0.358836	0.137544	2.60888	0.0206179	0.424274	0.18389	0.664588
p6635	ZAK	0.423051	0.162188	2.60839	0.0206373	0.424274	0.230362	0.347806
p2090	SSBP4	-0.409027	0.156838	-2.60797	0.0206544	0.424274	0.502717	0.663676
p7123	KLHL4	-0.256638	0.0984694	-2.60628	0.0207226	0.424477	0.24327	0.220579
p8602	STAT6	0.25598	0.098254	2.60529	0.0207625	0.424477	0.317395	0.834688
p3314	SDCBP	0.250262	0.0961278	2.60343	0.0208378	0.425013	0.307082	0.768819
p3385	CAPN2	0.26426	0.101635	2.60008	0.0209739	0.426782	0.268426	0.123274
p5738	UNC119B	0.227971	0.0877536	2.59785	0.0210652	0.427633	0.33227	0.188389
p6828	DCD	0.561649	0.216354	2.59598	0.0211422	0.428192	0.369167	0.453252
p3713	PAICS	0.17344	0.0669434	2.59085	0.0213543	0.43127	0.365973	0.216726
p459	COL4A1	0.37999	0.14672	2.58989	0.021394	0.43127	0.339963	0.677619
p1385	ALCAM	-0.200888	0.0777223	-2.58469	0.0216115	0.432759	0.338371	0.526339
p453	NME1	1.60721	0.622001	2.58394	0.0216431	0.432759	0.477206	0.0610739
p4633	C2orf69	0.185988	0.0720444	2.58157	0.0217428	0.432759	0.327831	0.659634
p6932	CDC42	0.614832	0.238258	2.58053	0.0217869	0.432759	0.262626	0.559152
p787	COPS6	0.206005	0.0798833	2.57883	0.0218592	0.432759	0.258815	0.608133
p360	PI4KB	0.0959397	0.0372053	2.57866	0.0218665	0.432759	0.184483	0.858323
p6689	CA7	-0.31537	0.122382	-2.57693	0.0219397	0.432759	0.179499	0.708217
p7531	RBBP4	-0.322665	0.125238	-2.57642	0.0219616	0.432759	0.242265	0.478973
p6528	FBXO41	-0.196683	0.0763455	-2.57623	0.0219699	0.432759	0.327552	0.654676
p5335	PAM	0.338557	0.13142	2.57616	0.0219729	0.432759	0.259414	0.607333
p7879	PLXNA4	-0.18871	0.0732827	-2.5751	0.0220182	0.432759	0.207649	0.599154
p3289	TOR1B	-0.369972	0.143868	-2.57161	0.0221677	0.434177	0.177738	0.667718
p5854	ARPC1A	-0.127956	0.0497673	-2.57108	0.0221908	0.434177	0.229727	0.515753
p1781	TTLL1	-0.191271	0.0745278	-2.56644	0.0223916	0.436547	0.317804	0.947678
p171	BCAT1	-0.231965	0.0904371	-2.56493	0.0224573	0.436547	0.20437	0.4877
p816	GRIN3A	-0.30465	0.118871	-2.56286	0.0225479	0.436547	0.241166	0.669703
p1001	ENC1	-0.750792	0.293069	-2.56183	0.0225928	0.436547	0.203097	0.295761
p6892	CRH	-0.514815	0.201029	-2.5609	0.0226335	0.436547	0.262195	0.713248
p4275	CTSF	0.255096	0.0997169	2.5582	0.0227525	0.436547	0.233192	0.620086
p7254	SPIRE1	-0.112903	0.0441388	-2.55791	0.0227653	0.436547	0.513903	0.689531
p2108	SPRED3	-0.426838	0.166902	-2.55742	0.0227869	0.436547	0.258435	0.38682
p8307	PPM1B	-0.275492	0.107749	-2.5568	0.0228146	0.436547	0.298312	0.422155
p1331	MBOAT7	0.392272	0.153437	2.55658	0.0228244	0.436547	0.22874	0.145032
p1366	IRGQ	-0.227828	0.089148	-2.55561	0.0228672	0.436547	0.23612	0.453453
p5701	ITGAM	-0.337799	0.13228	-2.55366	0.0229538	0.436703	0.199245	0.202628
p2811	ORC2	0.20918	0.0819499	2.55253	0.0230042	0.436703	0.312491	0.0549442
p6548	CADM3	0.262629	0.102955	2.55091	0.0230768	0.436703	0.195713	0.212197
p7320	PRKAB2	0.345028	0.135258	2.55089	0.0230777	0.436703	0.244049	0.170277
p7919	WDR35	0.270186	0.105967	2.54973	0.0231295	0.436703	0.292629	0.906676
p6449	RQCD1	-0.0820185	0.0321873	-2.54816	0.0231998	0.436703	0.517312	0.902128
p7943	TESC	-0.327679	0.128651	-2.54705	0.0232502	0.436703	0.200829	0.414527
p4524	TELO2	0.174283	0.0684429	2.5464	0.0232794	0.436703	0.415991	0.465957
p2778	RPL35A	-0.324941	0.127755	-2.54346	0.0234123	0.437202	0.288353	0.0494196
p1988	MGLL	-0.233274	0.0917371	-2.54285	0.0234402	0.437202	0.173554	0.70259
p6950	KLHL3	-0.347009	0.136485	-2.54246	0.0234576	0.437202	0.192115	0.118806
p847	NDUFS4	-0.237848	0.0936542	-2.53964	0.0235864	0.437973	0.566617	0.119552
p2991	GNAO1	0.431247	0.169827	2.53933	0.0236003	0.437973	0.172323	0.620012
p2634	TTC9B	-0.288609	0.113731	-2.53765	0.0236773	0.438461	0.291104	0.0538743
p3472	AADAT	-0.31934	0.125947	-2.5355	0.0237763	0.439354	0.259277	0.337481
p5936	CD44	0.651054	0.257366	2.52968	0.0240458	0.442983	0.167296	0.845561
p1468	ARPC3	-0.215217	0.085132	-2.52804	0.0241223	0.442983	0.218089	0.535387
p7664	DTNA	0.283125	0.112111	2.5254	0.024246	0.442983	0.201973	0.433834
p8473	ARVCF	0.206888	0.0819368	2.52497	0.0242663	0.442983	0.188914	0.18541
p7286	RPS12	0.439616	0.174139	2.52452	0.0242874	0.442983	0.284882	0.0430677
p5383	WDFY1	0.325569	0.129061	2.5226	0.0243778	0.442983	0.32839	0.697864
p643	TRNT1	-0.339298	0.134527	-2.52216	0.0243984	0.442983	0.346462	0.278459
p7672	GRID1	-0.18294	0.0725826	-2.52043	0.0244802	0.442983	0.235391	0.0313354
p7173	U2AF1	0.314889	0.124947	2.52017	0.0244925	0.442983	0.295488	0.179392
p1547	NEDD4L	-0.236426	0.093845	-2.51933	0.0245326	0.442983	0.212408	0.170181
p7064	GNG4	0.430457	0.170867	2.51925	0.0245362	0.442983	0.277993	0.458367
p6166	SMOC1	0.667806	0.265512	2.51516	0.0247311	0.443086	0.249574	0.138304
p6416	PSMD14	-0.080339	0.031947	-2.51476	0.0247504	0.443086	0.242898	0.609694
p2595	OLFML3	1.31615	0.523568	2.51381	0.0247958	0.443086	0.203181	0.613116
p541	YES1	0.141806	0.0564149	2.51363	0.0248043	0.443086	0.319547	0.714609
p3123	CDKN2C	0.259155	0.103104	2.51353	0.024809	0.443086	0.192931	0.108237
p959	NKAIN3	0.361771	0.143977	2.5127	0.0248493	0.443086	0.259736	0.135966
p4909	SLC24A3	-0.269776	0.107543	-2.50855	0.0250495	0.445737	0.315459	0.554899
p2165	KANK1	0.14863	0.0592909	2.50679	0.0251345	0.446331	0.351852	0.232619
p2032	TMEFF2	0.403406	0.161021	2.5053	0.0252069	0.4467	0.195049	0.731693
p7893	PCDHGA3	-0.193241	0.0772457	-2.50164	0.025386	0.446865	0.316762	0.57267
p99	SELENBP1	0.309705	0.123821	2.50124	0.0254057	0.446865	0.210552	0.528721
p480	FBXW7	-0.427379	0.170887	-2.50095	0.0254201	0.446865	0.175771	0.0943603
p6905	SNAP29	-0.169393	0.0677955	-2.49858	0.0255365	0.446865	0.201357	0.580696
p317	TBCD	0.167844	0.0672024	2.4976	0.0255851	0.446865	0.273428	0.0443987
p5740	NDN	-0.310081	0.124198	-2.49667	0.0256308	0.446865	0.199593	0.171411
p4946	SCAI	-0.333407	0.133707	-2.49357	0.0257848	0.446865	0.191242	0.00878488
p514	BBS5	0.20613	0.0826776	2.49318	0.0258045	0.446865	0.167951	0.0690394
p7192	TRAPPC13	0.547014	0.21949	2.4922	0.0258532	0.446865	0.27462	0.206605
p4104	ATP13A1	-0.130719	0.0524801	-2.49083	0.0259216	0.446865	0.240509	0.757295
p5283	ACTN4	-0.342096	0.137478	-2.48837	0.0260451	0.446865	0.285089	0.899118
p3902	TENM1	-0.290283	0.116693	-2.48758	0.0260848	0.446865	0.19292	0.324638
p8418	CCDC186	-0.201657	0.0810754	-2.48727	0.0261004	0.446865	0.218868	0.217953
p104	AP4S1	-0.222983	0.089659	-2.48701	0.0261134	0.446865	0.288169	0.793547
p3719	ITM2A	-0.89097	0.358336	-2.48641	0.026144	0.446865	0.202548	0.0960112
p8283	MAT2B	0.207776	0.0835804	2.48594	0.0261677	0.446865	0.179619	0.862992
p3496	PANK1	-0.199579	0.0802867	-2.48582	0.0261733	0.446865	0.248045	0.894763
p1065	KIF27	-0.733881	0.295382	-2.48451	0.0262397	0.446865	0.303813	0.344897
p5457	LDHA	-0.258312	0.103999	-2.48378	0.0262766	0.446865	0.190394	0.0604964
p4656	LPHN3	-0.235935	0.0950082	-2.48331	0.0263007	0.446865	0.1981	0.647725
p714	C10orf32	0.174209	0.0701522	2.4833	0.0263013	0.446865	0.190077	0.929961
p407	CAND1	0.188914	0.0761173	2.48187	0.0263736	0.447214	0.274932	0.12541
p3448	LYPLA1	-0.17862	0.0720864	-2.47786	0.0265785	0.449426	0.158705	0.956873
p1	VAMP1	0.437026	0.176448	2.4768	0.026633	0.449426	0.304135	0.76058
p6349	ACSF2	0.312057	0.126069	2.47529	0.0267107	0.449426	0.190108	0.645566
p4125	UPF1	0.122495	0.0495031	2.47449	0.0267516	0.449426	0.234501	0.0181657
p4864	DGKZ	-0.189943	0.0767676	-2.47426	0.0267639	0.449426	0.220751	0.596846
p2534	TOMM6	-0.295833	0.119784	-2.46973	0.0269984	0.449891	0.179568	0.484944
p5295	CHID1	0.189212	0.0766441	2.46871	0.0270514	0.449891	0.169161	0.0316222
p3247	NPTN	0.16465	0.0666972	2.46862	0.0270565	0.449891	0.304379	0.0453906
p201	PITPNB	-0.190113	0.0770396	-2.46773	0.0271029	0.449891	0.158151	0.491456
p5799	NDUFS5	-0.244627	0.0991596	-2.467	0.0271408	0.449891	0.486243	0.356825
p4141	ZNF385A	-0.264218	0.107157	-2.46571	0.0272082	0.449891	0.362562	0.107399
p8394	SRGAP3	-0.154502	0.0626896	-2.46455	0.0272691	0.449891	0.232734	0.64222
p3114	MAPK9	-0.149093	0.0605219	-2.46346	0.0273266	0.449891	0.268378	0.625703
p1537	DNAJC3	-0.24895	0.101066	-2.46323	0.0273386	0.449891	0.168516	0.323982
p1425	KCNA6	-0.40347	0.163807	-2.46308	0.0273463	0.449891	0.21351	0.00403111
p8013	EIF4G2	-0.149293	0.0606407	-2.46193	0.0274073	0.449891	0.433463	0.94433
p8192	PDE4D	-0.161191	0.0654914	-2.46125	0.027443	0.449891	0.280675	0.302377
p581	PYGB	0.288195	0.117115	2.46078	0.0274679	0.449891	0.167161	0.52384
p4065	PPM1E	-0.174384	0.0709009	-2.45955	0.027533	0.450104	0.254358	0.706686
p6026	IFT140	0.261542	0.10643	2.4574	0.0276473	0.45112	0.348843	0.361037
p6094	SLC25A13	-0.189039	0.0769828	-2.4556	0.0277432	0.451149	0.451488	0.0838783
p136	RAB10	-0.10006	0.0407667	-2.45444	0.0278051	0.451149	0.198564	0.194418
p2601	KLF12	-0.324272	0.132168	-2.45348	0.0278564	0.451149	0.159144	0.949957
p7517	LY6H	0.527012	0.214849	2.45294	0.0278855	0.451149	0.411453	0.0584307
p7947	CCDC136	-0.248611	0.101374	-2.4524	0.0279145	0.451149	0.286532	0.593958
p7223	MGEA5	0.34043	0.138865	2.45152	0.027962	0.451149	0.333454	0.00713713
p6104	NDUFB1	-0.243101	0.0993918	-2.44589	0.0282665	0.455212	0.503789	0.723948
p7365	NDRG3	0.531343	0.217579	2.44207	0.028475	0.457717	0.354098	0.73703
p6239	C2CD5	0.138419	0.0568055	2.43672	0.028769	0.460383	0.428062	0.725867
p8109	CNTN4	-0.253088	0.103881	-2.43634	0.0287903	0.460383	0.160186	0.557008
p4852	ASPHD2	0.355671	0.145997	2.43615	0.0288006	0.460383	0.450644	0.81998
p1137	RASAL2	-0.0860794	0.0353505	-2.43502	0.0288631	0.460531	0.259467	0.0468615
p1514	TMEM120A	0.498547	0.204973	2.43226	0.029017	0.462112	0.201421	0.338938
p6983	NDUFB4	-0.169698	0.0697966	-2.43132	0.029069	0.462112	0.51959	0.513042
p8599	VCAN	1.43093	0.589121	2.42892	0.0292033	0.462902	0.224799	0.519273
p2593	BCL2L1	-0.164801	0.067899	-2.42714	0.0293033	0.462902	0.314916	0.212803
p4587	MPZ	1.05745	0.435696	2.42703	0.0293094	0.462902	0.314578	0.295937
p5050	PLCB4	-0.184881	0.076189	-2.42662	0.0293328	0.462902	0.204343	0.273585
p3762	ERBB2IP	0.171428	0.0707297	2.42371	0.0294973	0.464649	0.413325	0.493969
p1751	FERMT2	0.181322	0.0748505	2.42245	0.0295683	0.464921	0.328993	0.0490104
p2949	ATP2B2	-0.241719	0.0998967	-2.41969	0.0297253	0.466508	0.163689	0.386585
p1866	ECHDC2	0.345118	0.142682	2.41879	0.0297771	0.466508	0.335923	0.964544
p2547	PCBP3	0.290244	0.120047	2.41775	0.0298361	0.466587	0.227393	0.89458
p1347	TSTD2	0.876338	0.363191	2.41289	0.0301159	0.469623	0.217073	0.242914
p3374	NFIA	0.286026	0.118568	2.41233	0.030148	0.469623	0.178056	0.09734
p8204	YWHAQ	0.324616	0.134717	2.40962	0.0303053	0.469623	0.374161	0.759178
p3355	B3GAT3	-0.157797	0.0654915	-2.40942	0.0303166	0.469623	0.477517	0.54031
p138	TMEM132D	-0.175279	0.0727744	-2.40853	0.0303685	0.469623	0.342751	0.287648
p2890	CDK14	-0.164485	0.0683022	-2.4082	0.030388	0.469623	0.313553	0.30966
p1859	LPHN3	-0.29588	0.122916	-2.40717	0.0304479	0.469623	0.219798	0.931545
p8090	ARHGEF11	-0.103396	0.0429583	-2.40688	0.0304647	0.469623	0.227264	0.100696
p870	HAPLN3	-0.402634	0.167382	-2.40548	0.0305465	0.470046	0.220875	0.892149
p8241	SLITRK3	-0.242007	0.100824	-2.40028	0.0308522	0.473298	0.195176	0.54635
p3946	ABCC4	0.232543	0.0969506	2.39857	0.0309537	0.473298	0.51883	0.00346321
p6757	STRIP1	-0.120736	0.0503396	-2.39842	0.0309624	0.473298	0.150848	0.176144
p635	PSMB5	-0.222527	0.0928051	-2.39778	0.0310002	0.473298	0.153959	0.939122
p4309	ERGIC2	-0.257677	0.107605	-2.39465	0.0311866	0.473298	0.221748	0.787707
p2994	GRHPR	0.164764	0.0688064	2.3946	0.0311898	0.473298	0.424681	0.753677
p7655	BAI1	-0.237415	0.0991635	-2.39418	0.0312149	0.473298	0.192461	0.217575
p5924	CXADR	-0.344287	0.143883	-2.39282	0.031296	0.473298	0.437077	0.826513
p4521	ACAT2	-0.203644	0.0851114	-2.39267	0.0313051	0.473298	0.301035	0.638392
p7039	RPL7	-0.19896	0.0831574	-2.39257	0.0313111	0.473298	0.267743	0.287411
p1801	CYCS	-0.334311	0.139878	-2.39002	0.0314645	0.473298	0.249025	0.570802
p6139	LINGO2	-0.178198	0.0745623	-2.38992	0.0314707	0.473298	0.205929	0.727929
p5194	RAP2C	0.129782	0.0543417	2.38826	0.0315702	0.473298	0.409865	0.332232
p326	RPL13	-0.453963	0.190196	-2.38681	0.0316581	0.473298	0.311235	0.0505615
p3782	NDUFB11	-0.190945	0.0800237	-2.38611	0.0317005	0.473298	0.447136	0.538014
p3021	XIAP	0.119681	0.0501605	2.38595	0.0317101	0.473298	0.508271	0.62971
p2359	PSMB6	-0.170993	0.071673	-2.38575	0.0317227	0.473298	0.225707	0.0621405
p5666	EMC7	-0.165664	0.0694812	-2.38431	0.0318102	0.473298	0.202867	0.0629943
p2414	FGF12	-0.270774	0.113641	-2.38272	0.0319068	0.473298	0.344765	0.675103
p5629	DYNLT3	0.487656	0.20469	2.38241	0.0319255	0.473298	0.231805	0.131684
p6871	UBXN10	0.246939	0.103684	2.38165	0.031972	0.473298	0.468392	0.61143
p7920	CD99	0.305539	0.128304	2.38137	0.0319893	0.473298	0.72719	0.124609
p6048	RPL5	-0.18085	0.0759635	-2.38075	0.0320269	0.473298	0.225252	0.548145
p7175	FBXO2	0.278851	0.117179	2.37971	0.032091	0.473298	0.167542	0.743589
p7203	TMEM63B	-0.159942	0.0672267	-2.37914	0.0321261	0.473298	0.481964	0.545855
p5251	UQCRQ	-0.165829	0.0697682	-2.37685	0.0322667	0.474561	0.377647	0.152798
p6069	ARFGEF1	-0.150408	0.0633772	-2.37322	0.0324916	0.47616	0.175657	0.845212
p8398	LNPEP	-0.173356	0.0731277	-2.3706	0.0326547	0.47616	0.165506	0.421125
p6126	PRPS1	0.1801	0.0759772	2.37045	0.0326637	0.47616	0.212833	0.0719946
p5071	ABCC1	-0.225256	0.0950318	-2.37032	0.032672	0.47616	0.202129	0.433884
p2208	ITPKB	0.245467	0.103588	2.36964	0.0327142	0.47616	0.146328	0.303225
p343	PDE1B	0.195495	0.0825029	2.36955	0.03272	0.47616	0.203367	0.536971
p4616	DLC1	-0.1727	0.0729339	-2.3679	0.032823	0.47616	0.139446	0.274866
p3537	ADORA1	-0.351354	0.148421	-2.36728	0.032862	0.47616	0.197706	0.425116
p979	GDPD5	-0.216488	0.0914865	-2.36634	0.0329211	0.47616	0.172144	0.0874279
p6538	MDGA2	-0.153033	0.0646761	-2.36615	0.032933	0.47616	0.151871	0.743926
p2916	SMAD2	0.163833	0.0692627	2.36539	0.032981	0.47616	0.195943	0.56902
p6300	MTCH2	0.162179	0.068601	2.36409	0.0330631	0.476318	0.209449	0.215763
p6162	DHX8	-0.221624	0.0938001	-2.36273	0.033149	0.476318	0.395955	0.824401
p5766	IREB2	-0.188332	0.0797139	-2.3626	0.0331572	0.476318	0.38392	0.579264
p63	HS1BP3	-0.249514	0.105788	-2.35862	0.0334099	0.47875	0.209782	0.192083
p6868	RIMS4	-0.220813	0.0936996	-2.35661	0.0335381	0.47875	0.292576	0.816874
p8440	EPHB6	0.106352	0.0451304	2.35656	0.0335413	0.47875	0.276341	0.468578
p6966	HSPB6	0.33767	0.14334	2.35572	0.033595	0.47875	0.367089	0.332865
p1976	PPM1K	0.362464	0.154029	2.35322	0.0337555	0.47875	0.301273	0.283682
p4735	KPNA5	0.177976	0.0756386	2.35297	0.0337715	0.47875	0.157188	0.935163
p8048	SLMAP	-0.0767273	0.0326135	-2.35262	0.0337942	0.47875	0.132772	0.57547
p5789	NDUFA13	-0.236671	0.100643	-2.3516	0.03386	0.47875	0.413048	0.830744
p7194	BRE	0.131973	0.0561555	2.35014	0.0339545	0.47875	0.453245	0.424704
p8095	PTPRR	-0.305049	0.12981	-2.34996	0.0339662	0.47875	0.143382	0.282937
p4547	FKBP2	0.385605	0.164134	2.34934	0.0340064	0.47875	0.263067	0.236504
p4304	RIN1	0.337047	0.143524	2.34836	0.0340695	0.47875	0.423951	0.201185
p2802	ART3	0.443172	0.188719	2.34832	0.0340724	0.47875	0.260918	0.973476
p1645	PLEKHM3	0.163727	0.0697343	2.34787	0.0341015	0.47875	0.469248	0.110192
p6033	PSPH	-0.131933	0.0562674	-2.34475	0.0343051	0.480827	0.262294	0.57418
p5654	VTA1	-0.19289	0.0823724	-2.34168	0.0345059	0.482378	0.167078	0.117495
p3307	TMEM175	0.239638	0.102358	2.34117	0.0345394	0.482378	0.441224	0.400331
p6501	ACSL5	-0.386712	0.165247	-2.34021	0.0346029	0.482378	0.199538	0.0522115
p6849	ASTN1	-0.138783	0.0593431	-2.33866	0.0347054	0.482378	0.302631	0.255065
p3873	PPAPDC3	0.335866	0.143698	2.33731	0.0347944	0.482378	0.152774	0.830641
p1326	SMCO4	0.591646	0.253201	2.33667	0.0348369	0.482378	0.258664	0.918141
p2291	ARHGEF2	-0.205698	0.0880586	-2.33593	0.0348861	0.482378	0.281512	0.700343
p8174	SIPA1L2	-0.125161	0.0536101	-2.33465	0.0349713	0.482378	0.405598	0.65467
p4515	ITPR2	0.22388	0.0959068	2.33435	0.0349911	0.482378	0.149254	0.510188
p603	FAIM	-0.336088	0.144006	-2.33384	0.035025	0.482378	0.316479	0.0981825
p5985	ATRIP	-1.62101	0.694586	-2.33377	0.0350293	0.482378	0.186737	0.0199499
p7805	FSD1	-0.251048	0.107636	-2.33238	0.0351227	0.482895	0.135975	0.065722
p7360	DOPEY1	-0.168572	0.0723493	-2.32997	0.0352834	0.483561	0.218684	0.596749
p408	CNIH4	-0.158656	0.0681086	-2.32946	0.035318	0.483561	0.191895	0.748247
p2307	ECI1	0.379518	0.162944	2.32913	0.0353401	0.483561	0.186049	0.540109
p419	C17orf100	-0.439878	0.188925	-2.32832	0.0353948	0.483561	0.129945	0.169009
p6486	PRDX1	0.196078	0.0842663	2.32688	0.0354915	0.484117	0.384524	0.425108
p1848	CCDC58	0.397435	0.171077	2.32313	0.0357456	0.486306	0.273467	0.768401
p8368	2023-03-02	0.26247	0.113016	2.32241	0.0357945	0.486306	0.190679	0.941723
p412	UNC13A	-0.316097	0.13613	-2.32203	0.0358206	0.486306	0.201593	0.0221596
p2040	ARPC4	-0.186096	0.0801797	-2.32099	0.0358912	0.4865	0.133549	0.493721
p1981	ABLIM3	0.344398	0.148567	2.31814	0.0360864	0.48838	0.231493	0.788372
p728	ARHGEF3	-0.449403	0.193997	-2.31655	0.0361952	0.489087	0.23291	0.583601
p253	S100A12	-1.19274	0.51522	-2.315	0.0363021	0.489168	0.251068	0.420375
p3531	KPTN	0.169542	0.0732485	2.31461	0.036329	0.489168	0.269066	0.931449
p1888	LRFN1	-0.143796	0.0621435	-2.31393	0.0363758	0.489168	0.252532	0.14041
p3418	UQCRFS1	-0.224355	0.0970411	-2.31195	0.0365127	0.489168	0.401778	0.02063
p6529	RPS9	-0.244606	0.105886	-2.3101	0.0366417	0.489168	0.428716	0.129643
p4691	CHST1	0.19069	0.0825484	2.31004	0.0366457	0.489168	0.26369	0.743069
p8607	RPS6KB1	-0.1503	0.0650792	-2.30949	0.0366841	0.489168	0.122631	0.504878
p3969	PARD6A	-0.201655	0.0873244	-2.30927	0.0366995	0.489168	0.420259	0.408757
p5257	HINT1	0.240119	0.103988	2.30911	0.0367103	0.489168	0.386706	0.628137
p133	DNAJB11	-0.197111	0.0855601	-2.30377	0.0370839	0.493358	0.129861	0.127521
p8286	SEC23IP	-0.188968	0.0820533	-2.30299	0.0371388	0.493358	0.145176	0.534758
p2323	N4BP3	-0.281878	0.122495	-2.30114	0.0372698	0.493821	0.142372	0.486985
p7468	TMEM41B	-0.234657	0.102063	-2.29913	0.0374118	0.493821	0.120512	0.891082
p2721	TGFBR3	0.211745	0.0921232	2.2985	0.0374565	0.493821	0.145406	0.507951
p8199	PTPN23	0.100709	0.0438193	2.29828	0.0374725	0.493821	0.288114	0.843717
p375	FXYD7	-0.127024	0.0552837	-2.29768	0.0375153	0.493821	0.332617	0.714038
p6665	PLIN4	0.654839	0.285025	2.29748	0.0375289	0.493821	0.244368	0.235013
p2188	FABP7	0.355556	0.154891	2.29552	0.0376688	0.493821	0.160838	0.503967
p3324	RALB	-0.111332	0.0485049	-2.29527	0.0376869	0.493821	0.57077	0.099552
p4081	PHLDA1	0.560216	0.244075	2.29526	0.0376875	0.493821	0.224254	0.478061
p1026	SHB	-0.636108	0.277506	-2.29223	0.0379044	0.494242	0.148876	0.00160142
p5334	HDDC2	0.225823	0.0985325	2.29187	0.0379305	0.494242	0.163365	0.711791
p8593	C16orf45	0.250062	0.109161	2.29077	0.0380094	0.494242	0.217688	0.486282
p2330	BPNT1	0.238488	0.104145	2.28995	0.0380683	0.494242	0.377199	0.63791
p1616	GET4	0.116748	0.0510195	2.28831	0.038187	0.494242	0.326579	0.135657
p8524	C6orf89	-0.139624	0.0610452	-2.28722	0.0382657	0.494242	0.203549	0.942905
p1430	FBXL8	-0.212068	0.0927277	-2.287	0.0382817	0.494242	0.148078	0.881512
p2656	KIAA0368	-0.113601	0.0496838	-2.28648	0.0383194	0.494242	0.186951	0.010021
p1030	KIAA1549	-0.255353	0.111716	-2.28573	0.0383742	0.494242	0.127631	0.444151
p2005	KIT	-0.338335	0.148056	-2.28519	0.0384132	0.494242	0.195189	0.982993
p318	QPCTL	-0.230084	0.100695	-2.28495	0.0384304	0.494242	0.228263	0.0277105
p7217	CYB5R3	0.216674	0.0948689	2.28394	0.0385045	0.494242	0.307349	0.97764
p5491	MAPK3	0.180997	0.0792944	2.28259	0.0386024	0.494242	0.122128	0.641375
p7003	WDR59	0.0833737	0.0365287	2.28242	0.0386151	0.494242	0.504156	0.425836
p1969	CSDE1	-0.105051	0.0460279	-2.28234	0.0386208	0.494242	0.389844	0.0759592
p3595	DYNC1H1	-0.143214	0.0627539	-2.28216	0.0386341	0.494242	0.247316	0.57996
p2118	PGM3	0.299603	0.131407	2.27995	0.0387956	0.495004	0.231512	0.851038
p3000	PHACTR1	-0.269798	0.118344	-2.27978	0.0388082	0.495004	0.206263	0.932707
p2499	GABRA1	-0.192606	0.0845902	-2.27694	0.0390177	0.49579	0.376265	0.0433988
p7637	GGT7	-0.192974	0.0848256	-2.27495	0.0391644	0.49579	0.193032	0.32612
p6235	CYB5R1	0.321822	0.141466	2.27491	0.0391677	0.49579	0.436908	0.914782
p525	ARNTL	-0.255702	0.11241	-2.27473	0.0391808	0.49579	0.125995	0.746485
p5084	JUP	0.526631	0.231528	2.27459	0.0391915	0.49579	0.225111	0.448707
p4508	HLCS	-0.169345	0.0744941	-2.27326	0.0392897	0.49579	0.127954	0.00665796
p4568	MKLN1	-0.107914	0.0474789	-2.27289	0.0393175	0.49579	0.314987	0.142602
p2417	AAK1	0.357867	0.157494	2.27226	0.0393646	0.49579	0.15382	0.389953
p8461	ZMPSTE24	-0.159412	0.0701813	-2.27143	0.0394264	0.49579	0.40947	0.257518
p2954	UBL5	0.328477	0.144669	2.27054	0.0394925	0.49579	0.138149	0.100874
p5917	KCNA3	-0.171505	0.0755386	-2.27043	0.0395004	0.49579	0.231485	0.480522
p1877	DDX20	-0.187968	0.0828291	-2.26935	0.0395817	0.496091	0.161974	0.574878
p3086	IDE	-0.131291	0.0579329	-2.26626	0.0398132	0.497941	0.121575	0.153058
p4093	LRRN3	0.656952	0.289937	2.26584	0.0398445	0.497941	0.170295	0.889754
p3823	EEF2K	0.405974	0.179271	2.26458	0.0399396	0.498409	0.28738	0.219097
p8403	ITFG3	-0.132188	0.0583937	-2.26373	0.0400038	0.498491	0.190441	0.938175
p6346	DNAJB14	-0.208782	0.0922715	-2.26269	0.0400826	0.498754	0.404265	0.503448
p4342	ASPH	0.181191	0.0801384	2.26097	0.0402126	0.499181	0.447983	0.503166
p2453	ATE1	0.171341	0.0757908	2.26071	0.0402323	0.499181	0.190304	0.804947
p5506	SLC17A6	-0.471839	0.208982	-2.2578	0.0404543	0.501215	0.246656	0.222845
p7184	SRPK1	-0.202312	0.0897178	-2.25499	0.0406696	0.50208	0.442495	0.516591
p7909	TMEM70	0.247518	0.109787	2.25454	0.0407039	0.50208	0.444364	0.655447
p771	TUBAL3	0.165603	0.0734694	2.25404	0.0407424	0.50208	0.355111	0.551779
p3283	NKIRAS1	-0.183439	0.0813887	-2.25386	0.0407563	0.50208	0.367585	0.166787
p5156	SPRED1	-0.180882	0.0803692	-2.25064	0.0410047	0.503776	0.125	0.280255
p5931	CAAP1	-0.192381	0.0854813	-2.25056	0.0410105	0.503776	0.413937	0.0742917
p7979	ATL3	0.220239	0.0979837	2.24771	0.0412315	0.504307	0.210319	0.122899
p2751	TRPM4	0.218607	0.0972615	2.24762	0.0412383	0.504307	0.376722	0.300587
p6479	TIMM50	0.168888	0.0751606	2.24703	0.0412845	0.504307	0.120308	0.905253
p5160	TREX1	0.455561	0.202742	2.247	0.0412869	0.504307	0.124133	0.959179
p780	AKAP13	0.245068	0.109103	2.24621	0.0413483	0.504344	0.112498	0.898971
p7384	SLC8A3	-0.258442	0.115103	-2.24531	0.0414186	0.50449	0.113303	0.416923
p1731	SLCO1C1	-0.453537	0.202365	-2.24118	0.041742	0.50731	0.229377	0.503049
p6811	EHBP1	-0.109355	0.0488225	-2.23985	0.0418467	0.50731	0.310506	0.801742
p4848	ANXA2	0.586793	0.262104	2.23878	0.0419311	0.50731	0.125606	0.714445
p1933	TBC1D24	0.197627	0.0883238	2.23753	0.0420298	0.50731	0.405819	0.140392
p3498	NAPA	0.157618	0.0704463	2.23742	0.0420387	0.50731	0.366798	0.26584
p7739	ACOT9	0.190234	0.0850272	2.23733	0.042046	0.50731	0.361725	0.368773
p2708	FXYD7	0.752934	0.336663	2.23646	0.0421147	0.50731	0.206636	0.651258
p8567	NALCN	-0.148251	0.066308	-2.23579	0.0421675	0.50731	0.467111	0.182096
p837	PTPRJ	-0.166035	0.0742665	-2.23566	0.0421781	0.50731	0.165518	0.624389
p1992	NRN1	-0.294051	0.131795	-2.23112	0.0425403	0.510956	0.292198	0.664206
p1156	ELMO2	0.134076	0.0601523	2.22895	0.0427145	0.511882	0.262454	0.469898
p4674	USP13	0.26193	0.117527	2.22868	0.0427357	0.511882	0.177734	0.426581
p5296	PRTFDC1	0.299085	0.134349	2.22618	0.0429374	0.513586	0.384676	0.950836
p7690	PIGT	-0.192135	0.0864022	-2.22372	0.043136	0.514859	0.11438	0.102873
p2448	GCSH	0.430725	0.193758	2.223	0.0431946	0.514859	0.208395	0.662941
p1551	FBXO21	0.135981	0.0611868	2.2224	0.0432436	0.514859	0.140965	0.070692
p7500	NPM3	-0.197401	0.0888655	-2.22135	0.0433288	0.514859	0.143515	0.990964
p6014	SIRT6	-0.30855	0.138912	-2.22119	0.0433415	0.514859	0.195149	0.0766725
p1842	ALKBH5	0.237605	0.107119	2.21814	0.0435908	0.514946	0.174994	0.196979
p8339	LMAN2	0.158199	0.07139	2.21598	0.043768	0.514946	0.189198	0.748646
p578	FKBP7	0.399118	0.180131	2.21571	0.0437907	0.514946	0.319873	0.302386
p5473	PRKAG1	0.159136	0.0718341	2.21532	0.0438221	0.514946	0.105794	0.362558
p5196	TST	0.309332	0.139659	2.21492	0.0438557	0.514946	0.154589	0.21463
p446	RGS3	-0.404079	0.182443	-2.21482	0.0438636	0.514946	0.218185	0.227654
p2085	NAV1	-0.177006	0.079946	-2.21407	0.0439252	0.514946	0.168729	0.118406
p7651	TPMT	0.389402	0.175892	2.21387	0.0439422	0.514946	0.424064	0.490525
p4290	VAMP5	0.377593	0.170579	2.21359	0.043965	0.514946	0.164414	0.904704
p5353	ALKBH6	-0.157372	0.0711003	-2.21338	0.0439824	0.514946	0.216053	0.765667
p2166	BBS9	0.133468	0.0603076	2.21312	0.0440038	0.514946	0.100439	0.212431
p4095	CLYBL	-0.77247	0.349257	-2.21175	0.0441169	0.51502	0.111414	0.49164
p8359	CCP110	-0.28628	0.129476	-2.21107	0.0441734	0.51502	0.229912	0.564046
p5446	WDR18	-0.13807	0.0624499	-2.21089	0.0441888	0.51502	0.134425	0.60492
p8634	BRSK2	-0.0898987	0.040677	-2.21006	0.0442571	0.515122	0.10109	0.909055
p1486	SORT1	0.343909	0.15572	2.2085	0.0443867	0.51574	0.150016	0.418673
p1057	ZC3H7A	0.141798	0.064281	2.20591	0.0446033	0.51574	0.306772	0.418321
p7633	DDHD1	-0.199541	0.0904901	-2.20511	0.0446699	0.51574	0.102387	0.44551
p3559	HOMER1	-0.253709	0.115065	-2.20493	0.0446856	0.51574	0.112816	0.608573
p7115	NAV3	-0.207135	0.0939466	-2.20482	0.0446944	0.51574	0.268668	0.685273
p3484	C1QTNF4	-0.241335	0.109493	-2.20411	0.0447537	0.51574	0.228831	0.769926
p864	CDC40	-0.217673	0.0987619	-2.20402	0.0447617	0.51574	0.100169	0.83671
p5755	HSDL2	0.1976	0.0896666	2.20371	0.0447873	0.51574	0.107835	0.0946475
p1697	TBC1D14	-0.163738	0.0743496	-2.20227	0.044909	0.516453	0.233154	0.601467
p7409	PITRM1	-0.864054	0.393	-2.19861	0.045218	0.518029	0.160756	0.896719
p6177	PSMD3	-0.13896	0.0632096	-2.19839	0.0452365	0.518029	0.1051	0.111516
p1733	CDC42BPA	0.782897	0.356318	2.19719	0.0453386	0.518029	0.106874	0.631886
p1093	KCNIP4	0.151457	0.0689775	2.19574	0.0454614	0.518029	0.110882	0.890775
p3615	CHN2	-0.236498	0.10773	-2.19528	0.045501	0.518029	0.22041	0.251436
p5572	SUCLG2	0.218997	0.0997896	2.19459	0.0455601	0.518029	0.216235	0.346984
p3094	NECAP2	0.250779	0.114294	2.19414	0.0455978	0.518029	0.0989762	0.561085
p3662	SERINC1	0.296032	0.135058	2.1919	0.0457903	0.518029	0.225749	0.554115
p1761	ROCK2	-0.112457	0.0513077	-2.19181	0.0457972	0.518029	0.167551	0.349609
p1322	ZNRF1	-0.326476	0.148959	-2.19172	0.0458052	0.518029	0.170005	0.308912
p4478	MARK3	-0.0991372	0.0452399	-2.19137	0.0458358	0.518029	0.133404	0.823188
p1980	NTAN1	-0.289071	0.131941	-2.19092	0.0458744	0.518029	0.38712	0.347679
p1460	SYTL4	0.537503	0.245333	2.19091	0.0458745	0.518029	0.128578	0.968167
p4449	SLC1A4	0.243588	0.111187	2.1908	0.0458846	0.518029	0.108118	0.16197
p2419	SFXN4	-0.145208	0.0663334	-2.18906	0.0460337	0.518331	0.414627	0.313082
p6003	CNKSR3	-0.200326	0.0915594	-2.18793	0.0461312	0.518331	0.257332	0.501724
p3773	BIRC6	-0.136206	0.0622597	-2.18771	0.0461502	0.518331	0.121131	0.238655
p3310	TBC1D4	0.984501	0.450016	2.1877	0.0461511	0.518331	0.22517	0.814187
p3887	ACOT2	0.375964	0.172013	2.18567	0.0463274	0.519636	0.255686	0.9697
p1198	ARC	-0.331802	0.151967	-2.18339	0.0465254	0.521181	0.228125	0.637913
p7328	TSC22D2	-0.107117	0.049077	-2.18262	0.0465918	0.521189	0.252453	0.156324
p7102	GSK3A	-0.123603	0.0566468	-2.18199	0.0466467	0.521189	0.165604	0.873481
p7084	ING1	0.217831	0.0999008	2.18047	0.04678	0.521668	0.244899	0.815018
p2952	LRRN1	-0.285518	0.130982	-2.17983	0.0468354	0.521668	0.177598	0.383555
p5692	APLNR	0.734684	0.337098	2.17943	0.0468705	0.521668	0.140872	0.707573
p2797	ARHGEF7	-0.187238	0.0860047	-2.17707	0.0470785	0.523082	0.18036	0.0677768
p4543	CAMKV	-0.212747	0.0977654	-2.1761	0.0471639	0.523082	0.408865	0.821094
p2640	MARK2	-0.241106	0.110902	-2.17404	0.0473457	0.523082	0.194581	0.786163
p4839	PALM3	0.2674	0.123155	2.17124	0.0475935	0.523082	0.182201	0.838176
p3432	NDUFS6	-0.25097	0.115611	-2.17081	0.0476321	0.523082	0.51672	0.587456
p3737	JAKMIP1	-0.208555	0.0961139	-2.16988	0.0477151	0.523082	0.0952089	0.56866
p6039	COX6A1	-0.195938	0.090337	-2.16897	0.0477959	0.523082	0.501512	0.113161
p2746	FAHD2A	-0.107811	0.0497102	-2.16879	0.0478116	0.523082	0.415742	0.380842
p5657	NICN1	-0.179376	0.082723	-2.1684	0.0478469	0.523082	0.117668	0.68861
p7961	DTNA	0.384837	0.177578	2.16715	0.0479585	0.523082	0.150213	0.533197
p932	CETN2	0.209773	0.0967999	2.16708	0.0479646	0.523082	0.167721	0.927955
p4447	FTSJ2	-0.243481	0.112359	-2.16699	0.0479732	0.523082	0.40022	0.818006
p5542	C17orf75	0.14822	0.0684068	2.16675	0.0479945	0.523082	0.1083	0.0624264
p4170	PRKACB	0.577564	0.266595	2.16645	0.0480213	0.523082	0.127255	0.46843
p2828	IKBKG	0.156984	0.0724693	2.16622	0.0480419	0.523082	0.261392	0.822266
p4356	COPS8	-0.0702824	0.0324451	-2.16619	0.0480444	0.523082	0.146614	0.0454852
p3652	C2orf72	0.379785	0.17535	2.16587	0.0480732	0.523082	0.103383	0.775507
p2310	ATAD3A	-0.188696	0.0871284	-2.16573	0.0480862	0.523082	0.162827	0.681533
p4682	MTCH1	0.145423	0.0672127	2.16363	0.0482746	0.524471	0.131797	0.509651
p5735	SUN1	0.172095	0.0795839	2.16243	0.0483829	0.524988	0.29394	0.651355
p4291	DNM1	1.13586	0.525681	2.16075	0.0485351	0.525967	0.235338	0.861872
p968	ANK3	0.283161	0.131088	2.16009	0.0485947	0.525967	0.264492	0.858839
p1584	CRTAC1	-0.15922	0.0738043	-2.15733	0.0488452	0.5279	0.213871	0.457525
p7781	HNRNPH2	0.198934	0.0922368	2.15678	0.0488954	0.5279	0.393169	0.442422
p3031	R3HDM2	-0.253563	0.117739	-2.1536	0.0491861	0.530375	0.122408	0.764262
p7228	TBC1D23	-0.185655	0.0862706	-2.152	0.0493327	0.530686	0.104156	0.0112056
p252	FRMPD4	-0.135413	0.0629259	-2.15195	0.0493376	0.530686	0.215747	0.0907251
p6754	DNAJC28	-0.35196	0.163765	-2.14918	0.0495927	0.53106	0.316814	0.12838
p2647	C19orf26	-0.542385	0.252462	-2.14838	0.0496664	0.53106	0.119216	0.415185
p4176	COL4A3BP	-0.0750219	0.0349287	-2.14786	0.0497146	0.53106	0.381118	0.723077
p2542	NETO1	-0.293117	0.136497	-2.14742	0.0497556	0.53106	0.0986603	0.0294589
p54	KMT2D	0.234005	0.109026	2.14633	0.0498561	0.53106	0.237369	0.835695
p3530	ACSL4	-0.178326	0.0830877	-2.14623	0.0498655	0.53106	0.197267	0.440597
p6196	MRPL57	-0.225211	0.10494	-2.1461	0.0498782	0.53106	0.2813	0.635273
p6105	DKK3	0.246721	0.115022	2.14498	0.0499819	0.53106	0.122274	0.763539
p5400	WDR26	-0.101173	0.047187	-2.14407	0.0500663	0.53106	0.116886	0.475167
p5788	CYP2S1	0.299408	0.139647	2.14403	0.0500708	0.53106	0.309159	0.636379
p4446	ADSS	-0.236203	0.110192	-2.14356	0.0501142	0.53106	0.0969351	0.925989
p903	CD99L2	0.633552	0.295565	2.14353	0.050117	0.53106	0.133974	0.0180988
p6648	PENK	-0.541238	0.25265	-2.14225	0.0502367	0.53106	0.0876608	0.289004
p8206	IMPACT	0.206095	0.0962601	2.14102	0.0503516	0.53106	0.234263	0.210359
p4883	MED9	-0.231474	0.108117	-2.14096	0.0503573	0.53106	0.137573	0.504449
p8073	EXOSC5	-0.170093	0.0794756	-2.14019	0.0504297	0.53106	0.202147	0.212563
p2874	OXLD1	0.166153	0.0776494	2.13979	0.0504674	0.53106	0.160728	0.017596
p2492	SHMT2	-0.327706	0.153167	-2.13953	0.0504916	0.53106	0.197425	0.612709
p8200	F13A1	0.564285	0.263805	2.13902	0.0505392	0.53106	0.349847	0.0733524
p6465	WDR13	-0.143691	0.0672851	-2.13555	0.0508661	0.533237	0.211819	0.976817
p3377	ENGASE	-0.342454	0.160436	-2.13452	0.0509642	0.533237	0.238297	0.407048
p4499	RPP30	0.287677	0.134815	2.13387	0.0510255	0.533237	0.160682	0.509706
p3770	PTPRS	-0.179896	0.0843131	-2.13367	0.0510449	0.533237	0.227691	0.575915
p3381	AP3S1	-0.159639	0.0748976	-2.13143	0.0512577	0.533237	0.154647	0.316742
p826	PSMC3	-0.0747622	0.0350976	-2.13012	0.0513821	0.533237	0.277856	0.390508
p6117	TWF2	-0.128686	0.0604321	-2.12943	0.0514479	0.533237	0.197348	0.618416
p296	OLFM2	-0.29896	0.14044	-2.12874	0.0515142	0.533237	0.255345	0.0952123
p6397	SNX33	0.273902	0.128677	2.1286	0.0515274	0.533237	0.152725	0.031327
p662	ACTN2	-0.296823	0.139516	-2.12752	0.0516309	0.533237	0.0888882	0.519892
p7259	SLC7A6	-0.379844	0.178543	-2.12747	0.051636	0.533237	0.118283	0.484767
p1002	FNBP1L	-0.179379	0.0843281	-2.12715	0.0516662	0.533237	0.244544	0.963064
p3125	DDX27	-0.134364	0.063176	-2.12682	0.051698	0.533237	0.191459	0.512213
p911	SPON1	0.178795	0.0840992	2.126	0.0517773	0.533237	0.141087	0.450327
p3645	HSP90AB1	-0.163707	0.0770056	-2.12591	0.0517861	0.533237	0.142314	0.475087
p2577	CKMT2	-0.33598	0.158046	-2.12584	0.0517923	0.533237	0.190286	0.653989
p3599	NDUFB5	-0.23382	0.109998	-2.12567	0.0518083	0.533237	0.399009	0.592961
p5044	RCAN1	0.136601	0.0642829	2.125	0.0518732	0.533237	0.221726	0.760127
p2258	RAB11A	-0.0942604	0.0443675	-2.12454	0.0519179	0.533237	0.315894	0.245218
p3754	COX20	-0.229936	0.108372	-2.12172	0.0521897	0.534556	0.32025	0.424074
p7804	CCDC132	-0.118388	0.0558071	-2.12139	0.0522223	0.534556	0.205887	0.651826
p7945	MRPL32	0.255456	0.120429	2.12121	0.0522394	0.534556	0.471422	0.726229
p415	TRAPPC10	0.0704191	0.0332108	2.12037	0.0523212	0.534556	0.200544	0.812218
p3047	SLC25A52	-0.259957	0.12262	-2.12002	0.0523553	0.534556	0.257853	0.466437
p1990	MARK2	-0.188091	0.0888016	-2.1181	0.0525415	0.535484	0.160395	0.777454
p5117	LIMS1	0.158265	0.0747383	2.11758	0.0525922	0.535484	0.227392	0.659869
p895	SPRYD7	-0.132013	0.0623756	-2.11642	0.0527055	0.535484	0.174743	0.874513
p2416	RBM5	-0.160808	0.0760059	-2.11573	0.0527728	0.535484	0.213438	0.186631
p8579	PTPRD	-0.125097	0.0591642	-2.1144	0.0529036	0.535484	0.112	0.580198
p7434	RGS7	-0.131494	0.0622083	-2.11377	0.0529651	0.535484	0.287905	0.0626149
p3119	GLS	-0.161991	0.0766369	-2.11374	0.0529677	0.535484	0.125171	0.533996
p5359	CMBL	0.128711	0.0609021	2.11341	0.0530001	0.535484	0.185787	0.343385
p4282	IFT122	0.23998	0.113553	2.11338	0.0530035	0.535484	0.241804	0.91178
p1416	EMC10	-0.129255	0.0611963	-2.11214	0.0531253	0.535773	0.0961293	0.21207
p3930	NOL3	0.374564	0.177486	2.11038	0.0532985	0.535773	0.250384	0.797185
p6694	NDUFB10	-0.19218	0.0910709	-2.11023	0.0533141	0.535773	0.257076	0.136046
p2677	TCEB2	-0.0838922	0.0397687	-2.1095	0.0533857	0.535773	0.147486	0.303434
p7908	SNX5	0.0872918	0.0413883	2.10909	0.0534262	0.535773	0.201057	0.437581
p7833	2023-09-07	-0.0728493	0.0345657	-2.10756	0.053578	0.535773	0.114236	0.58108
p1243	CSNK2A1	-0.129681	0.0615701	-2.10624	0.0537093	0.535773	0.136556	0.207312
p7659	MIOS	0.150189	0.071344	2.10514	0.0538185	0.535773	0.104938	0.0073733
p1320	PDPN	0.657547	0.312517	2.10404	0.0539288	0.535773	0.175177	0.700456
p5719	HOOK3	-0.111988	0.0532942	-2.10132	0.0542004	0.535773	0.280428	0.932823
p4549	CCDC85B	-0.341844	0.162681	-2.10132	0.0542009	0.535773	0.126152	0.197168
p3373	DLG4	-0.166644	0.0793258	-2.10076	0.0542572	0.535773	0.106451	0.452678
p1096	COMMD4	0.183077	0.0871528	2.10064	0.0542683	0.535773	0.0996111	0.11541
p1521	HSPB1	0.316238	0.150547	2.1006	0.0542731	0.535773	0.361942	0.667815
p106	PTPRS	-0.376658	0.179326	-2.1004	0.0542925	0.535773	0.103496	0.134076
p8547	B4GAT1	0.263373	0.125394	2.10036	0.0542972	0.535773	0.283351	0.0699969
p8250	RALGAPA1	-0.0763159	0.0363441	-2.09982	0.0543516	0.535773	0.160641	0.279457
p5785	TSC2	0.101188	0.0481985	2.09939	0.054394	0.535773	0.522999	0.321247
p2941	SCFD2	0.0950967	0.0453049	2.09904	0.0544296	0.535773	0.229395	0.306179
p2779	XKR4	-0.243254	0.115963	-2.09768	0.0545668	0.535773	0.207822	0.513213
p6241	ATP2C1	-0.153123	0.0730001	-2.09757	0.0545776	0.535773	0.202935	0.656986
p4725	CAMK1G	0.364508	0.173813	2.09713	0.0546224	0.535773	0.2728	0.446829
p3743	AP4M1	-0.146622	0.0699171	-2.09709	0.0546267	0.535773	0.428113	0.293827
p4293	PDE6D	-0.133506	0.063677	-2.09661	0.0546745	0.535773	0.183697	0.630103
p7643	LRFN4	-0.275357	0.131358	-2.09623	0.0547134	0.535773	0.282325	0.694265
p4934	FSD1L	-0.221022	0.105486	-2.09528	0.0548093	0.535773	0.221863	0.659716
p5621	PDLIM1	0.409327	0.195451	2.09427	0.0549121	0.535773	0.175212	0.629442
p1401	SH3GLB1	-0.164468	0.0785372	-2.09414	0.0549249	0.535773	0.146911	0.544065
p3193	KANK2	0.404649	0.193269	2.09371	0.054969	0.535773	0.121312	0.076491
p5706	DPH2	-0.230833	0.110264	-2.09346	0.0549946	0.535773	0.260262	0.370905
p3971	PTK7	0.213402	0.101945	2.09331	0.0550096	0.535773	0.215987	0.192732
p4436	GOT1	-0.163678	0.0782021	-2.09302	0.0550392	0.535773	0.11427	0.247478
p2280	GID4	-0.356237	0.170233	-2.09265	0.0550766	0.535773	0.0845773	0.561869
p1453	PYCR1	0.23764	0.113595	2.09199	0.0551439	0.535826	0.331111	0.306522
p3688	DAGLA	-0.14551	0.0696077	-2.09043	0.0553026	0.536366	0.104497	0.667296
p6084	SLC35F6	0.163736	0.0783338	2.09023	0.0553236	0.536366	0.137207	0.98783
p5118	NDUFA6	-0.239735	0.114763	-2.08895	0.0554542	0.53664	0.351748	0.066413
p7978	DSCR3	0.282438	0.135264	2.08805	0.0555467	0.53664	0.280134	0.223551
p8584	FGD1	-0.257376	0.123285	-2.08766	0.0555867	0.53664	0.326731	0.604393
p6817	MDGA1	-0.348124	0.166764	-2.08753	0.0556	0.53664	0.0872531	0.560024
p4525	PIP5K1B	-0.185161	0.0887486	-2.08636	0.0557208	0.536758	0.406809	0.0790844
p7359	OPHN1	0.149305	0.071568	2.0862	0.0557364	0.536758	0.223105	0.511008
p3889	TNPO1	0.0839251	0.0402656	2.08429	0.0559339	0.53806	0.405107	0.257342
p6545	TMSB10	-0.473689	0.227422	-2.08286	0.0560813	0.538728	0.398401	0.0936281
p3775	CSE1L	0.136786	0.0656865	2.08241	0.0561279	0.538728	0.0891983	0.328339
p2443	CPSF3L	-0.134508	0.0646796	-2.07961	0.0564191	0.540542	0.24928	0.869882
p1562	NBEA	-0.107031	0.0514827	-2.07897	0.056486	0.540542	0.101018	0.124131
p4631	RFTN1	-0.251965	0.121234	-2.07835	0.0565505	0.540542	0.218792	0.912235
p7623	NADK	-0.191946	0.0923624	-2.07819	0.0565669	0.540542	0.202421	0.801467
p5749	CALB1	-0.383413	0.184619	-2.07677	0.0567148	0.541335	0.077298	0.216069
p5631	GSTZ1	-0.564365	0.271834	-2.07614	0.0567816	0.541335	0.155019	0.571319
p5427	MICU3	-0.143725	0.0692564	-2.07526	0.0568736	0.541335	0.333655	0.450362
p1076	ST7	-0.132214	0.0637454	-2.07409	0.0569956	0.541335	0.106155	0.776076
p7955	PLXNB2	0.159758	0.0770307	2.07395	0.0570104	0.541335	0.165587	0.146616
p751	C1orf123	0.216664	0.104498	2.07339	0.0570701	0.541335	0.178127	0.308796
p6303	DTD1	0.128326	0.061897	2.07322	0.057088	0.541335	0.264215	0.85086
p1959	SEPHS1	-0.174011	0.0839785	-2.07209	0.0572062	0.541453	0.115993	0.073629
p6781	QPRT	0.287841	0.138925	2.07191	0.0572257	0.541453	0.343092	0.801103
p2195	TIMM44	-0.151368	0.0731513	-2.06925	0.0575067	0.543198	0.0852954	0.434558
p2722	GOLGA7B	-0.193163	0.0933773	-2.06862	0.0575731	0.543198	0.098969	0.637751
p7424	GFAP	0.451504	0.218326	2.06802	0.0576366	0.543198	0.191829	0.214547
p4325	ICMT	-0.288061	0.139309	-2.06779	0.0576614	0.543198	0.105639	0.453681
p5273	DDN	-0.277417	0.134227	-2.06677	0.0577699	0.543386	0.0930812	0.58615
p2618	TTC28	0.308654	0.149367	2.06642	0.057807	0.543386	0.218261	0.181033
p7589	USP15	-0.213773	0.103573	-2.06399	0.0580668	0.545235	0.194167	0.915549
p8198	IMPA1	0.257115	0.124693	2.06199	0.0582809	0.545699	0.119951	0.574337
p5837	SLC12A2	-0.286781	0.139092	-2.0618	0.0583011	0.545699	0.197398	0.57496
p3083	PSMG2	0.16657	0.0807971	2.06159	0.0583235	0.545699	0.258351	0.556238
p6434	INPP5J	-0.249298	0.120952	-2.06114	0.0583721	0.545699	0.186799	0.160249
p1257	APPBP2	-0.161466	0.0783797	-2.06005	0.0584888	0.545699	0.104621	0.372335
p3817	DPH1	-0.422445	0.205071	-2.05999	0.0584948	0.545699	0.351361	0.0468094
p5108	HOPX	0.835795	0.405871	2.05926	0.0585735	0.545845	0.143373	0.470697
p7248	RB1	-0.178251	0.0866218	-2.05781	0.0587305	0.545861	0.112402	0.187033
p5265	MAN1C1	0.196601	0.0955391	2.0578	0.0587312	0.545861	0.100967	0.932404
p6399	PVALB	-0.525738	0.255585	-2.05699	0.0588186	0.545861	0.363805	0.366871
p3412	ACYP1	0.157128	0.0763901	2.05691	0.0588277	0.545861	0.136916	0.180833
p2181	ERP29	-0.188721	0.0918447	-2.05479	0.0590574	0.547309	0.215001	0.273828
p769	PGM3	0.301801	0.146955	2.0537	0.0591758	0.547309	0.247583	0.364173
p1704	CDK5	-0.0991888	0.0483019	-2.05352	0.0591955	0.547309	0.256488	0.0926489
p4738	COMMD9	0.128012	0.0623907	2.05177	0.0593856	0.547309	0.141974	0.708586
p914	KCNMB1	-0.931876	0.454196	-2.0517	0.0593931	0.547309	0.116164	0.367242
p4394	HSPA4	-0.146439	0.0714059	-2.0508	0.059492	0.547309	0.278456	0.11808
p2505	RPL36	-0.219689	0.10715	-2.05029	0.0595474	0.547309	0.355394	0.607331
p4347	GABPA	0.18891	0.0921712	2.04955	0.0596281	0.547309	0.0826234	0.425553
p2442	ABCB9	-0.298942	0.145869	-2.04938	0.0596468	0.547309	0.14503	0.111288
p8257	LANCL3	0.192949	0.0941594	2.04918	0.0596694	0.547309	0.0925104	0.666016
p3505	TMED5	0.316975	0.154734	2.04852	0.059742	0.547309	0.120657	0.365688
p7325	SH3BP1	-0.217903	0.106372	-2.0485	0.0597433	0.547309	0.169248	0.0860861
p2311	TBL2	0.298435	0.145734	2.0478	0.0598205	0.547437	0.0910723	0.0392441
p2958	TMED10	-0.1909	0.0932494	-2.0472	0.0598869	0.547465	0.0687924	0.429038
p4158	PGK1	0.17828	0.0871454	2.04577	0.0600435	0.547677	0.132225	0.0605965
p5286	PGP	0.193406	0.0945839	2.04481	0.0601497	0.547677	0.117445	0.186499
p3572	ST8SIA3	-0.159222	0.0778926	-2.04412	0.0602262	0.547677	0.325576	0.438861
p6663	TBC1D2B	0.102842	0.0503162	2.04391	0.060249	0.547677	0.0954336	0.419554
p7707	EXTL2	-0.309446	0.151466	-2.04301	0.060349	0.547677	0.205432	0.185021
p4265	STRIP2	-0.18138	0.0888171	-2.04217	0.0604419	0.547677	0.0747107	0.407023
p3144	EEF1E1	-0.13256	0.0649122	-2.04214	0.0604458	0.547677	0.476893	0.958405
p2820	FBXL2	0.289429	0.141795	2.04118	0.0605517	0.547677	0.124745	0.354878
p6827	MRPL22	-0.171152	0.0838773	-2.0405	0.0606276	0.547677	0.260178	0.449171
p2491	GSTA2	-1.26574	0.620826	-2.0388	0.0608166	0.547677	0.0906743	0.127185
p4175	SLITRK5	-0.159433	0.0782095	-2.03853	0.0608466	0.547677	0.143716	0.371023
p3664	ARHGEF28	0.145231	0.0712765	2.03757	0.0609543	0.547677	0.296889	0.361277
p4720	PGAM2	0.603105	0.296016	2.03741	0.060972	0.547677	0.0975838	0.518446
p5047	PRKACB	0.594429	0.291861	2.03668	0.0610531	0.547677	0.132836	0.134417
p2806	PROSC	0.254017	0.124753	2.03617	0.0611109	0.547677	0.187982	0.129163
p3791	EML3	0.184097	0.0904254	2.0359	0.0611415	0.547677	0.159474	0.619629
p4245	TNKS	-0.273074	0.134278	-2.03365	0.0613937	0.547677	0.111233	0.3805
p7197	CHMP1A	-0.215276	0.105893	-2.03297	0.0614703	0.547677	0.108811	0.255567
p8249	GNB2	0.166125	0.0817507	2.03209	0.0615691	0.547677	0.442986	0.0444353
p4383	MRPL9	-0.363515	0.178947	-2.03141	0.0616463	0.547677	0.0904514	0.61731
p858	LRP1B	-0.210919	0.103873	-2.03055	0.0617436	0.547677	0.111091	0.771506
p3458	ARF6	-0.168286	0.0828901	-2.03023	0.0617789	0.547677	0.14494	0.937989
p5358	RPA1	0.219711	0.108253	2.02961	0.0618492	0.547677	0.08754	0.41549
p615	WNT2B	0.76852	0.378752	2.02909	0.061909	0.547677	0.131281	0.247903
p6674	IVNS1ABP	-0.283635	0.139842	-2.02825	0.0620038	0.547677	0.166165	0.188533
p6683	SORBS3	0.264351	0.130342	2.02813	0.0620174	0.547677	0.0993167	0.29429
p6475	ACTR1B	-0.106739	0.0526324	-2.02801	0.062031	0.547677	0.0761231	0.351501
p1256	CD63	0.528183	0.260624	2.02661	0.0621902	0.547677	0.2114	0.516072
p7330	ZDHHC24	-0.208426	0.102885	-2.02581	0.0622812	0.547677	0.0715086	0.309214
p3926	SYN3	0.214136	0.10571	2.0257	0.0622937	0.547677	0.195106	0.552797
p4387	SEC61A2	-0.256496	0.126627	-2.02561	0.062304	0.547677	0.116024	0.941765
p5673	NMRK1	0.306711	0.151423	2.02552	0.0623142	0.547677	0.323625	0.424553
p7632	NDUFA9	-0.241725	0.119348	-2.02539	0.0623298	0.547677	0.404593	0.275729
p6446	ACTR3B	-0.177803	0.0877985	-2.02513	0.0623592	0.547677	0.1905	0.413234
p8163	KCNT2	-0.244185	0.120589	-2.02494	0.0623803	0.547677	0.138512	0.901356
p170	ITGB6	-0.39018	0.192904	-2.02267	0.0626407	0.547677	0.215005	0.304132
p8624	GMFB	-0.204097	0.100933	-2.02209	0.0627066	0.547677	0.0825663	0.407428
p1376	RPA3	0.211226	0.104507	2.02117	0.0628126	0.547677	0.107699	0.71605
p5434	FUK	0.122364	0.0605506	2.02085	0.0628492	0.547677	0.291553	0.224142
p5534	FRZB	0.597696	0.295775	2.02078	0.0628576	0.547677	0.0683842	0.743423
p1218	WDR44	-0.114659	0.0567451	-2.02059	0.0628787	0.547677	0.221073	0.979852
p3744	SLC22A23	-0.134838	0.0667324	-2.02058	0.0628798	0.547677	0.114909	0.0472256
p6909	SMG6	0.171848	0.0850689	2.02011	0.0629347	0.547677	0.070171	0.177119
p1006	MLC1	0.364302	0.180585	2.01734	0.0632538	0.547677	0.0909227	0.401588
p735	AGPAT4	-0.190419	0.0943996	-2.01716	0.0632742	0.547677	0.315142	0.506763
p7049	FBN1	1.17546	0.582784	2.01697	0.063297	0.547677	0.118924	0.751517
p1977	ETNK1	0.133896	0.0663875	2.01689	0.0633061	0.547677	0.367306	0.0725678
p5191	ADIRF	0.745604	0.369705	2.01675	0.0633216	0.547677	0.0892899	0.0345885
p6323	CASK	0.456878	0.226601	2.01622	0.0633832	0.547677	0.171424	0.254173
p7970	MINA	0.597054	0.296206	2.01567	0.0634471	0.547677	0.285274	0.397
p8052	UNC79	-0.122858	0.0609543	-2.01558	0.0634577	0.547677	0.274328	0.851384
p2184	ERGIC3	-0.259598	0.128924	-2.01357	0.0636907	0.547677	0.063288	0.0267054
p995	SPARC	0.34558	0.171632	2.01349	0.0637005	0.547677	0.0824191	0.262601
p2395	CISD3	0.465962	0.231423	2.01346	0.0637037	0.547677	0.251561	0.544478
p2672	LRRC75A	-0.19712	0.0979209	-2.01305	0.063751	0.547677	0.156001	0.209771
p8146	ITGB1	0.222582	0.110571	2.01302	0.0637551	0.547677	0.189933	0.612559
p6185	NTRK3	-0.156534	0.0777683	-2.01283	0.0637772	0.547677	0.0753515	0.0919677
p1374	MCF2L	-0.0810266	0.0402609	-2.01254	0.0638111	0.547677	0.0723642	0.922142
p7982	SLC25A25	-0.203289	0.101038	-2.012	0.0638735	0.547677	0.217079	0.183411
p5602	ACLY	-0.0799914	0.0397595	-2.01188	0.0638878	0.547677	0.22599	0.109156
p4355	ADRA1A	0.469366	0.233412	2.01089	0.0640035	0.547677	0.103064	0.00215952
p808	DNAJC2	-0.176444	0.0877467	-2.01084	0.0640098	0.547677	0.287879	0.152493
p5777	TIMP3	0.564619	0.280848	2.01041	0.0640599	0.547677	0.148551	0.530118
p4718	HDHD2	0.138676	0.0690052	2.00965	0.0641489	0.547677	0.183305	0.48112
p6097	GPAA1	-0.194819	0.0969422	-2.00964	0.0641495	0.547677	0.190472	0.49746
p1657	BLVRB	0.18659	0.0928582	2.00941	0.064177	0.547677	0.190898	0.971618
p1555	KIAA1467	-0.224721	0.111863	-2.00889	0.0642378	0.547677	0.0733083	0.000152977
p4011	CAPG	0.592375	0.29492	2.00859	0.0642726	0.547677	0.0612254	0.206286
p1085	GPX1	0.211301	0.105202	2.00853	0.0642799	0.547677	0.0982545	0.152482
p8374	ARPC2	-0.127684	0.0635913	-2.00789	0.0643554	0.547725	0.179624	0.617306
p3825	SLIT2	0.207023	0.103147	2.00707	0.0644513	0.547725	0.317878	0.931364
p1244	VEZF1	0.480924	0.239655	2.00674	0.0644907	0.547725	0.136381	0.974765
p3464	SPATA5	0.210624	0.105055	2.00489	0.0647079	0.547725	0.139904	0.306481
p941	OSBPL6	-0.149098	0.0744034	-2.00392	0.0648233	0.547725	0.0986887	0.163342
p6726	C1orf52	-0.311982	0.155781	-2.0027	0.0649672	0.547725	0.182164	0.641906
p77	RABEP2	-0.118823	0.0593626	-2.00164	0.0650929	0.547725	0.162088	0.0203253
p3942	KBTBD6	-0.102723	0.0513197	-2.00163	0.065094	0.547725	0.304068	0.579495
p4824	ACSS3	0.297012	0.148403	2.00138	0.0651238	0.547725	0.0570891	0.924183
p5748	MBP	-1.20569	0.60248	-2.00122	0.0651434	0.547725	0.16279	0.00261888
p3765	ANK3	-0.248062	0.123996	-2.00056	0.0652211	0.547725	0.239866	0.672336
p3606	DCAKD	0.12734	0.0636654	2.00015	0.0652702	0.547725	0.130956	0.928197
p3947	SPATA2	0.183199	0.0916108	1.99976	0.065317	0.547725	0.172479	0.137027
p5922	SYT1	0.547716	0.273924	1.99952	0.0653448	0.547725	0.164454	0.592697
p3617	BAI2	-0.136862	0.0684675	-1.99894	0.0654146	0.547725	0.0686247	0.756941
p4404	BRCC3	0.112648	0.0563673	1.99846	0.0654718	0.547725	0.447146	0.255118
p1147	LGALS1	0.221461	0.110819	1.99841	0.0654773	0.547725	0.222898	0.753712
p7211	CDH11	-0.144705	0.0724115	-1.99837	0.0654817	0.547725	0.0657736	0.0955141
p7844	PALM2	-0.193353	0.096758	-1.99831	0.0654888	0.547725	0.128682	0.52869
p687	MYO18A	-0.124498	0.0623321	-1.99733	0.0656062	0.548176	0.0632579	0.192486
p2006	TRIM4	0.183972	0.0921636	1.99615	0.0657479	0.548286	0.092552	0.0616984
p1176	BRSK1	-0.0777334	0.038942	-1.99613	0.0657498	0.548286	0.38923	0.245974
p7429	SLC16A7	-0.183735	0.0920686	-1.99563	0.0658096	0.548286	0.103411	0.886201
p6463	PDCD4	0.36315	0.182119	1.99403	0.066002	0.54936	0.0634876	0.000457925
p2973	FAM91A1	0.0999664	0.0501777	1.99225	0.0662166	0.550617	0.27583	0.665072
p5228	KCND3	0.177971	0.0893557	1.99171	0.066281	0.550623	0.0831262	0.203346
p2931	PPP1R16B	-0.150698	0.0756968	-1.99082	0.0663895	0.550995	0.273227	0.175912
p3240	C12orf43	-0.224401	0.11281	-1.9892	0.0665848	0.551273	0.248006	0.217644
p2510	GRIA4	-0.257202	0.129341	-1.98855	0.0666636	0.551273	0.053653	0.282896
p4440	PPM1J	0.271481	0.136591	1.98755	0.0667853	0.551273	0.124066	0.806257
p2141	RPS20	0.328998	0.165672	1.98584	0.0669934	0.551273	0.119016	0.175819
p8136	SLC16A1	-0.274916	0.138443	-1.98577	0.0670015	0.551273	0.329413	0.874234
p6704	GSS	-0.27972	0.140903	-1.98519	0.0670724	0.551273	0.126523	0.574407
p5077	ABCB10	-0.153955	0.0775598	-1.98498	0.0670978	0.551273	0.223136	0.438546
p2559	USO1	-0.0825055	0.0415789	-1.98431	0.0671795	0.551273	0.370286	0.166054
p4865	ATXN10	0.215645	0.108698	1.9839	0.0672303	0.551273	0.1705	0.000205607
p7931	CD99	0.476715	0.240444	1.98264	0.0673843	0.551273	0.178343	0.122467
p8148	SPOCK2	0.297769	0.150211	1.98234	0.0674211	0.551273	0.150385	0.327112
p8220	DPP9	-0.114968	0.0580277	-1.98126	0.067554	0.551273	0.363969	0.161908
p2341	CENPV	0.246772	0.124582	1.9808	0.0676106	0.551273	0.179344	0.326336
p4888	ITGAE	-0.29454	0.148706	-1.98069	0.067623	0.551273	0.339814	0.662917
p4009	RPL18A	-0.307177	0.155099	-1.98052	0.067644	0.551273	0.110162	0.890257
p6496	BTN3A3	0.414681	0.209408	1.98026	0.0676769	0.551273	0.206149	0.371565
p5688	SCN8A	-0.184162	0.0930061	-1.98011	0.0676948	0.551273	0.2061	0.234477
p5656	ANO8	-0.105847	0.0534749	-1.97937	0.0677859	0.551273	0.599502	0.0666744
p8	NNT	-0.143309	0.0724093	-1.97916	0.0678122	0.551273	0.103624	0.375918
p692	LMAN1	0.132915	0.0672135	1.9775	0.068017	0.551273	0.200138	0.890445
p7297	NDUFB3	-0.289491	0.146415	-1.97719	0.0680547	0.551273	0.37193	0.894129
p4470	FLOT1	0.506019	0.255961	1.97694	0.0680861	0.551273	0.155257	0.305392
p7774	GOLGA7	-0.242194	0.122527	-1.97665	0.0681211	0.551273	0.106271	0.774543
p2024	MTHFD1	0.124305	0.0629027	1.97616	0.0681828	0.551273	0.126548	0.213529
p738	ITGB2	-0.359227	0.181798	-1.97597	0.0682055	0.551273	0.0631045	0.846221
p3466	MAP1LC3A	-0.148743	0.0753011	-1.97531	0.0682871	0.551273	0.108963	0.575458
p2312	STT3B	-0.105443	0.0533861	-1.9751	0.068314	0.551273	0.148181	0.995856
p7437	QSOX1	-0.250194	0.126677	-1.97506	0.068319	0.551273	0.0517203	0.280762
p1499	TIAM2	0.179199	0.0907403	1.97485	0.0683444	0.551273	0.282513	0.475676
p4692	ABCF3	0.208409	0.105544	1.97463	0.0683726	0.551273	0.384601	0.11555
p2115	BTBD10	-0.153497	0.077754	-1.97413	0.0684336	0.551273	0.0993199	0.0366422
p4	APIP	-0.578312	0.29298	-1.9739	0.0684629	0.551273	0.201532	0.0542704
p5584	TXNDC17	-0.117553	0.0595872	-1.97279	0.068601	0.551483	0.0584402	0.654566
p1559	ICA1	-0.109898	0.0557204	-1.97232	0.0686594	0.551483	0.193016	0.892845
p5308	VAT1L	0.440376	0.223297	1.97215	0.0686803	0.551483	0.115955	0.989159
p3843	ARPC5	-0.126476	0.0641616	-1.97121	0.0687982	0.551584	0.120021	0.187492
p5006	LTBP1	0.617714	0.313447	1.97071	0.0688598	0.551584	0.109305	0.310484
p6	CIAO1	0.232381	0.117929	1.97052	0.0688842	0.551584	0.087191	0.463839
p5250	EPB41L1	0.115394	0.0585892	1.96955	0.0690058	0.551798	0.174696	0.325242
p8123	CDH10	-0.225224	0.114368	-1.96928	0.0690386	0.551798	0.0510016	0.795782
p3915	RAB27A	0.195471	0.0993685	1.96713	0.0693086	0.55306	0.175923	0.897741
p264	PTPN11	-0.117809	0.059922	-1.96604	0.0694463	0.55306	0.0555269	0.773363
p5371	NAV2	-0.331174	0.1685	-1.96542	0.0695239	0.55306	0.174878	0.89931
p2642	C16orf62	0.140598	0.0715634	1.96466	0.06962	0.55306	0.174139	0.603996
p7418	LSM7	0.228557	0.116406	1.96345	0.0697727	0.55306	0.0924707	0.557754
p33	USP5	0.0574321	0.0292577	1.96298	0.0698326	0.55306	0.318116	0.00603512
p5618	PTPRE	-0.15903	0.0810159	-1.96295	0.0698363	0.55306	0.19728	0.132797
p4957	AKAP8	0.202065	0.102964	1.96248	0.0698958	0.55306	0.411483	0.960461
p8514	PCSK2	0.314076	0.160053	1.96232	0.0699153	0.55306	0.103115	0.709743
p6800	VPS11	0.089814	0.0457694	1.96232	0.0699163	0.55306	0.188345	0.429156
p70	ABR	0.0934532	0.0476266	1.9622	0.0699304	0.55306	0.590642	0.642774
p3023	ANXA4	0.258484	0.131749	1.96194	0.0699639	0.55306	0.102247	0.477572
p3371	ATP1B3	0.34946	0.178285	1.96012	0.0701949	0.55406	0.130514	0.235713
p4712	2023-09-06	0.175523	0.089557	1.9599	0.0702225	0.55406	0.186145	0.467583
p3523	LGALSL	0.233066	0.118967	1.95908	0.070327	0.55406	0.151851	0.40892
p8036	RAPGEF1	0.190632	0.0973145	1.95893	0.0703466	0.55406	0.237484	0.199603
p4247	C8orf82	0.13261	0.0677299	1.95792	0.0704756	0.55411	0.355305	0.405411
p379	GOSR1	-0.137735	0.0703493	-1.95787	0.0704812	0.55411	0.603789	0.280177
p3056	PPIL2	-0.258969	0.132333	-1.95695	0.0705997	0.554538	0.256791	0.518105
p6686	OCRL	0.14828	0.0758221	1.95563	0.0707686	0.55536	0.185535	0.342765
p3816	NCKAP1	-0.154596	0.0790848	-1.95481	0.0708725	0.555609	0.116546	0.179404
p1381	AHCYL1	0.306977	0.157112	1.95388	0.0709928	0.555609	0.0662062	0.642738
p5422	MAPK11	0.203379	0.104106	1.95358	0.0710307	0.555609	0.330691	0.50351
p1870	C19orf52	0.214341	0.109729	1.95338	0.0710574	0.555609	0.108427	0.371703
p2772	STK24	-0.0966721	0.0495137	-1.95243	0.0711788	0.556056	0.308058	0.101937
p3722	RAB40C	-0.270807	0.138803	-1.95102	0.0713609	0.556527	0.277024	0.186212
p2538	DGKI	-0.157928	0.0809733	-1.95037	0.0714451	0.556527	0.0876958	0.911521
p2264	NFKBIA	0.150652	0.0772512	1.95016	0.0714717	0.556527	0.281434	0.182947
p1276	AGAP2	-0.114811	0.0589041	-1.94911	0.0716072	0.556527	0.281629	0.279667
p7575	NRXN3	-0.173334	0.0889356	-1.94898	0.0716241	0.556527	0.167175	0.190613
p2	TXNDC12	0.188989	0.0969805	1.94873	0.0716571	0.556527	0.124685	0.212461
p4939	RAB27B	0.453546	0.232842	1.94787	0.0717683	0.556527	0.130281	0.273233
p4084	ELP4	-0.235263	0.120795	-1.94762	0.0718014	0.556527	0.158156	0.481397
p2205	NUDT14	-0.213711	0.109756	-1.94715	0.0718616	0.556527	0.181999	0.314178
p6480	OGFOD2	0.217367	0.111683	1.94628	0.0719743	0.556527	0.156316	0.486579
p8312	MB	-1.69695	0.87201	-1.94602	0.0720091	0.556527	0.137615	0.24566
p5765	ESAM	-0.237962	0.122283	-1.946	0.0720112	0.556527	0.0654421	0.560438
p5252	PIN1	0.0869321	0.0446984	1.94486	0.0721599	0.557177	0.049793	0.604968
p423	INPP4B	0.12353	0.0635662	1.94333	0.0723596	0.557589	0.114493	0.272944
p616	PCIF1	0.384034	0.197635	1.94315	0.0723836	0.557589	0.173678	0.546269
p4073	AHCTF1	0.142773	0.0734816	1.94297	0.0724066	0.557589	0.127134	0.321261
p1605	ARMC10	0.190407	0.0980398	1.94214	0.0725157	0.557932	0.224515	0.800127
p8169	PRKCG	0.365896	0.188481	1.94129	0.0726273	0.558159	0.255085	0.038351
p4654	SKP1	0.354775	0.182786	1.94093	0.0726742	0.558159	0.174979	0.0406567
p8429	SCYL1	-0.103605	0.0534017	-1.9401	0.0727825	0.558494	0.178988	0.470357
p1684	TOMM5	-0.11579	0.0597235	-1.93877	0.0729572	0.558613	0.105896	0.363603
p8587	TUFT1	0.186431	0.096173	1.93849	0.0729944	0.558613	0.0927141	0.549405
p1569	SZT2	0.130266	0.0672549	1.93689	0.0732055	0.558613	0.0658817	0.748619
p7466	NEIL2	0.35328	0.182415	1.93669	0.0732324	0.558613	0.114452	0.0818961
p1742	SPEG	-0.157829	0.0815114	-1.93628	0.0732869	0.558613	0.245804	0.424769
p4936	PEX16	0.322973	0.166803	1.93625	0.0732903	0.558613	0.136562	0.781918
p1478	CLSTN1	0.21045	0.108694	1.93617	0.0733009	0.558613	0.39809	0.585798
p182	KCTD1	-0.392583	0.202774	-1.93607	0.0733148	0.558613	0.080505	7.38e-06
p8348	MRPL43	-0.197227	0.101917	-1.93516	0.0734343	0.559031	0.21465	0.585761
p7484	MT-ND3	0.274518	0.141971	1.93361	0.0736398	0.560103	0.166161	0.570082
p4038	TMEM231	0.341815	0.176837	1.93293	0.0737302	0.560298	0.257229	0.146051
p2426	UHRF1BP1L	-0.0780667	0.0404069	-1.93201	0.0738525	0.560556	0.176164	0.504947
p45	COA4	0.364501	0.188707	1.93157	0.073912	0.560556	0.265143	0.0169432
p2460	MAP2K4	-0.141711	0.0733793	-1.93122	0.0739587	0.560556	0.32953	0.428817
p7457	PHIP	0.181888	0.094215	1.93057	0.0740454	0.560722	0.156291	0.195952
p1529	OXA1L	-0.140172	0.0726574	-1.92922	0.0742248	0.561369	0.143588	0.0509708
p5504	HEPACAM	0.293825	0.152384	1.92818	0.0743641	0.561369	0.0887816	0.819774
p3327	ANP32E	0.30576	0.158579	1.92813	0.0743717	0.561369	0.10969	0.210355
p1233	HSD11B1	-0.624731	0.324054	-1.92786	0.0744074	0.561369	0.139029	0.246543
p538	SLC27A1	0.132918	0.0689588	1.9275	0.0744554	0.561369	0.136113	0.208845
p2354	OSBPL3	-0.207511	0.107797	-1.92503	0.0747881	0.562289	0.124528	0.46228
p2575	SLC25A23	-0.204679	0.106336	-1.92484	0.0748137	0.562289	0.114756	0.287703
p1501	ZFYVE21	0.201222	0.104567	1.92433	0.074882	0.562289	0.075871	0.9561
p8213	GABBR2	-0.129455	0.0673008	-1.92352	0.0749907	0.562289	0.107968	0.515551
p4661	STON2	0.198926	0.103424	1.92341	0.0750067	0.562289	0.173434	0.842704
p4834	KLHL11	0.164708	0.0856412	1.92323	0.0750306	0.562289	0.460737	0.555942
p7469	AP4E1	-0.124873	0.0649292	-1.92322	0.0750325	0.562289	0.170424	0.247445
p2609	FKBP8	0.172815	0.0900302	1.91952	0.0755329	0.564227	0.142408	0.937613
p2990	ATP2B1	-0.115917	0.0603966	-1.91926	0.075568	0.564227	0.205376	0.680572
p6052	ETFA	0.240541	0.125335	1.91919	0.0755783	0.564227	0.0600765	0.394443
p1964	UNC5C	-0.178996	0.093278	-1.91896	0.0756097	0.564227	0.0387422	0.709306
p2864	ACYP2	-0.480836	0.250715	-1.91786	0.0757596	0.564227	0.114814	0.787612
p879	ADAM11	-0.19177	0.099995	-1.91779	0.0757684	0.564227	0.0755958	0.732432
p321	APTX	0.269915	0.140788	1.91717	0.0758527	0.564227	0.185025	0.78671
p7745	RTCA	-0.14781	0.0771048	-1.917	0.0758768	0.564227	0.290764	0.974228
p6929	PBDC1	-0.0779336	0.0406542	-1.91698	0.0758784	0.564227	0.113124	0.84273
p6569	NOP14	0.180385	0.0942175	1.91456	0.0762104	0.566209	0.370334	0.25606
p8195	ZBTB20	0.231232	0.120823	1.91381	0.0763132	0.566486	0.180876	0.857549
p7880	IGSF21	-0.16573	0.0866826	-1.91191	0.0765732	0.567397	0.385749	0.809327
p8032	OLFM3	-0.25672	0.134347	-1.91087	0.0767174	0.567397	0.0830158	0.363292
p7226	SMU1	0.18465	0.0966405	1.91069	0.0767421	0.567397	0.0960299	0.312796
p2469	SLC13A3	0.524344	0.274476	1.91034	0.0767894	0.567397	0.0715684	0.514841
p5215	REL	-0.171713	0.0898899	-1.91026	0.076801	0.567397	0.368239	0.652005
p7601	TUBB4B	0.0921224	0.0482303	1.91005	0.0768296	0.567397	0.245349	0.102907
p1132	HLA-DPA1	0.534542	0.279946	1.90945	0.0769135	0.567532	0.0621541	0.00335053
p5624	RPE	0.576143	0.3022	1.90649	0.0773223	0.569389	0.21253	0.0081401
p6063	LRP1	0.102036	0.0535291	1.90619	0.0773648	0.569389	0.274732	0.35904
p4234	PVRL3	-0.274739	0.144169	-1.90567	0.0774361	0.569389	0.0391329	0.524162
p990	TOM1	0.212446	0.11149	1.90552	0.077458	0.569389	0.0621996	0.580175
p6018	DNAJA1	-0.182609	0.0958448	-1.90525	0.0774943	0.569389	0.3216	0.482302
p2231	CCS	0.130274	0.0684043	1.90448	0.0776024	0.569699	0.11736	0.770537
p953	GRIN1	-0.175442	0.0923317	-1.90013	0.0782105	0.572789	0.0777479	0.236932
p2422	HERC4	0.132436	0.0697104	1.8998	0.0782566	0.572789	0.238809	0.525643
p7829	RHEB	-0.185756	0.0977869	-1.8996	0.0782839	0.572789	0.117517	0.746782
p7609	TMEM169	-0.12933	0.068091	-1.89937	0.0783171	0.572789	0.25937	0.818261
p1558	ALDH3A2	0.278071	0.146446	1.89879	0.0783976	0.572789	0.147558	0.105012
p3206	DACT3	-0.3407	0.179544	-1.89759	0.0785673	0.572789	0.0497472	0.136396
p3346	KIAA0195	0.100251	0.0528393	1.89727	0.0786116	0.572789	0.0952899	0.728871
p5818	SPAG1	-0.153047	0.0806682	-1.89724	0.0786166	0.572789	0.275181	0.47906
p3099	ACAA2	0.229814	0.121132	1.89722	0.0786194	0.572789	0.113277	0.228514
p1836	ANKRD17	-0.116866	0.0616333	-1.89615	0.0787694	0.573399	0.30211	0.616686
p440	NT5C3A	-0.13864	0.0731487	-1.89532	0.0788869	0.57374	0.0386178	0.783471
p8335	ADD3	0.200611	0.105877	1.89476	0.0789662	0.57374	0.130187	0.195906
p5482	TAB2	0.341786	0.180418	1.89441	0.0790153	0.57374	0.0377376	0.131379
p560	GNB4	0.133571	0.0705619	1.89296	0.0792216	0.574083	0.334888	0.683869
p5382	PDE4A	-0.104746	0.0553489	-1.89247	0.0792912	0.574083	0.305398	0.865292
p2788	ARL10	-0.228849	0.12093	-1.89241	0.0793	0.574083	0.117965	0.790471
p6724	KIAA1468	-0.117973	0.0623568	-1.89191	0.0793707	0.574083	0.125913	0.153215
p992	TRMT1L	-0.210804	0.111454	-1.89141	0.079442	0.574083	0.065659	0.332713
p3693	COL5A1	1.05522	0.557939	1.89127	0.0794609	0.574083	0.0675074	0.701904
p5784	SHISA7	-0.281312	0.148869	-1.88966	0.0796905	0.575184	0.0709401	0.604969
p7120	PKP2	0.738226	0.390746	1.88927	0.0797462	0.575184	0.0592224	0.233989
p6146	F3	0.32063	0.169782	1.88848	0.0798597	0.575484	0.239511	0.0936985
p1088	MAPK8IP3	0.0911643	0.0482849	1.88805	0.0799209	0.575484	0.260788	0.0866877
p4190	PPFIA3	-0.124447	0.0659415	-1.88724	0.0800368	0.575839	0.332086	0.162271
p6577	STOM	0.363831	0.192857	1.88654	0.0801374	0.576083	0.136772	0.2385
p3998	ZNF365	-0.228655	0.121245	-1.8859	0.0802283	0.576134	0.134455	0.0169556
p2390	LSM4	0.28846	0.153129	1.88378	0.080534	0.576134	0.0893487	0.00383031
p3001	ACY3	-0.522918	0.277634	-1.88348	0.0805771	0.576134	0.138101	0.611611
p6111	NDUFA7	-0.20727	0.110066	-1.88314	0.0806259	0.576134	0.184142	0.895105
p6010	HSD17B10	0.152906	0.0812072	1.88291	0.0806587	0.576134	0.0360144	0.132684
p4227	SEPSECS	-0.219554	0.116628	-1.88252	0.0807147	0.576134	0.136923	0.247524
p8004	FSTL4	0.294228	0.156297	1.88249	0.0807192	0.576134	0.10936	0.433544
p2121	FAM114A1	0.226018	0.120074	1.88233	0.0807426	0.576134	0.088851	0.110345
p3600	SH3GLB2	0.991853	0.526931	1.88232	0.0807441	0.576134	0.241381	0.283516
p5800	KRIT1	-0.100785	0.0535802	-1.88101	0.0809335	0.576941	0.343712	0.496033
p7556	KDSR	0.206312	0.109725	1.88026	0.0810417	0.576941	0.123187	0.801084
p306	TRAK1	-0.123249	0.0655682	-1.8797	0.0811226	0.576941	0.127148	0.105246
p6398	MAPK10	-0.0950285	0.0505626	-1.87942	0.0811629	0.576941	0.117596	0.734694
p1045	BTBD8	-0.186439	0.0992101	-1.87923	0.0811907	0.576941	0.164265	0.528195
p3790	GNG11	0.389089	0.207102	1.87873	0.0812637	0.576986	0.0424035	0.0441573
p7785	ROMO1	-0.21565	0.114923	-1.87647	0.0815923	0.578844	0.0512348	0.513032
p3357	SLC25A19	-0.211089	0.112536	-1.87574	0.0816984	0.579121	0.0385261	0.267593
p6563	TPD52	-0.426575	0.227646	-1.87385	0.0819745	0.580339	0.218089	0.663616
p3471	NELFB	0.222719	0.118869	1.87365	0.0820044	0.580339	0.0881117	0.426558
p5390	SEMA4B	0.292572	0.156244	1.87253	0.0821679	0.580904	0.0448833	0.874473
p5291	FRY	-0.078786	0.0421007	-1.87137	0.0823383	0.580904	0.142622	0.422263
p3396	SCG5	0.316993	0.169488	1.8703	0.0824961	0.580904	0.155358	0.0924195
p2579	TRAFD1	0.168449	0.0900724	1.87016	0.082517	0.580904	0.156304	0.623961
p6212	CNTN5	-0.18151	0.0970589	-1.87011	0.0825243	0.580904	0.0451824	0.707529
p3107	RCAN2	-0.298971	0.159885	-1.86992	0.082552	0.580904	0.302107	0.626901
p4199	VDAC1	-0.226069	0.120924	-1.86951	0.0826113	0.580904	0.0392879	0.0109689
p4886	AFTPH	-0.082171	0.0439548	-1.86944	0.0826217	0.580904	0.248915	0.373413
p4036	GDAP2	0.0923538	0.0494373	1.8681	0.0828198	0.581699	0.140673	0.149015
p4400	SNX11	0.128918	0.0690228	1.86777	0.0828692	0.581699	0.110364	0.321495
p2490	ARF4	-0.149499	0.0801039	-1.86631	0.0830839	0.582733	0.142097	0.750955
p5555	LRRTM1	-0.260094	0.139488	-1.86463	0.0833336	0.58401	0.0520194	0.830155
p6558	LIN7C	-0.104385	0.0560262	-1.86315	0.0835539	0.584799	0.176768	0.87174
p997	PLXNC1	0.225972	0.121303	1.86288	0.0835946	0.584799	0.371946	0.505398
p4797	TTLL12	0.140626	0.0755412	1.86158	0.0837872	0.584799	0.418703	0.560768
p2494	UBA52	0.753178	0.404665	1.86124	0.0838386	0.584799	0.132045	0.0297559
p5451	SNX25	-0.175664	0.0943912	-1.86103	0.0838703	0.584799	0.0555004	0.353295
p8101	HUWE1	0.0897715	0.0482467	1.86068	0.0839227	0.584799	0.0267892	0.0877685
p4246	CDK6	-0.345603	0.185744	-1.86064	0.0839284	0.584799	0.193321	0.208502
p2329	TRPV1	0.247197	0.132915	1.85981	0.0840516	0.584799	0.0950347	0.0752298
p1688	GPHN	-0.171358	0.092138	-1.85979	0.0840547	0.584799	0.174261	0.0917623
p4714	FAM57A	-0.188239	0.101342	-1.85746	0.0844044	0.58676	0.0459054	0.011259
p5162	GRIA3	-0.215909	0.116305	-1.8564	0.0845639	0.587397	0.0636589	0.143116
p8246	CLEC2L	-0.386587	0.20839	-1.85511	0.0847579	0.588272	0.0318116	0.0224188
p7221	BEGAIN	-0.237634	0.128253	-1.85285	0.0850993	0.589145	0.104054	0.328681
p5368	PANK2	-0.199685	0.107789	-1.85255	0.0851441	0.589145	0.101873	0.0945988
p7349	OLFML1	1.03923	0.561093	1.85215	0.0852059	0.589145	0.0826469	0.336823
p248	SPRYD3	-0.185956	0.100402	-1.8521	0.0852124	0.589145	0.025611	0.780891
p5431	TSNAX	0.221706	0.11971	1.85202	0.0852244	0.589145	0.212603	0.0839017
p10	WDR83	-0.248021	0.133963	-1.85141	0.0853172	0.589316	0.25101	0.977216
p2324	CHGA	0.441221	0.238413	1.85066	0.085431	0.589343	0.0360991	0.701338
p1832	DOCK11	-0.132155	0.0714265	-1.85023	0.0854972	0.589343	0.271824	0.0573623
p4623	SRR	0.256655	0.138729	1.85004	0.0855256	0.589343	0.0653761	0.81312
p4557	RAB3GAP2	-0.0876447	0.0474017	-1.84898	0.0856869	0.589984	0.40932	0.21955
p2127	RPL35	-0.318705	0.172683	-1.8456	0.0862021	0.592321	0.382688	0.783635
p5064	TIMM10	0.145614	0.0789074	1.84538	0.0862369	0.592321	0.199703	0.701443
p2792	PPIP5K2	-0.123661	0.0670176	-1.84521	0.086263	0.592321	0.22576	0.159246
p7553	DYNC1I1	-0.141645	0.0767736	-1.84496	0.0863003	0.592321	0.16023	0.939608
p1548	GOLGA8R	-0.320301	0.173652	-1.84449	0.0863722	0.592345	0.214397	0.284606
p4399	PLEKHA7	0.308482	0.167302	1.84387	0.0864686	0.592536	0.130108	0.38869
p7620	SERPINH1	-0.539474	0.293109	-1.84052	0.086983	0.59486	0.313242	0.616393
p2584	SHANK2	-0.224052	0.12174	-1.84041	0.0870004	0.59486	0.0519527	0.532143
p5316	TMX2	-0.125034	0.0679493	-1.8401	0.0870481	0.59486	0.226575	0.501827
p3970	FAM171A1	-0.104523	0.0568096	-1.83988	0.0870828	0.59486	0.0371711	0.957934
p7449	protein_B4E1Z4	-1.044	0.5679	-1.83834	0.0873197	0.595755	0.0810278	0.485163
p5255	RPL27	-0.233295	0.126927	-1.83803	0.0873683	0.595755	0.181664	0.470514
p5356	SEH1L	0.0866434	0.0471547	1.83743	0.0874613	0.595755	0.156918	0.238903
p6598	PAK7	-0.142097	0.0773422	-1.83725	0.0874895	0.595755	0.343507	0.899805
p6951	VPS9D1	0.144463	0.0786572	1.83662	0.0875871	0.59595	0.145512	0.231352
p1702	SYNJ2	-0.307711	0.167662	-1.8353	0.0877917	0.596873	0.0266897	0.561224
p8548	TARDBP	0.102275	0.0557567	1.8343	0.0879479	0.597121	0.115873	0.582302
p6478	FLOT2	0.530121	0.289061	1.83394	0.0880039	0.597121	0.13402	0.213208
p988	MBOAT2	-0.174664	0.0952932	-1.83291	0.088165	0.597121	0.100194	0.475061
p1613	UFL1	0.086094	0.0469716	1.83289	0.0881674	0.597121	0.101996	0.484217
p7776	ITPRIPL2	-0.163209	0.089067	-1.83243	0.0882402	0.597121	0.181421	0.380027
p2037	LLGL1	0.249921	0.136426	1.83191	0.0883209	0.597121	0.113633	0.183307
p561	RASIP1	-0.121175	0.0661494	-1.83184	0.0883315	0.597121	0.13743	0.224044
p2393	CRK	-0.0969202	0.0529221	-1.83138	0.0884047	0.597121	0.0777154	0.511356
p1950	GFOD2	-0.256066	0.13985	-1.831	0.0884631	0.597121	0.0397181	0.0578154
p2260	AKR1C2	-0.351759	0.19215	-1.83065	0.0885186	0.597121	0.092705	0.896615
p8480	PIGU	-0.223588	0.122242	-1.82906	0.0887677	0.598334	0.281649	0.083508
p6621	GABRB2	-0.153177	0.0838314	-1.8272	0.0890604	0.59984	0.0685741	0.0692006
p1424	FLAD1	-0.144712	0.0792433	-1.82617	0.0892234	0.600005	0.0827457	0.0248274
p2281	KCNAB2	-0.136499	0.0747462	-1.82617	0.0892237	0.600005	0.306351	0.573011
p3149	DMAP1	-0.117755	0.0645406	-1.82451	0.0894852	0.60034	0.25903	0.114204
p1552	RGMA	0.273673	0.150056	1.8238	0.0895979	0.60034	0.0963298	0.535854
p3850	FAM107A	0.775696	0.42544	1.82328	0.0896802	0.60034	0.060467	0.299122
p5147	HSPB11	-0.176889	0.0970209	-1.82321	0.0896919	0.60034	0.109729	0.0936939
p2597	AKR7A2	0.220629	0.121034	1.82286	0.0897464	0.60034	0.256229	0.0664282
p4392	SLC10A4	-0.514242	0.282111	-1.82284	0.0897506	0.60034	0.113646	0.543589
p162	SEC13	0.122555	0.0672354	1.82278	0.0897595	0.60034	0.320956	0.307686
p4229	SIDT1	0.398424	0.218678	1.82197	0.0898878	0.600492	0.0306748	0.393579
p4319	COL6A1	0.613703	0.337026	1.82094	0.0900527	0.600492	0.0714571	0.73628
p4429	MAP1B	-0.217755	0.119641	-1.82007	0.0901908	0.600492	0.471871	0.502441
p3052	UBE2A	-0.099208	0.0545086	-1.82004	0.0901947	0.600492	0.058862	0.554545
p886	TFG	-0.0850388	0.0467291	-1.81983	0.0902295	0.600492	0.296516	0.776271
p4448	PAFAH1B3	0.177761	0.0976848	1.81974	0.0902433	0.600492	0.0369993	0.241471
p4120	MSN	0.13425	0.073827	1.81844	0.0904501	0.600492	0.332171	0.295423
p7595	TNXB	0.445316	0.244928	1.81815	0.0904965	0.600492	0.0285498	0.0912725
p4184	PEX3	0.119417	0.0657028	1.81754	0.0905953	0.600492	0.0258194	0.283883
p5797	STAMBPL1	0.0816323	0.0449142	1.81752	0.090598	0.600492	0.214685	0.584402
p3740	MT-ND5	-0.256289	0.141013	-1.81748	0.0906037	0.600492	0.282866	0.524085
p6306	S100A10	0.530343	0.291848	1.81719	0.0906504	0.600492	0.0868801	0.776566
p8205	GCAT	-1.01907	0.561025	-1.81645	0.0907688	0.600492	0.111641	0.335324
p1523	ISG15	-1.14619	0.631249	-1.81575	0.0908816	0.600492	0.230209	0.00652831
p6290	HSPB8	0.487906	0.268775	1.8153	0.090954	0.600492	0.283551	0.0252985
p6643	FGFR1OP	-0.200641	0.110533	-1.81522	0.0909673	0.600492	0.0548068	0.731887
p8515	HAAO	0.332079	0.182946	1.81518	0.090973	0.600492	0.142141	0.324388
p6985	CD151	0.446099	0.245828	1.81467	0.0910542	0.600492	0.149326	0.566411
p2350	HOGA1	0.234298	0.129134	1.81438	0.0911015	0.600492	0.158226	0.358556
p6514	DNAJC17	0.416393	0.229695	1.81281	0.0913542	0.601699	0.297594	0.214852
p8414	AIP	0.129531	0.0715642	1.81	0.0918087	0.60389	0.153714	0.292657
p2275	HSPA12A	-0.126559	0.0699466	-1.80936	0.0919121	0.60389	0.118945	0.0453289
p8580	DVL1	0.0847937	0.0468708	1.80909	0.0919552	0.60389	0.0582716	0.355352
p4699	SFT2D2	-0.264973	0.146473	-1.80903	0.0919661	0.60389	0.0685913	0.463734
p1005	IMMT	-0.0911997	0.0504375	-1.80817	0.0921045	0.603949	0.31888	0.365473
p1168	FSCN1	-0.166076	0.0918565	-1.80799	0.0921336	0.603949	0.396174	0.211639
p156	TPM3	0.142114	0.0786169	1.80768	0.0921847	0.603949	0.233309	0.409158
p1249	DGKZ	-0.626067	0.346474	-1.80697	0.0923004	0.60425	0.348176	0.321333
p3976	VPS37B	-0.203394	0.112692	-1.80487	0.0926427	0.60542	0.0802622	0.784831
p8488	LTN1	0.14697	0.0814321	1.80482	0.0926502	0.60542	0.150141	0.0561611
p6900	GSTM2	0.263055	0.145824	1.80392	0.0927971	0.60542	0.121391	0.194971
p1463	HSPA13	-0.188218	0.104342	-1.80385	0.092809	0.60542	0.0354579	0.0173608
p8585	PSMD10	0.1081	0.0599318	1.80373	0.0928293	0.60542	0.0697396	0.503937
p1102	SNX24	-0.138747	0.0769684	-1.80265	0.0930051	0.605718	0.0427728	0.0310421
p8576	NEGR1	0.262118	0.14542	1.80249	0.0930313	0.605718	0.21555	0.434324
p6854	EXOC7	-0.247947	0.137595	-1.802	0.0931113	0.605718	0.0242053	0.30449
p6963	ZC3H12B	0.192798	0.107019	1.80154	0.0931878	0.605718	0.302715	0.162289
p3952	SURF1	0.269226	0.149543	1.80033	0.0933858	0.605718	0.0490534	0.399158
p4060	YOD1	-0.170582	0.0947573	-1.8002	0.0934079	0.605718	0.0887941	0.696548
p5533	LARGE	-0.190165	0.105651	-1.79993	0.0934515	0.605718	0.384587	0.866926
p6499	UBE2V2	-0.0746065	0.0414594	-1.79951	0.0935214	0.605718	0.214429	0.397828
p8570	GGCT	-0.218941	0.121674	-1.79941	0.0935378	0.605718	0.0706261	0.849974
p6561	AKAP7	-0.256561	0.142599	-1.79918	0.0935753	0.605718	0.0188837	0.839083
p7210	LCLAT1	-0.130419	0.0725489	-1.79767	0.0938236	0.606871	0.0255591	0.34891
p1440	OLA1	-0.111339	0.0619597	-1.79696	0.0939422	0.607184	0.17669	0.796892
p7246	PRKCE	0.112764	0.0627722	1.7964	0.0940337	0.607321	0.186529	0.883371
p3279	CES1	0.782583	0.435778	1.79583	0.0941283	0.607479	0.0507201	0.231512
p3335	PPP6R2	0.107348	0.0598041	1.79499	0.0942668	0.607919	0.169357	0.0218623
p275	NDUFA5	-0.208983	0.116478	-1.79418	0.0944015	0.608292	0.284255	0.48066
p3487	SLC6A11	0.289952	0.161663	1.79356	0.0945043	0.608292	0.0183869	0.502211
p6603	MYH10	-0.141759	0.0790659	-1.79292	0.0946119	0.608292	0.0934067	0.49118
p491	CYP46A1	-0.197067	0.109925	-1.79275	0.0946393	0.608292	0.316339	0.248559
p5025	LRRC40	-0.165601	0.0924137	-1.79195	0.0947723	0.608292	0.0979522	0.681306
p6876	SAR1B	-0.166198	0.0927557	-1.79178	0.0948003	0.608292	0.46933	0.663391
p2282	H2AFY2	0.265049	0.147933	1.79168	0.094817	0.608292	0.0626675	0.255647
p5146	PGRMC1	0.161046	0.0899267	1.79086	0.0949549	0.608725	0.141348	0.265512
p8362	GM2A	0.56352	0.314773	1.79024	0.0950573	0.60893	0.0319945	0.798619
p2810	RPS27A	0.810853	0.45315	1.78937	0.0952037	0.609417	0.203321	0.934704
p3265	ATG16L1	-0.108419	0.0606327	-1.78813	0.0954115	0.610164	0.0520496	0.269198
p52	CAPNS1	0.17527	0.0980361	1.78781	0.0954645	0.610164	0.0361982	0.39471
p6565	LACE1	-0.163222	0.0913176	-1.78741	0.0955321	0.610164	0.195593	0.0647044
p384	GNPDA1	0.130468	0.0730921	1.78498	0.0959397	0.611028	0.102795	0.329988
p8543	ALDH1B1	-1.02883	0.576442	-1.78479	0.0959716	0.611028	0.0743935	0.180576
p181	TIMM8B	-0.192925	0.108119	-1.78438	0.0960412	0.611028	0.0959675	0.716408
p6898	S100A11	0.550498	0.308517	1.78433	0.0960488	0.611028	0.0109799	0.350657
p8512	CDS1	-0.219947	0.123295	-1.78391	0.0961196	0.611028	0.291586	0.117411
p829	CDC23	0.146584	0.0821739	1.78382	0.0961349	0.611028	0.0666106	0.990062
p5015	FAM65A	-0.121422	0.0680742	-1.78366	0.096162	0.611028	0.114458	0.240192
p307	MAEA	-0.0708235	0.039719	-1.78312	0.0962545	0.611167	0.0427348	0.8279
p1611	SGSM3	-0.165622	0.0929231	-1.78236	0.0963826	0.611189	0.227913	0.827654
p4635	THEM6	0.178228	0.10002	1.78193	0.0964557	0.611189	0.252617	0.153169
p7231	HSPA1L	-0.10877	0.0610438	-1.78184	0.09647	0.611189	0.252288	0.351563
p1732	MAP2K2	-0.0917958	0.0515323	-1.78133	0.0965573	0.611208	0.0934887	0.838933
p1924	DAB1	-0.159146	0.089364	-1.78087	0.096634	0.611208	0.0596028	0.21845
p1628	TBC1D19	-0.14918	0.0837886	-1.78043	0.0967087	0.611208	0.377635	0.56221
p6777	MRPL19	-0.186176	0.104622	-1.77951	0.0968646	0.611208	0.290574	0.301149
p2710	SP4	0.27927	0.156944	1.77943	0.0968795	0.611208	0.224674	0.484565
p4261	XPO1	0.13599	0.0764494	1.77883	0.0969812	0.611208	0.0593624	0.115279
p6164	TTC1	0.127162	0.0714979	1.77855	0.0970283	0.611208	0.0726562	0.166914
p3718	TUBB6	0.206761	0.116295	1.7779	0.0971385	0.611208	0.0954551	0.687836
p1208	VCL	0.22783	0.128166	1.77762	0.0971866	0.611208	0.0408217	0.268032
p7827	WDR13	-0.208068	0.117058	-1.77748	0.09721	0.611208	0.0711686	0.574948
p5510	UQCRH	0.205103	0.115416	1.77707	0.0972801	0.611208	0.0454802	0.304709
p1383	SLC19A1	-0.163125	0.0918245	-1.77648	0.0973801	0.611208	0.142956	0.576121
p7828	LARP6	-0.131376	0.0739701	-1.77607	0.0974513	0.611208	0.0120925	0.0374395
p7952	SLC25A40	-0.225256	0.12687	-1.77548	0.0975518	0.611208	0.180765	0.525649
p5232	ISLR	0.313603	0.176665	1.77513	0.0976119	0.611208	0.0188938	0.0310566
p3210	NDUFV2	-0.167627	0.0944651	-1.77448	0.097722	0.611208	0.407087	0.0883351
p5144	CHORDC1	-0.247557	0.139511	-1.77447	0.0977247	0.611208	0.385434	0.0333156
p2880	GABRB3	-0.183305	0.103314	-1.77426	0.0977611	0.611208	0.0088466	0.0279281
p7339	CYP4X1	-0.299589	0.168884	-1.77394	0.0978159	0.611208	0.134307	0.539187
p3781	AMIGO1	-0.119717	0.0675508	-1.77226	0.0981039	0.611401	0.167872	0.309177
p2305	CA14	-0.387786	0.218843	-1.77199	0.09815	0.611401	0.0905268	0.520043
p4999	THY1	0.225106	0.127042	1.7719	0.0981659	0.611401	0.326828	0.668555
p2625	MPI	0.16525	0.093314	1.77091	0.0983363	0.611401	0.204522	0.546526
p4644	AP1M1	-0.111983	0.0632536	-1.77038	0.0984274	0.611401	0.0124444	0.581806
p7389	TIAM1	-0.171984	0.0971684	-1.76996	0.0984992	0.611401	0.0879758	0.155292
p3449	KLK6	-0.354161	0.200157	-1.76941	0.0985937	0.611401	0.0980722	0.371818
p8409	MAPRE2	-0.122728	0.0693677	-1.76924	0.0986232	0.611401	0.0370909	0.579023
p6080	RFK	-0.171623	0.097004	-1.76924	0.098624	0.611401	0.037114	0.850698
p1863	RAB34	0.164147	0.0927876	1.76906	0.0986544	0.611401	0.129838	0.307345
p6702	UQCRC1	-0.133625	0.0755382	-1.76898	0.0986688	0.611401	0.199668	0.0531978
p1604	ISOC2	0.206901	0.116993	1.76849	0.0987527	0.611401	0.261832	0.35793
p5986	PFKM	0.0940963	0.053215	1.76823	0.0987979	0.611401	0.331809	0.129587
p8259	RGN	0.210378	0.118992	1.768	0.0988366	0.611401	0.0116541	0.237781
p3634	LPHN1	-0.10591	0.0599204	-1.76752	0.0989205	0.611483	0.0932705	0.201267
p5205	FMOD	0.710755	0.402321	1.76664	0.0990734	0.61185	0.0925652	0.224489
p6699	CCDC22	0.0628574	0.0355909	1.76611	0.0991644	0.61185	0.184442	0.466507
p7189	POLR2B	0.159851	0.0905186	1.76595	0.0991922	0.61185	0.260305	0.593589
p8047	AUTS2	-0.212932	0.120689	-1.76431	0.099478	0.612635	0.0775739	0.440432
p638	KLC1	-0.124905	0.0708059	-1.76405	0.0995223	0.612635	0.0220197	0.286931
p5824	TSC1	0.0818874	0.0464215	1.764	0.0995319	0.612635	0.441273	0.694604
p6584	ARHGAP12	0.0862004	0.0488952	1.76296	0.0997115	0.613006	0.368029	0.0900361
p3759	PPIL3	0.447609	0.253914	1.76283	0.099734	0.613006	0.0903212	0.39941
p3888	CSMD1	-0.120959	0.0686631	-1.76162	0.0999451	0.613867	0.165048	0.901249
p3230	KLHL2	-0.219101	0.124659	-1.7576	0.10065	0.617729	0.22316	0.589272
p103	UNC5D	-0.159384	0.0907142	-1.75699	0.100758	0.617729	0.278913	0.759562
p7098	IQSEC1	0.141783	0.0807156	1.75658	0.10083	0.617729	0.250354	0.810151
p2541	CEP170B	0.308422	0.175619	1.7562	0.100896	0.617729	0.0230895	0.0108495
p7549	GSTCD	0.359828	0.204955	1.75565	0.100994	0.617729	0.120999	0.114969
p1446	SEC23B	-0.142455	0.0811674	-1.75508	0.101094	0.617729	0.137646	0.886985
p5340	ERLIN2	0.191317	0.109013	1.75498	0.101111	0.617729	0.0526076	0.85663
p5638	PIP5K1C	-0.188571	0.107479	-1.75449	0.101198	0.617729	0.15834	0.117261
p2754	S100A8	-0.749158	0.427201	-1.75365	0.101347	0.617729	0.0644548	0.811959
p6092	MAP7D1	0.438885	0.250419	1.7526	0.101531	0.617729	0.132926	0.595803
p1805	SYNJ1	-0.0850882	0.0485565	-1.75235	0.101575	0.617729	0.0437093	0.172506
p5445	NDUFV3	-0.189153	0.107961	-1.75205	0.10163	0.617729	0.289991	0.475528
p4572	PARVA	0.14877	0.0849382	1.75151	0.101725	0.617729	0.0504149	0.828764
p4696	RAB9A	0.119982	0.0685142	1.7512	0.101779	0.617729	0.0605333	0.471065
p7109	LPIN1	0.178721	0.102115	1.75019	0.101959	0.617729	0.183472	0.508095
p5460	WDR11	0.08527	0.0487416	1.74943	0.102094	0.617729	0.0406581	0.357748
p7477	ATP2B2	-0.180534	0.103203	-1.7493	0.102117	0.617729	0.011778	0.35752
p3176	ANO10	0.0851993	0.04871	1.74911	0.102151	0.617729	0.36836	0.289124
p3650	DCPS	0.20753	0.118665	1.74888	0.102193	0.617729	0.0269629	0.368768
p4300	RPL37	-0.445499	0.254855	-1.74805	0.10234	0.617729	0.199871	0.505447
p4172	NDUFAF6	0.10709	0.0612759	1.74766	0.10241	0.617729	0.0476725	0.560852
p4752	GNL2	0.411607	0.23554	1.74751	0.102437	0.617729	0.106072	0.226327
p7257	NUP43	0.120528	0.0690266	1.74611	0.102687	0.617729	0.0888605	0.576002
p5043	BTBD2	-0.252872	0.144856	-1.74567	0.102764	0.617729	0.0638583	0.492747
p1727	AGO3	-0.117801	0.0674922	-1.7454	0.102813	0.617729	0.0950281	0.188527
p6525	CNTN6	-0.345023	0.197749	-1.74475	0.102931	0.617729	0.159144	0.654737
p3453	PUSL1	-0.450931	0.258482	-1.74454	0.102968	0.617729	0.199241	0.00172733
p6786	RAB5B	0.125926	0.07219	1.74437	0.102997	0.617729	0.0114644	0.00456913
p3852	MPP1	0.115419	0.0661781	1.74406	0.103054	0.617729	0.101915	0.363038
p7281	GNG10	0.26822	0.153793	1.74403	0.103059	0.617729	0.155419	0.0229396
p3904	PLXNA2	-0.11665	0.0668936	-1.74381	0.103098	0.617729	0.139802	0.571165
p233	LRRC7	-0.20835	0.119541	-1.74292	0.103258	0.617729	0.0947803	0.243955
p3365	FBXO6	0.253249	0.145322	1.74267	0.103304	0.617729	0.0850889	0.0806117
p436	CSAD	0.258909	0.148572	1.74264	0.103308	0.617729	0.0542892	0.190037
p3246	NRD1	-0.130903	0.0751471	-1.74196	0.103431	0.617729	0.0298352	0.448127
p5000	UQCRC2	-0.125882	0.072265	-1.74195	0.103432	0.617729	0.257813	0.523717
p1314	NLGN4X	-0.150154	0.0862127	-1.74167	0.103483	0.617729	0.267789	0.478931
p7635	ISLR2	-0.26774	0.153743	-1.74148	0.103517	0.617729	0.00385567	0.990317
p3679	RNF126	0.161813	0.0929207	1.74141	0.10353	0.617729	0.375623	0.494776
p4193	ENO2	0.568375	0.326423	1.74122	0.103564	0.617729	0.0609886	0.130683
p7566	ARF5	-0.147272	0.0845821	-1.74117	0.103574	0.617729	0.138423	0.0846797
p2800	PSMD7	-0.117628	0.067557	-1.74117	0.103574	0.617729	0.0112675	0.871345
p781	PPIAL4C	0.248719	0.142897	1.74055	0.103684	0.617829	0.21276	0.528187
p8115	WDR37	0.0851142	0.0489083	1.74028	0.103734	0.617829	0.310269	0.258221
p1599	LPAR1	0.35794	0.205745	1.73972	0.103835	0.617915	0.263066	0.60558
p7695	SHD	-0.188009	0.108103	-1.73916	0.103936	0.617915	0.0798167	0.308259
p6592	TUBGCP4	-0.139943	0.0804756	-1.73895	0.103974	0.617915	0.0656505	0.0615631
p7810	SMAP1	0.147762	0.0849882	1.73861	0.104035	0.617915	0.304148	0.37321
p4281	NXPH1	-0.259508	0.149295	-1.73823	0.104105	0.617915	0.254716	0.659552
p7296	DGKD	-0.171088	0.0984637	-1.73758	0.104222	0.618185	0.402863	0.225314
p7540	IMPDH2	-0.226076	0.13014	-1.73717	0.104296	0.618196	0.139016	0.24825
p2506	COMMD8	0.199678	0.114999	1.73634	0.104446	0.618664	0.181906	0.944413
p8617	SLC20A1	-0.216791	0.124939	-1.73518	0.104658	0.619057	0.300942	0.698569
p4179	ANO6	0.200171	0.115386	1.7348	0.104727	0.619057	0.0411215	0.212048
p2564	SNTB2	0.0967194	0.0557534	1.73477	0.104732	0.619057	0.0243496	0.608923
p6383	PGS1	-0.169099	0.0975227	-1.73395	0.104882	0.619057	0.0320483	0.194722
p7453	RBM4	-0.273291	0.157732	-1.73263	0.105122	0.619057	0.020982	0.871061
p325	HOOK1	-0.155098	0.0895299	-1.73236	0.105171	0.619057	0.0792631	0.753559
p4544	PRPF38A	0.172753	0.0997387	1.73206	0.105227	0.619057	0.268857	0.673512
p685	PPP3R1	0.108646	0.0627329	1.73189	0.105258	0.619057	0.542165	0.655034
p6276	HEXB	0.151387	0.0874174	1.73177	0.105279	0.619057	0.0961216	0.975863
p3088	GPD1L	0.143366	0.0828021	1.73143	0.105342	0.619057	0.111683	0.728994
p6967	DPYSL5	-0.108095	0.0624474	-1.73098	0.105425	0.619057	0.611949	0.575887
p8550	AP1B1	-0.0581643	0.0336279	-1.72965	0.105668	0.619057	0.155351	0.178197
p2789	OPRM1	0.317731	0.183795	1.72872	0.105838	0.619057	0.0248336	0.177083
p1983	SEZ6L2	-0.116036	0.0671515	-1.72797	0.105975	0.619057	0.00267673	0.166154
p7841	ARHGAP18	0.287738	0.166523	1.72792	0.105985	0.619057	0.0847189	0.548576
p8164	TMEM201	0.163143	0.0944173	1.72789	0.105991	0.619057	0.140596	0.488428
p1538	TRAPPC11	-0.110041	0.0636883	-1.7278	0.106008	0.619057	0.131016	0.204896
p5011	FGFR1OP2	-0.094019	0.0544307	-1.72732	0.106097	0.619057	0.0196453	0.984333
p4082	CTHRC1	0.549078	0.317937	1.727	0.106154	0.619057	0.152964	0.318117
p5536	SHARPIN	0.184308	0.106729	1.72688	0.106177	0.619057	0.0996733	0.89904
p5302	NT5C1A	0.168972	0.0978552	1.72675	0.106201	0.619057	0.231979	0.908355
p889	RBSN	0.123887	0.0717631	1.72633	0.106277	0.619057	0.085815	0.436156
p5024	PIK3R1	-0.0811035	0.0469869	-1.72609	0.106323	0.619057	0.0174674	0.506093
p7030	NDUFA7	-0.139623	0.0808985	-1.72591	0.106356	0.619057	0.554804	0.632796
p3819	FOXO3	0.210055	0.12175	1.7253	0.106468	0.619057	0.00318047	0.446866
p7301	CA11	-0.373336	0.216394	-1.72526	0.106474	0.619057	0.0545419	0.0715859
p7361	PALLD	0.298273	0.172902	1.72509	0.106506	0.619057	0.0647026	0.217952
p4474	ARL8A	-0.109675	0.0635782	-1.72504	0.106517	0.619057	0.205661	0.253002
p5568	COX4I1	-0.194507	0.112841	-1.72373	0.106758	0.619801	0.132188	0.396782
p320	FAM134A	0.124728	0.0723659	1.72357	0.106788	0.619801	0.022982	0.553179
p345	PSMD8	-0.107937	0.062656	-1.72269	0.10695	0.619875	0.0593914	0.675768
p3312	NT5C	0.251576	0.146038	1.72268	0.106953	0.619875	0.166645	0.584073
p5987	EMC1	-0.145713	0.0846016	-1.72234	0.107016	0.619875	0.100027	0.000851395
p4116	FAM98C	0.116366	0.0675985	1.72144	0.107184	0.620007	0.227661	0.137595
p6385	ULK3	-0.215238	0.125045	-1.72129	0.10721	0.620007	0.163018	0.212669
p651	SEC14L1	-0.163849	0.0952024	-1.72106	0.107254	0.620007	0.240372	0.728338
p5702	HMHA1	0.421053	0.244716	1.72058	0.107343	0.620109	0.295583	0.0989165
p2458	TRAF3	-0.106531	0.0619952	-1.71838	0.107752	0.621613	0.402713	0.258167
p5900	POLR2M	0.12323	0.0717284	1.71801	0.107822	0.621613	0.201404	0.406136
p4020	CORO2B	0.122169	0.0711608	1.7168	0.108048	0.621613	0.0102336	0.169554
p4836	CUL4B	0.111618	0.0650162	1.71677	0.108054	0.621613	0.120322	0.459021
p3014	CARTPT	0.441668	0.257276	1.71671	0.108064	0.621613	0.116946	0.317765
p6086	TSPO	0.298294	0.173778	1.71652	0.108099	0.621613	0.090048	0.328
p7661	PCID2	0.141702	0.0825536	1.71648	0.108107	0.621613	0.28585	0.975883
p2641	ARPIN	0.174905	0.101971	1.71524	0.108339	0.621908	0.0924966	0.0289334
p8513	N4BP1	-0.0653005	0.0380728	-1.71515	0.108356	0.621908	0.493117	0.398315
p4567	CDH6	-0.198378	0.115681	-1.71487	0.108409	0.621908	0.278884	0.379062
p4482	VAMP7	-0.170872	0.099674	-1.71431	0.108514	0.621908	0.0759126	0.168774
p8353	PPP2R3A	0.530742	0.309729	1.71357	0.108653	0.621908	0.00542067	0.72936
p8582	PPBP	-0.551711	0.321968	-1.71356	0.108655	0.621908	0.0960253	0.942307
p7118	EPB41L3	0.208394	0.121617	1.71353	0.108661	0.621908	0.236306	0.797662
p5705	TMEM185B	-0.21408	0.125101	-1.71125	0.109089	0.623943	0.217876	0.0734583
p5995	PLXND1	-0.258847	0.151379	-1.70993	0.109339	0.624757	0.186681	0.369414
p5858	RPN1	-0.0869041	0.0508326	-1.70961	0.109398	0.624757	0.348197	0.260529
p3545	PLXDC2	0.209373	0.122567	1.70823	0.109661	0.624757	0.109217	0.203749
p2689	SNX19	-0.439596	0.257409	-1.70777	0.109747	0.624757	0.182904	0.0238482
p8216	GRAMD3	0.247457	0.144925	1.70748	0.109802	0.624757	0.0391605	0.432759
p4874	ZDHHC14	-0.182426	0.106868	-1.70702	0.10989	0.624757	0.0213153	0.643681
p8043	ADAM22	-0.115056	0.0674283	-1.70634	0.110018	0.624757	0.0255733	0.249363
p1406	HEPACAM	0.550629	0.32284	1.70558	0.110164	0.624757	0.0681007	0.31364
p1674	LONRF2	-0.152273	0.0892815	-1.70554	0.11017	0.624757	0.0435208	0.134579
p3784	SKAP1	-0.335785	0.196905	-1.70531	0.110214	0.624757	0.257319	0.112013
p8459	EVI5L	-0.147068	0.0862447	-1.70524	0.110228	0.624757	0.0102751	0.670148
p2743	SDK2	-0.198723	0.116582	-1.70458	0.110353	0.624757	0.0711445	0.866398
p1745	CAMKK1	0.124616	0.0731133	1.70442	0.110384	0.624757	0.248251	0.314905
p1120	EIF2B3	0.142434	0.08357	1.70436	0.110395	0.624757	0.111566	0.15258
p7658	CSMD3	-0.165559	0.0971397	-1.70434	0.1104	0.624757	0.0831355	0.301048
p6971	CGNL1	0.130718	0.0767414	1.70335	0.110588	0.624757	0.1441	0.428222
p4736	2023-03-01	-0.243991	0.143242	-1.70335	0.110588	0.624757	0.534748	0.72134
p7665	HNMT	0.269383	0.158187	1.70294	0.110667	0.624757	0.053292	0.350123
p7313	NCBP2-AS2	-0.167661	0.0984601	-1.70283	0.110688	0.624757	0.241565	0.820994
p7927	KCNB1	-0.208324	0.122345	-1.70277	0.1107	0.624757	0.0509941	0.126267
p5969	NEURL1	-0.170061	0.0998882	-1.70251	0.110748	0.624757	0.0147418	0.318261
p128	YKT6	-0.124282	0.0730523	-1.70128	0.110984	0.62568	0.0684278	0.184807
p3635	MAP4	0.890546	0.523666	1.7006	0.111115	0.625942	0.108835	0.0578578
p2602	ENG	-0.258124	0.151822	-1.70017	0.111196	0.625942	0.131906	0.968969
p4252	TCEAL3	0.313449	0.184392	1.6999	0.111248	0.625942	0.131667	0.977673
p2598	UQCRB	-0.15977	0.0940536	-1.69871	0.111478	0.626828	0.169305	0.248186
p5884	RFX5	-0.227348	0.13389	-1.69803	0.111609	0.627156	0.326434	0.983311
p6180	SNX10	-0.234834	0.138412	-1.69663	0.111877	0.628253	0.182458	0.347988
p2191	KIF1C	-0.242616	0.14303	-1.69626	0.111949	0.628253	0.0714954	0.66275
p3866	LANCL2	0.173441	0.102312	1.69521	0.112152	0.628473	0.176744	0.818921
p1773	CALY	0.426608	0.251674	1.69508	0.112176	0.628473	0.157087	0.744128
p7074	SH3BGRL	0.207797	0.1226	1.69493	0.112207	0.628473	0.090921	0.368235
p6541	MFI2	-0.192924	0.113905	-1.69373	0.112438	0.628673	-0.000643622	0.908858
p3758	KCTD21	0.199421	0.117741	1.69372	0.11244	0.628673	0.0978595	0.265622
p8203	MRPS12	0.2626	0.155053	1.69361	0.11246	0.628673	0.199276	0.519165
p7400	DCAF6	-0.126573	0.0747548	-1.69318	0.112546	0.628743	0.034045	0.460237
p6228	RNF121	0.39911	0.235817	1.69246	0.112685	0.629116	0.0622827	0.953882
p2464	ELP2	-0.179103	0.10585	-1.69205	0.112765	0.629152	0.0149311	0.831658
p6678	AASS	0.343392	0.202998	1.6916	0.112851	0.629152	0.0526638	0.0592726
p5517	MXRA7	0.20251	0.119737	1.6913	0.11291	0.629152	0.0129289	0.374379
p7654	SSH1	0.112221	0.0663877	1.69039	0.113087	0.629734	0.0364886	0.191237
p5421	MED8	-0.201441	0.119215	-1.68973	0.113216	0.630044	0.117742	0.952496
p4163	ANXA7	0.143591	0.0850115	1.68907	0.113343	0.630348	0.211225	0.573307
p5927	H2AFY	0.302074	0.178899	1.68852	0.113451	0.630542	0.00817408	0.0983599
p3398	LRRC41	-0.24455	0.14489	-1.68784	0.113584	0.630824	0.31746	0.722072
p1058	SLC45A1	-0.143162	0.084836	-1.68751	0.113648	0.630824	0.031773	0.557693
p2299	NLGN1	-0.186608	0.110629	-1.6868	0.113788	0.630858	0.168965	0.322401
p5223	PHYHIP	0.108865	0.0645739	1.6859	0.113964	0.630858	0.192765	0.59521
p3984	C17orf104	-0.2864	0.169882	-1.68587	0.113969	0.630858	0.349852	0.0460628
p1219	NDUFA4	-0.193643	0.114878	-1.68564	0.114015	0.630858	0.258743	0.0184881
p7902	CRLF3	0.128652	0.0763235	1.68562	0.114018	0.630858	0.16559	0.117402
p5254	SPTY2D1	-0.218344	0.129653	-1.68406	0.114324	0.631736	0.0493751	0.283571
p4730	NDUFS3	-0.17147	0.101839	-1.68373	0.114389	0.631736	0.28596	0.196829
p4253	ITGB4	0.207376	0.123182	1.68348	0.114438	0.631736	0.156564	0.0599027
p7372	CALU	-0.265043	0.157452	-1.68332	0.114469	0.631736	0.0438207	0.00253059
p715	C19orf12	0.329249	0.195695	1.68247	0.114638	0.632264	0.160963	0.607485
p8365	TDRP	-0.185275	0.110174	-1.68166	0.114798	0.63242	0.320444	0.110557
p4767	SDHA	0.144371	0.0858811	1.68106	0.114915	0.63242	0.00087471	0.210365
p6124	FOXRED1	-0.290647	0.172953	-1.6805	0.115025	0.63242	0.211671	0.700074
p2886	DNAL1	-0.0904333	0.0538229	-1.6802	0.115085	0.63242	0.125305	0.896506
p1329	PACSIN2	0.0966961	0.057555	1.68006	0.115112	0.63242	0.0560249	0.749902
p8121	CRTC1	0.178518	0.106272	1.67982	0.115159	0.63242	0.277714	0.471706
p3933	OPTN	0.0895202	0.0532944	1.67973	0.115178	0.63242	0.225564	0.361496
p6225	PARP10	-0.256065	0.15259	-1.67812	0.115496	0.633518	0.140438	0.348096
p7188	PLCXD3	0.19728	0.117578	1.67786	0.115549	0.633518	0.00699256	0.901761
p4151	TTC21B	0.143612	0.0856104	1.67751	0.115618	0.633518	0.22805	0.101267
p2480	HP	-1.50229	0.895691	-1.67724	0.115671	0.633518	-0.00298381	0.539851
p2839	PNPT1	-0.129029	0.0769598	-1.67658	0.115802	0.633705	0.272071	0.186057
p6629	ANXA1	0.261129	0.155774	1.67633	0.115852	0.633705	0.130056	0.0862377
p1498	DNAJC7	-0.159468	0.0951622	-1.67575	0.115968	0.633899	0.329076	0.47846
p2240	ALDH6A1	0.23934	0.142854	1.67542	0.116034	0.633899	0.0557915	0.224216
p2803	EIF3D	-0.0751649	0.044875	-1.67498	0.11612	0.633968	0.246872	0.824749
p334	MRPL28	-0.276735	0.165302	-1.67411	0.116294	0.634516	0.132844	0.385607
p5794	GLCE	-0.346028	0.206848	-1.67286	0.116543	0.635226	0.0247453	0.136546
p8100	SPECC1L	-0.122159	0.0730297	-1.67273	0.116571	0.635226	0.0321174	0.167664
p3154	GPR150	0.302729	0.181058	1.672	0.116715	0.635614	0.254582	0.952714
p2612	TOMM22	-0.0965101	0.0577485	-1.67121	0.116873	0.635869	0.111445	0.345772
p7158	HSPD1	-0.124369	0.0744269	-1.67102	0.116912	0.635869	0.0241838	0.075143
p6760	RPAP2	0.12944	0.0774783	1.67067	0.116983	0.635869	0.318187	0.616547
p5742	GIGYF1	0.206303	0.123517	1.67024	0.117067	0.635929	0.0991408	0.565466
p624	CLEC3B	0.501754	0.30051	1.66967	0.117182	0.636151	0.289586	0.609556
p6605	VPS37A	-0.0877849	0.0526022	-1.66884	0.117349	0.636279	0.0813932	0.63667
p2204	RELL2	-0.121443	0.0727713	-1.66882	0.117352	0.636279	0.274013	0.798367
p5874	FAM221A	0.203726	0.122203	1.66711	0.117698	0.63773	0.0532709	0.671178
p2391	PREP	-0.110726	0.0664368	-1.66663	0.117794	0.63773	0.0918983	0.0591459
p4577	KIAA1161	-0.239704	0.143953	-1.66515	0.118094	0.63773	0.047882	0.991579
p5600	GABRA5	-0.288308	0.173164	-1.66494	0.118135	0.63773	-0.00410787	0.122771
p5048	ZC3H8	-0.365427	0.219489	-1.6649	0.118143	0.63773	0.162358	0.271701
p1169	TMEM243	0.437358	0.262695	1.66489	0.118147	0.63773	-0.0115946	0.782939
p1288	WDR47	-0.0751515	0.0451449	-1.66468	0.118189	0.63773	0.271562	0.569069
p7294	AKAP6	-0.147578	0.0886581	-1.66457	0.11821	0.63773	0.101557	0.506156
p6307	MFGE8	0.512604	0.30806	1.66398	0.11833	0.637981	0.0184434	0.27387
p5658	CARKD	0.0923341	0.0555025	1.6636	0.118406	0.637992	0.375768	0.374852
p5009	HSPA5	-0.139343	0.0838169	-1.66247	0.118636	0.638832	-0.00360077	0.633134
p6634	MAP4K3	-0.135989	0.0818543	-1.66135	0.118863	0.639655	0.177228	0.958049
p462	SMPD1	0.23303	0.140338	1.6605	0.119037	0.639921	0.113127	0.0991746
p5241	FAM136A	0.186431	0.112282	1.66038	0.11906	0.639921	0.0732405	0.468555
p4032	FEM1A	-0.133901	0.0806935	-1.65938	0.119264	0.640619	0.374948	0.260718
p1286	NPTX1	0.314611	0.189787	1.65771	0.119605	0.641644	0.0437311	0.106494
p1126	STXBP5L	-0.108564	0.0655089	-1.65724	0.119702	0.641644	0.308808	0.631076
p5616	TIMM13	-0.173519	0.104714	-1.65707	0.119736	0.641644	-0.00483404	0.336168
p2875	RPS18	-0.225807	0.136293	-1.65678	0.119795	0.641644	0.104581	0.440146
p8408	CALR	-0.12257	0.0739876	-1.65663	0.119826	0.641644	0.0283728	0.0250453
p6996	MPP7	-0.0892155	0.0538761	-1.65594	0.119968	0.641658	0.047786	0.974864
p1754	NAPG	-0.0973387	0.0587832	-1.65589	0.119977	0.641658	-0.0038648	0.914335
p6269	CACNB1	-0.117494	0.0709849	-1.65519	0.12012	0.64195	0.00790494	0.153686
p3239	protein_E7EQL1	-0.190446	0.115079	-1.6549	0.12018	0.64195	0.0538242	0.929719
p6788	PDE12	0.0974593	0.0589295	1.65383	0.120401	0.642732	0.0525316	0.45655
p5968	ADPRHL2	-0.113394	0.0685954	-1.65309	0.120553	0.642822	0.281753	0.0874546
p7652	ACOT11	-0.349908	0.211677	-1.65302	0.120566	0.642822	0.04112	0.531821
p7954	XK	-0.115073	0.0696631	-1.65185	0.120809	0.643718	0.206422	0.316032
p2554	RPS6KA5	0.467709	0.283354	1.65062	0.121063	0.64451	0.00743194	0.748149
p2384	PSMD9	0.181685	0.110098	1.65022	0.121146	0.64451	0.178367	0.000389992
p1636	SEMA4G	-0.462315	0.280231	-1.64977	0.121238	0.64451	0.0155103	0.298864
p824	GPR123	-0.233463	0.14152	-1.64968	0.121255	0.64451	0.130616	0.156677
p4646	SRM	0.103196	0.0626618	1.64687	0.121839	0.647213	0.0936515	0.251158
p1915	LZTS1	-0.169344	0.102877	-1.64608	0.122004	0.647218	0.136506	0.866128
p4950	GAPDH	-0.0673441	0.0409168	-1.64588	0.122045	0.647218	0.126993	0.166678
p6851	OTUD5	-0.187519	0.113962	-1.64545	0.122134	0.647218	0.102421	0.251556
p4232	OGDH	0.112881	0.0686032	1.64543	0.122139	0.647218	0.0156553	0.395476
p5227	SLC1A6	-0.24262	0.14757	-1.64411	0.122414	0.647995	0.0196687	0.0626211
p2209	CEP131	-0.283488	0.17252	-1.64322	0.122598	0.647995	0.131468	0.0636674
p1825	ELOVL4	-0.254437	0.154856	-1.64306	0.122632	0.647995	0.215692	0.526502
p3370	TRAPPC2B	-0.0967332	0.0588757	-1.64301	0.122643	0.647995	0.362414	0.155085
p5996	FAM76A	-0.153244	0.0932752	-1.64292	0.122661	0.647995	0.189974	0.989362
p7822	DNAJC11	-0.0844959	0.0514629	-1.64188	0.122878	0.648698	0.344144	0.163258
p6846	SEMA4D	0.157513	0.0959525	1.64157	0.122944	0.648698	0.251064	0.894795
p1571	PPP2CA	-0.202489	0.123524	-1.63926	0.123428	0.650572	0.0344827	0.0424962
p4918	DPM1	-0.132971	0.0811217	-1.63916	0.123449	0.650572	0.184991	0.402941
p6671	AKR1B1	0.13537	0.0826235	1.6384	0.123609	0.651015	0.0934788	0.382438
p2251	NDUFB2	-0.296885	0.181255	-1.63794	0.123706	0.651131	0.280301	0.953435
p4637	NRSN1	0.229753	0.140339	1.63713	0.123877	0.65129	0.0776118	0.229511
p5603	ACAT1	0.144106	0.0880261	1.63708	0.123887	0.65129	0.0335909	0.149306
p1165	PTS	-0.264989	0.161933	-1.63641	0.124029	0.65164	-0.000512411	0.165881
p5103	HSPA8	-0.173933	0.10643	-1.63425	0.124484	0.652241	0.00215222	0.483084
p1458	GPN2	0.190471	0.116559	1.63412	0.124512	0.652241	0.0286056	0.102987
p589	DOCK8	-0.296972	0.181754	-1.63393	0.124552	0.652241	0.16455	0.0317243
p2392	EXOSC4	-0.0890666	0.0545149	-1.6338	0.124579	0.652241	0.382156	0.103199
p235	PRICKLE1	-0.131236	0.0803257	-1.6338	0.12458	0.652241	0.286089	0.659809
p2055	LZIC	-0.102669	0.0628676	-1.6331	0.124728	0.652241	0.284606	0.53963
p712	BCL2L13	0.235475	0.144222	1.63273	0.124807	0.652241	0.0575027	0.463399
p3493	DNAJC5B	-0.324148	0.198589	-1.63225	0.124908	0.652241	0.150728	0.43556
p4000	SIPA1L3	0.180164	0.110405	1.63184	0.124994	0.652241	0.196203	0.635784
p421	RAB1A	-0.105478	0.0646485	-1.63156	0.125054	0.652241	0.109158	0.43392
p2878	CHMP1B	-0.181632	0.11133	-1.63147	0.125073	0.652241	0.254713	0.11793
p690	MAD2L1	0.182175	0.111679	1.63124	0.125122	0.652241	0.00726125	0.226767
p2882	ANKIB1	0.106716	0.0654204	1.63124	0.125123	0.652241	0.0730431	0.0425413
p8376	CSNK1G2	-0.061914	0.0379777	-1.63027	0.125328	0.652914	0.0431298	0.510689
p2731	ARMC8	-0.0731	0.0448732	-1.62904	0.125591	0.653892	0.00344852	0.928158
p1300	UBQLN1	-0.0880958	0.054125	-1.62764	0.12589	0.654065	0.0262471	0.140508
p6040	KIAA1598	-0.190034	0.11676	-1.62757	0.125905	0.654065	0.0495112	0.623164
p2629	NAP1L3	-0.496592	0.305127	-1.62749	0.125921	0.654065	0.276629	0.0821187
p4480	PNCK	0.343556	0.211129	1.62723	0.125977	0.654065	0.259436	0.856135
p4153	LAYN	-0.196832	0.12097	-1.62711	0.126003	0.654065	0.0933558	0.118863
p3771	TLDC1	-0.14563	0.0895907	-1.62551	0.126346	0.655361	0.0751123	0.449108
p2827	UPF3A	0.446672	0.274835	1.62524	0.126404	0.655361	0.00131955	0.951726
p6285	CANX	-0.250673	0.154436	-1.62315	0.126852	0.657289	0.242948	0.898271
p3280	PXN	0.130945	0.0806979	1.62266	0.126957	0.657307	0.166205	0.376359
p7493	UGGT1	-0.126777	0.0781403	-1.62243	0.127007	0.657307	0.0217617	0.0650003
p4320	MMGT1	-0.191817	0.118369	-1.6205	0.127424	0.657822	0.10537	0.104738
p3423	KBTBD2	-0.15829	0.0976922	-1.6203	0.127467	0.657822	0.157177	0.927127
p7076	SGIP1	-0.265386	0.163797	-1.62021	0.127486	0.657822	0.302034	0.0923698
p1663	PDLIM5	0.168167	0.103806	1.62002	0.127527	0.657822	0.0616672	0.618422
p312	MAP4K4	-0.121696	0.0751206	-1.62001	0.12753	0.657822	-0.0137525	0.213
p3514	RAPH1	-0.156742	0.0967729	-1.61969	0.127598	0.657822	0.0581348	0.398288
p592	CPNE8	0.112425	0.0694195	1.6195	0.127639	0.657822	0.334485	0.788328
p887	KCNC3	-0.251991	0.155658	-1.61887	0.127775	0.65813	0.34225	0.472306
p4214	KCND2	-0.150858	0.0932452	-1.61786	0.127993	0.65886	0.0667941	0.626182
p5027	DDX49	-0.27249	0.168503	-1.61712	0.128154	0.659297	0.143045	0.0763277
p7926	FABP5	0.261147	0.16173	1.61471	0.128679	0.661171	0.12662	0.88374
p8210	PHF14	0.281159	0.174242	1.61361	0.128919	0.661171	0.230601	0.096476
p6583	SDC4	0.47773	0.296168	1.61303	0.129044	0.661171	0.0405146	0.642615
p7551	GPR37L1	0.198243	0.122912	1.61288	0.129077	0.661171	0.198583	0.421647
p4507	MRPS21	-0.224963	0.139483	-1.61283	0.129089	0.661171	0.0264288	0.937953
p8492	CLCN6	0.113316	0.0702737	1.6125	0.129161	0.661171	0.0843727	0.271092
p1519	KSR2	0.169045	0.104862	1.61207	0.129253	0.661171	0.0453745	0.215288
p7818	ARRB1	0.295825	0.183565	1.61155	0.129367	0.661171	-0.00261217	0.00134315
p4096	protein_U3KQK5	-0.166043	0.103038	-1.61147	0.129385	0.661171	0.0425753	0.00666221
p2539	DNAAF2	0.264496	0.164143	1.61138	0.129405	0.661171	0.0610876	0.513586
p7072	SMAD3	-0.136955	0.0850077	-1.6111	0.129468	0.661171	0.242787	0.362384
p3446	PSMD12	-0.0849756	0.0527547	-1.61077	0.129539	0.661171	0.0235206	0.180466
p494	DLG3	-0.122863	0.076278	-1.61073	0.129547	0.661171	-0.00434236	0.844973
p4775	MRPL12	-0.192911	0.119807	-1.61018	0.129669	0.661171	0.223745	0.135445
p4049	PPP1CC	-0.0928168	0.057654	-1.60989	0.129731	0.661171	0.186791	0.17596
p1105	C11orf87	-0.419144	0.260363	-1.60984	0.129742	0.661171	0.197938	0.42855
p3589	GRM7	-0.20523	0.127528	-1.60929	0.129862	0.661235	0.0832187	0.688136
p7222	DSTYK	0.183264	0.113911	1.60883	0.129965	0.661235	0.100702	0.438602
p4459	AMPH	0.0900566	0.0559796	1.60874	0.129984	0.661235	0.217139	0.0193079
p5925	RUFY3	-0.0908729	0.0565023	-1.6083	0.13008	0.661335	0.182552	0.0671687
p4403	BTBD1	-0.217308	0.135147	-1.60794	0.13016	0.661346	0.00408565	0.702587
p2010	TPM4	0.144002	0.0895758	1.6076	0.130235	0.661346	0.154748	0.746721
p7716	BBIP1	0.216832	0.134947	1.60679	0.130413	0.66186	0.0532186	0.516526
p4139	UBXN6	0.11936	0.074306	1.60633	0.130513	0.661983	0.383934	0.578662
p2316	CEP97	-0.0968659	0.0603177	-1.60593	0.130603	0.662047	0.437301	0.731508
p2271	JOSD2	-0.417679	0.260233	-1.60502	0.130804	0.662325	0.0179055	0.118823
p2388	YAP1	0.357647	0.222835	1.60499	0.130811	0.662325	-0.0195838	0.133535
p1919	FRS3	-0.116486	0.0725977	-1.60454	0.130909	0.662433	0.240173	0.378701
p6620	TACO1	0.256333	0.159922	1.60286	0.13128	0.663925	-0.0258915	0.0509655
p378	APLP2	-0.0985365	0.0615389	-1.60121	0.131647	0.664931	0.0862146	0.0849962
p2791	CPLX3	-0.396246	0.247468	-1.6012	0.131648	0.664931	0.0508096	0.865446
p5485	CKB	-0.0918145	0.0573639	-1.60056	0.131791	0.664931	0.178444	0.478605
p6081	2023-09-11	-0.107059	0.0668907	-1.60051	0.131803	0.664931	0.243754	0.990503
p599	KIFAP3	-0.168462	0.105281	-1.60012	0.131889	0.664931	0.0116954	0.0458983
p7735	COQ7	-0.190065	0.118833	-1.59944	0.132041	0.664931	0.277435	0.129919
p4497	DUSP19	-0.212605	0.132928	-1.5994	0.13205	0.664931	0.134265	0.263956
p637	ASAP1	-0.107339	0.0671203	-1.5992	0.132094	0.664931	0.0303711	0.615625
p2471	ESYT1	0.0920099	0.057569	1.59826	0.132304	0.6656	0.0627523	0.527232
p3757	TRIOBP	0.167796	0.10507	1.59699	0.132586	0.666422	0.122086	0.124479
p155	KIF3A	-0.095731	0.0599595	-1.59659	0.132675	0.666422	0.161142	0.73202
p6922	TTYH3	-0.299972	0.187895	-1.59649	0.132699	0.666422	0.0756277	0.156487
p4697	ERC2	-0.205346	0.128708	-1.59544	0.132934	0.666607	0.0650778	0.258345
p336	GHDC	0.158183	0.0991535	1.59534	0.132956	0.666607	0.0854183	0.0387005
p1000	TANC2	-0.28724	0.180055	-1.59529	0.132967	0.666607	-0.00934652	0.924264
p6915	LRRC49	-0.130746	0.0819761	-1.59493	0.133048	0.666629	0.466022	0.114284
p1328	SLCO2A1	0.43297	0.271562	1.59437	0.133174	0.666655	0.326252	0.708965
p2327	TENM2	-0.133773	0.0839506	-1.59347	0.133375	0.666655	0.211011	0.908478
p5570	CRK	-0.462159	0.290087	-1.59318	0.133441	0.666655	0.149809	0.386521
p5294	DDHD2	-0.0610296	0.0383126	-1.59294	0.133495	0.666655	-0.0071955	0.983608
p8481	RBBP9	0.150057	0.0942279	1.59249	0.133595	0.666655	0.121733	0.288749
p4264	SEZ6L	-0.149143	0.0936566	-1.59245	0.133605	0.666655	0.0653717	0.150953
p5141	NWD2	-0.19153	0.120294	-1.59218	0.133664	0.666655	0.138104	0.677191
p7991	ZNHIT3	0.413432	0.259743	1.5917	0.133773	0.666655	0.0350114	0.0373843
p1415	STX16	0.180595	0.113472	1.59154	0.133808	0.666655	0.0274843	0.893067
p6436	AP1B1	0.411122	0.258365	1.59124	0.133876	0.666655	0.0438784	0.000177789
p5620	EDC3	-0.133842	0.0841835	-1.58988	0.134183	0.666655	0.0717691	0.00827648
p4647	ARHGAP44	-0.07951	0.0500104	-1.58987	0.134185	0.666655	0.0686061	0.298051
p7185	XAB2	0.11792	0.0741752	1.58975	0.134213	0.666655	0.229496	0.824207
p1251	CMC1	0.319629	0.201095	1.58945	0.134281	0.666655	0.130024	0.290529
p4695	RDH11	-0.16072	0.101144	-1.58902	0.134378	0.666655	-0.00232788	0.0317304
p7969	GIMAP1	0.135644	0.0853821	1.58867	0.134456	0.666655	0.0998297	0.991257
p1675	NOSTRIN	0.196835	0.12391	1.58853	0.134489	0.666655	0.10523	0.530486
p1086	NAAA	0.258165	0.162556	1.58815	0.134574	0.666655	0.123903	0.125864
p2573	CAMK2G	0.403465	0.254095	1.58785	0.134642	0.666655	0.0873044	0.100984
p7415	DOC2A	0.10818	0.0681377	1.58766	0.134685	0.666655	0.254075	0.530394
p7839	RAB28	0.0945561	0.0595666	1.5874	0.134744	0.666655	0.094319	0.807191
p4729	TTR	-0.527171	0.332121	-1.58729	0.13477	0.666655	-0.0152703	0.284965
p4523	NPW	-0.268947	0.169534	-1.58638	0.134975	0.666655	0.121934	0.148523
p5214	PDE1C	-0.224955	0.141813	-1.58628	0.134997	0.666655	-0.00198048	0.113543
p5404	SHISA6	-0.155688	0.0981479	-1.58626	0.135002	0.666655	0.214009	0.724601
p6025	PKNOX2	-0.158149	0.0997367	-1.58566	0.135138	0.666655	0.134315	0.740134
p7176	ANPEP	-0.106039	0.0668865	-1.58535	0.135208	0.666655	0.120538	0.203207
p5870	CHM	-0.0925139	0.0583559	-1.58534	0.135212	0.666655	0.111229	0.0356352
p225	FOXO1	0.306369	0.193345	1.58457	0.135387	0.66708	0.297163	0.578012
p385	GRM3	-0.294944	0.186169	-1.58428	0.135452	0.66708	0.0318936	0.838078
p6820	CORO1A	-0.183537	0.115916	-1.58336	0.135663	0.667736	0.229806	0.65769
p5973	DIRAS2	0.178837	0.113012	1.58246	0.135867	0.668363	0.353079	0.814578
p3020	GCHFR	-0.137567	0.0870049	-1.58114	0.136167	0.668726	0.0186655	0.301521
p3216	COX5B	-0.173251	0.109576	-1.5811	0.136177	0.668726	0.101185	0.486503
p4764	SPG7	-0.0916864	0.0579964	-1.5809	0.136224	0.668726	0.210906	0.0719806
p5583	VSNL1	-0.125892	0.0796404	-1.58076	0.136256	0.668726	0.0920196	0.895276
p1783	TAF7	-0.172797	0.109419	-1.57922	0.136609	0.668726	0.548299	0.507722
p7397	COPB2	-0.0532998	0.0337727	-1.57819	0.136844	0.668726	0.475452	0.860304
p6863	YTHDF3	-0.169899	0.107655	-1.57818	0.136846	0.668726	0.122322	0.0117721
p2650	TXNL1	-0.0771775	0.0489436	-1.57687	0.137148	0.668726	-0.0248877	0.548232
p3147	YPEL5	-0.292032	0.185229	-1.5766	0.13721	0.668726	0.0875242	0.807394
p5439	ACHE	-0.211526	0.134253	-1.57558	0.137445	0.668726	0.16408	0.300058
p1812	SLC6A15	-0.28064	0.17812	-1.57556	0.137448	0.668726	0.11442	0.41518
p5566	CHMP5	-0.112449	0.0713718	-1.57554	0.137453	0.668726	-0.0190729	0.151112
p4337	PITPNM3	-0.0577313	0.0366564	-1.57493	0.137594	0.668726	0.113325	0.492763
p523	GALNT11	-0.25039	0.159008	-1.5747	0.137646	0.668726	0.0319638	0.5415
p4077	CHMP7	-0.131212	0.0833259	-1.57469	0.13765	0.668726	-0.0267188	0.111186
p7171	EPHB3	-0.188137	0.119538	-1.57386	0.137842	0.668726	-0.0153561	0.403255
p4122	TPPP3	0.353046	0.224361	1.57356	0.137911	0.668726	0.00659553	0.81013
p7471	XPC	0.236753	0.150459	1.57354	0.137915	0.668726	-0.0197996	0.821642
p3996	PF4V1	-0.747749	0.475261	-1.57334	0.137961	0.668726	0.168193	0.660653
p1279	DNMT1	-0.174561	0.111015	-1.57241	0.138176	0.668726	0.112064	0.079168
p7143	ATP5SL	-0.24999	0.159003	-1.57223	0.138217	0.668726	0.38771	0.612033
p4200	HNRNPH1	0.124179	0.0789877	1.57213	0.138241	0.668726	0.0454169	0.182673
p7526	SLC25A11	-0.106496	0.0677563	-1.57175	0.13833	0.668726	0.219266	0.120048
p188	SYNPR	0.308635	0.196397	1.57148	0.138391	0.668726	0.0336028	0.0192794
p1384	FKBP5	0.32653	0.207811	1.57128	0.138438	0.668726	0.393058	0.393302
p922	GRIK2	-0.133996	0.0852861	-1.57113	0.138473	0.668726	0.0676009	0.168009
p664	FAM13A	0.14256	0.09075	1.57091	0.138525	0.668726	0.0389983	0.547817
p6756	CD46	-0.195611	0.124585	-1.5701	0.138712	0.668726	0.0925167	0.314729
p6978	CDKN1C	-0.384701	0.245133	-1.56936	0.138884	0.668726	0.0239839	0.563245
p3574	DNAJB9	-0.200051	0.127487	-1.56919	0.138923	0.668726	-0.0307976	0.0163938
p4513	NDUFS2	-0.164264	0.104731	-1.56844	0.139098	0.668726	0.209163	0.0301961
p8633	DNAJB1	-0.26194	0.1671	-1.56756	0.139303	0.668726	0.212256	0.490013
p6700	BCKDHB	0.298959	0.190729	1.56746	0.139326	0.668726	-0.0103064	0.863321
p2781	APOBR	0.772004	0.492891	1.56628	0.139602	0.668726	0.0130572	0.102986
p6427	EPB41	0.205608	0.131279	1.56619	0.139622	0.668726	0.0911507	0.684896
p2143	LRRC73	-0.135948	0.0868125	-1.56599	0.139669	0.668726	0.201979	0.263703
p3175	ZNF223	0.456455	0.291521	1.56577	0.139721	0.668726	0.0583939	0.259989
p2706	DCAF10	0.311504	0.198961	1.56565	0.139749	0.668726	0.254911	0.00350392
p4994	C6orf211	0.139739	0.0892537	1.56564	0.139751	0.668726	0.253514	0.208871
p4606	EFEMP1	0.282297	0.18033	1.56545	0.139796	0.668726	-0.0312841	0.0423506
p8639	FAM160B1	-0.113699	0.0726456	-1.56512	0.139873	0.668726	0.00165982	0.652202
p1905	DNASE1L1	-0.147866	0.094508	-1.56459	0.139997	0.668726	0.0207959	0.23302
p7988	STXBP3	0.176276	0.112674	1.56448	0.140023	0.668726	-0.0303379	0.0346507
p8120	COQ10B	0.202362	0.129368	1.56424	0.140079	0.668726	0.0614552	0.662854
p2971	SYT7	-0.136303	0.0871436	-1.56412	0.140107	0.668726	0.108948	0.60276
p3203	PKN1	0.158595	0.101409	1.56391	0.140156	0.668726	0.151766	0.694242
p8397	BAG6	0.0424973	0.0271781	1.56366	0.140214	0.668726	0.0834531	0.664438
p5327	FZD8	-0.463052	0.296188	-1.56337	0.140282	0.668726	0.391247	0.0765357
p6567	DHRS4	0.363849	0.23274	1.56333	0.140292	0.668726	0.0798727	0.854818
p676	PCDH9	-0.0925453	0.059201	-1.56324	0.140314	0.668726	0.166716	0.896641
p4476	SERPINA1	-0.954611	0.610946	-1.56251	0.140484	0.668726	-0.00758129	0.167277
p706	IFIT1	-0.698723	0.447537	-1.56126	0.140777	0.668726	0.169391	0.101486
p7208	MTR	-0.262213	0.167994	-1.56084	0.140876	0.668726	-0.011442	0.760725
p4278	MYO5B	-0.214956	0.137725	-1.56077	0.140893	0.668726	0.0199965	0.161686
p8258	SESN1	0.230735	0.14786	1.56049	0.140958	0.668726	-0.0140108	0.440792
p90	IMMT	-0.107848	0.0691275	-1.56014	0.141042	0.668726	0.0650625	0.213344
p3909	CFAP36	0.223657	0.14337	1.56	0.141075	0.668726	0.0110985	0.00454875
p5958	NCBP1	0.0957437	0.0613978	1.5594	0.141216	0.668726	-0.00517025	0.505163
p806	DNAJA4	0.209811	0.134583	1.55897	0.141317	0.668726	0.150192	0.906332
p3502	LMTK2	-0.0923972	0.0592684	-1.55896	0.141319	0.668726	0.0548384	0.979638
p4958	IFT88	0.192923	0.123759	1.55886	0.141342	0.668726	0.0731962	0.204763
p5853	UBE2H	-0.169053	0.108447	-1.55885	0.141345	0.668726	0.210685	0.328575
p6163	CFL2	-0.208405	0.133699	-1.55876	0.141366	0.668726	0.230283	0.93976
p1475	CD99L2	0.278188	0.178487	1.55859	0.141407	0.668726	-0.00646714	0.317011
p4710	NOS3	-0.240296	0.154189	-1.55845	0.141441	0.668726	0.00525196	0.225226
p8496	TOM1	0.153344	0.0984129	1.55817	0.141507	0.668726	0.0560832	0.278469
p5151	LRRC4C	-0.171816	0.110271	-1.55812	0.141517	0.668726	0.150773	0.73934
p3928	ARHGAP20	-0.297756	0.191111	-1.55803	0.14154	0.668726	-0.0335698	0.0808877
p1809	PTRH1	-0.199742	0.128209	-1.55794	0.14156	0.668726	-0.000866549	0.074737
p6068	YTHDF1	-0.120366	0.0772665	-1.5578	0.141594	0.668726	0.0393706	0.913696
p195	FAM117B	0.248048	0.159324	1.55688	0.141811	0.668726	0.0500842	0.100964
p3134	GABRG2	-0.136622	0.0877836	-1.55635	0.141936	0.668726	0.11871	0.0764794
p6353	MRVI1	0.353165	0.226946	1.55616	0.141982	0.668726	-0.034012	0.800774
p5739	TOM1L1	-0.203136	0.130553	-1.55597	0.142026	0.668726	0.0417428	0.651275
p65	COG7	0.0714823	0.0459413	1.55595	0.142031	0.668726	0.193064	0.545066
p3977	CAPZB	-0.064032	0.0411573	-1.55579	0.14207	0.668726	-0.0221151	0.430506
p2844	SRPK2	-0.154092	0.0990658	-1.55545	0.142149	0.668726	0.0316298	0.00617386
p1109	WWC2	-0.209267	0.134567	-1.55511	0.14223	0.668726	0.243626	0.505124
p8500	ANKZF1	-0.219719	0.141346	-1.55448	0.14238	0.668726	0.0865569	0.755821
p1477	PITPNA	-0.127232	0.0818572	-1.55431	0.14242	0.668726	0.013921	0.0226891
p6727	RNF34	0.185711	0.119484	1.55428	0.142427	0.668726	0.272972	0.0159946
p2813	GPATCH11	0.321148	0.206633	1.5542	0.142448	0.668726	0.140889	0.000351623
p3748	GOPC	-0.127595	0.082108	-1.55399	0.142497	0.668726	-0.00102718	0.349904
p3164	GNA12	0.125797	0.0809531	1.55395	0.142505	0.668726	0.470556	0.470362
p6522	HRC	-0.377155	0.242743	-1.55372	0.142561	0.668726	0.0726446	0.552311
p4681	NBR1	-0.113355	0.0729631	-1.55359	0.142592	0.668726	0.426502	0.701089
p6581	UXS1	-0.182024	0.117203	-1.55307	0.142715	0.668944	-0.00377666	0.556756
p3055	MAGI1	-0.14684	0.0945745	-1.55264	0.142818	0.669064	0.137421	0.915611
p1546	LRCH3	0.252333	0.162612	1.55174	0.143031	0.669479	0.101475	0.809377
p6315	MCCC1	0.240509	0.155006	1.55162	0.143062	0.669479	-0.00323488	0.432664
p2901	VCPKMT	-0.413861	0.266894	-1.55065	0.143291	0.669866	0.121649	0.497246
p876	PSMB9	0.355654	0.229363	1.55062	0.143299	0.669866	0.0213328	0.0220443
p4974	STX1A	-0.147943	0.0954449	-1.55003	0.143439	0.670157	0.324539	0.0885142
p110	HIST3H2A	0.345698	0.223268	1.54835	0.143841	0.671331	0.10391	0.291215
p5759	BRAF	-0.0784008	0.0506356	-1.54833	0.143846	0.671331	0.42572	0.266126
p7506	DTNA	0.343106	0.221643	1.54801	0.143924	0.671333	0.0487123	0.487259
p2070	GDA	-0.226044	0.146241	-1.5457	0.144479	0.673187	0.313475	0.192809
p2133	THNSL2	0.545193	0.352746	1.54557	0.14451	0.673187	0.00338322	0.346007
p8531	TEX10	-0.11971	0.0774881	-1.54488	0.144675	0.673187	0.08049	0.653771
p5774	LPP	0.213871	0.13845	1.54475	0.144706	0.673187	-0.021365	0.432672
p4211	MCM2	0.364393	0.235925	1.54453	0.144759	0.673187	0.200396	0.14447
p6695	LAMTOR2	0.132635	0.0858805	1.54441	0.144788	0.673187	0.00974178	0.0192791
p3739	LRRC8D	-0.139758	0.0905153	-1.54402	0.144882	0.673262	-0.0342669	0.291448
p7573	LZTR1	-0.150301	0.0974685	-1.54205	0.145359	0.674545	0.147036	0.903244
p7219	LGI2	-0.38559	0.25015	-1.54143	0.145507	0.674545	0.0409442	0.575482
p5492	AARSD1	0.133288	0.086477	1.54132	0.145535	0.674545	0.174582	0.531257
p7038	COL6A3	0.827034	0.536681	1.54102	0.145608	0.674545	-0.0177785	0.721938
p2871	RNF113A	-0.142928	0.0927552	-1.54091	0.145632	0.674545	-0.0325264	0.474911
p6188	ALDH1L1	0.394821	0.256248	1.54078	0.145666	0.674545	-0.0138966	0.928185
p2927	HEXDC	0.199223	0.129314	1.54062	0.145704	0.674545	0.139094	0.861946
p7492	WFS1	0.208951	0.135784	1.53885	0.146134	0.675891	0.00940331	0.342197
p8291	C1orf43	-0.105644	0.068655	-1.53877	0.146151	0.675891	0.088012	0.851556
p1397	DPP3	-0.156849	0.102034	-1.53721	0.146531	0.676599	0.0423718	0.79341
p214	FOLR2	0.338235	0.220046	1.53711	0.146555	0.676599	-0.0105905	0.0412441
p5723	MCFD2	0.22301	0.145094	1.53701	0.146581	0.676599	0.126677	0.112357
p7169	NDUFS7	-0.187259	0.121845	-1.53686	0.146617	0.676599	0.331414	0.00578843
p6571	CCDC50	0.207661	0.135174	1.53625	0.146765	0.676917	0.00651647	0.610316
p5453	MMAA	-0.253689	0.165181	-1.53583	0.146868	0.677034	0.094093	0.329469
p8472	BLOC1S2	0.161551	0.105449	1.53203	0.147797	0.679888	-0.0127306	0.00228674
p3233	MSMO1	-0.32332	0.211089	-1.53168	0.147883	0.679888	0.183963	0.748753
p3173	SGSM2	0.22935	0.149833	1.5307	0.148122	0.679888	0.160787	0.52048
p2065	KCTD8	-0.151147	0.0987473	-1.53064	0.148136	0.679888	0.0381153	0.0832396
p1371	SLU7	-0.13589	0.0887816	-1.53061	0.148146	0.679888	0.0558062	0.259958
p4759	NDFIP1	-0.294919	0.192683	-1.53059	0.14815	0.679888	0.0949122	0.107499
p3690	RNH1	0.208291	0.136086	1.53058	0.148152	0.679888	0.133542	0.0321937
p4648	PRKRIP1	-0.165796	0.108328	-1.5305	0.148173	0.679888	-0.0274599	0.140698
p8097	MYL6B	0.0859227	0.0561437	1.53041	0.148195	0.679888	0.0340588	0.840164
p8131	C10orf54	0.288594	0.188733	1.52911	0.148513	0.680315	0.029439	0.352712
p1658	ALPL	-0.353539	0.231216	-1.52904	0.14853	0.680315	0.00649541	0.672659
p6335	MAP2	0.251253	0.164347	1.52879	0.148592	0.680315	0.0136956	0.567272
p2064	ATG7	0.155464	0.101706	1.52857	0.148647	0.680315	-0.00469263	0.000296967
p8419	CLIP3	-0.0825307	0.0539971	-1.52843	0.148681	0.680315	-0.0272705	0.281349
p8074	CA2	-0.291237	0.190632	-1.52774	0.148851	0.680729	0.27288	0.533851
p6442	PTPRN	0.204765	0.13411	1.52684	0.149072	0.680905	0.169331	0.741661
p2379	EPM2AIP1	0.11561	0.0757598	1.526	0.14928	0.680905	0.0263344	0.288647
p5601	MRPL15	-0.200311	0.131308	-1.5255	0.149404	0.680905	0.102006	0.409298
p2397	MPC2	-0.303394	0.198943	-1.52503	0.14952	0.680905	-0.000401199	0.00107271
p7029	EIF4A2	-0.0797104	0.052275	-1.52483	0.14957	0.680905	0.218464	0.00935975
p4731	CADM1	0.186023	0.122022	1.52451	0.14965	0.680905	-0.0316895	0.0675874
p3007	BRINP2	-0.123023	0.0807006	-1.52444	0.149666	0.680905	0.0785451	0.59529
p756	SQRDL	0.27564	0.180818	1.52441	0.149675	0.680905	-0.0293553	0.40332
p8038	CDC42BPA	-0.0745731	0.0489248	-1.52424	0.149716	0.680905	0.215177	0.929201
p7382	FBXW9	-0.175587	0.115217	-1.52397	0.149784	0.680905	0.137375	0.474737
p6345	DCAF8	0.147474	0.0968108	1.52332	0.149944	0.680905	-0.0403602	0.354165
p3671	FARP2	0.150168	0.098581	1.5233	0.14995	0.680905	0.286615	0.110126
p2938	EFCAB9	0.40999	0.269172	1.52316	0.149985	0.680905	0.0391501	0.834134
p4726	SSR1	-0.133854	0.0878831	-1.52309	0.15	0.680905	0.177443	0.546358
p2411	C1orf50	-0.122115	0.0801906	-1.52281	0.15007	0.680905	0.0926678	0.324771
p7530	GNPAT	0.13079	0.0859241	1.52216	0.150232	0.681283	0.123807	0.00952858
p4667	RAB7A	-0.0861709	0.056624	-1.52181	0.15032	0.681323	0.0850257	0.439243
p2664	TP53BP2	0.142524	0.0937019	1.52104	0.150511	0.681831	0.0772462	0.50583
p86	NDUFA8	0.213752	0.140645	1.5198	0.150819	0.682713	-0.0138621	0.85524
p2425	RAB4B	0.0746297	0.0491258	1.51915	0.150981	0.682713	0.11483	0.438377
p865	DPYSL4	-0.167152	0.110063	-1.5187	0.151094	0.682713	0.223613	0.314568
p3647	PNPLA4	0.366323	0.241227	1.51858	0.151123	0.682713	0.125136	0.754082
p4700	IGFBP5	0.355443	0.234095	1.51837	0.151176	0.682713	0.0484548	0.116287
p8103	SLC2A6	-0.18934	0.1247	-1.51836	0.151179	0.682713	-0.0275694	0.0515017
p1846	TANK	0.0978464	0.064458	1.51799	0.151272	0.682779	0.0540079	0.0650575
p1844	CNNM1	-0.10858	0.0715722	-1.51707	0.151501	0.683452	0.262893	0.900587
p2716	STK33	0.262961	0.173691	1.51395	0.152283	0.686358	0.00249357	0.0496001
p7317	SMIM18	-0.173407	0.114545	-1.51387	0.152303	0.686358	-0.00930368	0.727496
p2822	MON1A	-0.168519	0.111348	-1.51345	0.152411	0.686483	0.077533	0.510115
p5030	TMED9	-0.144563	0.095571	-1.51262	0.152619	0.686518	0.0240013	0.0439495
p4972	KCNA4	-0.214556	0.141861	-1.51244	0.152665	0.686518	0.357853	0.00967742
p3715	CECR1	0.403365	0.266752	1.51214	0.152741	0.686518	0.116143	0.0087642
p834	ARRDC1	-0.178271	0.117934	-1.51162	0.152871	0.686518	-0.0289656	0.600244
p4133	GFRA2	0.283879	0.18788	1.51096	0.153038	0.686518	0.0768623	0.509346
p2784	WBSCR17	-0.147868	0.0978771	-1.51075	0.153091	0.686518	0.387453	0.640131
p3564	NFKB2	0.211197	0.139805	1.51066	0.153114	0.686518	0.0323759	0.915478
p2723	PHKG2	0.0890522	0.05899	1.50961	0.153378	0.686518	0.0765158	0.082028
p5465	ARHGEF7	-0.0771435	0.0511166	-1.50917	0.15349	0.686518	0.254427	0.0964421
p3460	TUBG1	-0.063777	0.0422608	-1.50913	0.1535	0.686518	0.130917	0.57572
p6023	RRP12	0.133682	0.088593	1.50894	0.153548	0.686518	0.209611	0.16663
p3966	SPHKAP	-0.287715	0.190722	-1.50856	0.153645	0.686518	0.0450144	0.142164
p8606	CCSER2	-0.142612	0.0945381	-1.50851	0.153656	0.686518	0.0427813	0.986215
p6941	RPAP1	0.128081	0.084906	1.5085	0.153659	0.686518	0.36912	0.972019
p1928	CARS	-0.120251	0.0797185	-1.50844	0.153674	0.686518	0.0113922	0.114758
p2648	MX1	-0.951901	0.631073	-1.50838	0.153689	0.686518	0.102547	0.576808
p3311	TNFAIP8L3	0.187394	0.124305	1.50753	0.153906	0.686927	-0.0431337	0.960685
p7366	MAFG	-0.194418	0.128985	-1.5073	0.153965	0.686927	0.0425366	0.937318
p4981	MECR	0.267134	0.177256	1.50706	0.154026	0.686927	-0.0154718	0.107213
p4634	PDLIM3	0.278814	0.185053	1.50667	0.154123	0.686927	0.063124	0.168877
p3907	SERPINB6	-0.868981	0.576897	-1.5063	0.154217	0.686927	0.185748	0.222087
p546	HZGJ	-0.114984	0.0763481	-1.50605	0.15428	0.686927	0.411064	0.057332
p5633	TNK2	-0.115913	0.0769919	-1.50552	0.154415	0.686927	0.130148	0.33775
p5670	RGS19	-0.168715	0.112064	-1.50552	0.154416	0.686927	-0.0449985	0.125221
p3666	ATL1	-0.0835455	0.0555149	-1.50492	0.154569	0.687254	0.100079	0.543412
p4951	PEAK1	-0.090765	0.0603295	-1.50449	0.154679	0.687392	-0.0393422	0.213548
p1600	DYNC1I2	-0.168321	0.111946	-1.50359	0.154908	0.687612	0.182382	0.455035
p3678	ASPRV1	-0.426079	0.283428	-1.50331	0.15498	0.687612	0.0660352	0.43228
p200	PLCL2	-0.0926827	0.0616534	-1.50329	0.154985	0.687612	0.157445	0.0986182
p6946	SMYD2	-0.158422	0.105401	-1.50304	0.155047	0.687612	0.309377	0.734986
p5829	CANX	0.0741915	0.0493912	1.50212	0.155283	0.688	-0.0347754	0.952782
p1899	CXCL14	0.418073	0.278329	1.50208	0.155293	0.688	0.0130869	0.291025
p8643	S1PR5	-0.331745	0.220908	-1.50173	0.155382	0.688041	0.0713158	0.779793
p2089	VAT1	0.116269	0.0774608	1.50101	0.155567	0.688507	-0.0405734	0.23714
p7719	CCT3	0.0756388	0.0505096	1.49751	0.156464	0.692099	0.135511	0.0172908
p1274	UBE2Z	0.106915	0.0714159	1.49707	0.156577	0.692099	0.187251	0.895689
p7465	MVD	-0.201788	0.134821	-1.49671	0.156669	0.692099	0.0684791	0.125127
p8535	PRPF18	-0.163024	0.108929	-1.4966	0.156699	0.692099	0.0199911	0.116907
p6729	CNTN1	-0.0846148	0.0566015	-1.49492	0.157132	0.69275	-0.0147752	0.50384
p5131	KCNA1	-0.21234	0.142046	-1.49487	0.157144	0.69275	0.336703	0.464832
p6328	ENPP6	-0.691982	0.46292	-1.49482	0.157158	0.69275	0.104157	0.493743
p6751	EDC4	0.0742117	0.0496521	1.49463	0.157206	0.69275	0.142035	0.368912
p2378	SORL1	-0.158875	0.106319	-1.49433	0.157285	0.69275	0.150123	0.517023
p7680	MORN4	-0.201978	0.135178	-1.49417	0.157327	0.69275	0.187057	0.439722
p7747	CCDC94	-0.197583	0.132334	-1.49306	0.157611	0.693381	0.113303	0.187242
p3576	SEMA4C	0.119972	0.0803672	1.4928	0.157679	0.693381	0.0481615	0.952906
p5710	DPCD	-0.128485	0.0860998	-1.49228	0.157816	0.693381	0.165899	0.132499
p7742	PYGM	-0.24001	0.160841	-1.49222	0.157829	0.693381	0.189903	0.508756
p4271	FMN2	0.128044	0.0858166	1.49206	0.157871	0.693381	0.272483	0.562981
p3911	ST13	-0.10416	0.0698414	-1.49137	0.15805	0.693449	-0.0268212	0.0833152
p2693	GYG2	0.408552	0.273978	1.49119	0.158098	0.693449	0.198134	0.0132967
p1689	NRSN2	0.217025	0.14555	1.49108	0.158127	0.693449	0.0943447	0.26538
p7752	BZW1	-0.178919	0.120028	-1.49065	0.158238	0.693585	0.00706836	0.401181
p612	ATP1B2	-0.184217	0.123702	-1.4892	0.158614	0.694882	-0.0209938	0.0731465
p6504	NUDT12	-0.258878	0.173911	-1.48856	0.158781	0.695258	-0.0470429	0.746102
p1898	ANK2	0.178576	0.120042	1.48762	0.159025	0.695976	0.23847	0.566801
p2563	PEA15	0.205162	0.137968	1.48703	0.159181	0.696304	0.111559	0.89773
p6741	IFITM3	0.208795	0.140547	1.4856	0.159554	0.696907	0.174494	0.0594438
p2202	ANKS6	0.59861	0.40297	1.4855	0.15958	0.696907	0.00530133	0.530623
p5122	POLR3E	0.110836	0.07462	1.48534	0.159621	0.696907	0.512231	0.076169
p1034	KIAA1217	-0.123885	0.0834554	-1.48444	0.159855	0.696907	0.100847	0.896847
p7989	MAP1S	0.155401	0.104686	1.48444	0.159856	0.696907	0.162576	0.108752
p1913	PSMB7	-0.129235	0.0870641	-1.48437	0.159875	0.696907	0.152286	0.541589
p8437	ACOT13	-0.110243	0.0742708	-1.48434	0.159883	0.696907	0.181615	0.475002
p4113	TSSC4	-0.12842	0.0865785	-1.48328	0.16016	0.697716	0.00167076	0.113205
p3798	CORO1C	0.19672	0.13268	1.48266	0.160322	0.697716	-0.0464606	0.00353014
p3789	KCTD16	-0.137718	0.0929182	-1.48214	0.16046	0.697716	0.162659	0.792365
p5068	LRRC8B	-0.149291	0.100733	-1.48204	0.160486	0.697716	-0.014657	0.423141
p6314	EHD3	-0.0972818	0.0656506	-1.48181	0.160546	0.697716	0.123531	0.527671
p2339	USP25	-0.0881992	0.0595225	-1.48178	0.160554	0.697716	0.0313684	0.628541
p1873	DOPEY2	-0.101213	0.0683231	-1.48139	0.160657	0.697716	0.122628	0.332835
p3077	KIF11	-0.228249	0.1541	-1.48117	0.160713	0.697716	0.0914388	0.035933
p863	SCLY	0.232034	0.156757	1.48021	0.160966	0.698309	0.0637886	0.403349
p1642	KCNN3	0.147607	0.0997315	1.48004	0.161012	0.698309	0.295604	0.447101
p6020	TMEM151B	0.207284	0.140119	1.47934	0.161196	0.698757	-0.0271948	0.433052
p5708	BRP44L	-0.41096	0.278029	-1.47812	0.161519	0.699679	0.0341678	0.000761996
p6638	VIMP	0.181475	0.122808	1.47771	0.161627	0.699679	0.0461016	0.232917
p4273	QARS	-0.099801	0.0675688	-1.47703	0.161808	0.699679	0.381119	0.838788
p5322	GPBP1	-0.224337	0.151902	-1.47686	0.161853	0.699679	0.259604	0.041277
[truncated: 6,649 more rows]

## Sheet: S4_GSEA_Proteins_Age
	ID	Description	setSize	enrichmentScore	NES	pvalue	p.adjust	qvalues	rank	leading_edge	core_enrichment
45	SIG_REGULATION_OF_THE_ACTIN_CYTOSKELETON_BY_RHO_GTPASES	SIG_REGULATION_OF_THE_ACTIN_CYTOSKELETON_BY_RHO_GTPASES	21	-0.56105	-1.94346	0.00127918	0.0474718	0.0412629	390	tags=59%, list=19%, signal=49%	1073/5062/5217/5063/5217/10096/2664/10097/5058/8976/5216/6624/1072
50	KEGG_AXON_GUIDANCE	KEGG_AXON_GUIDANCE	35	-0.479256	-1.91543	0.00148588	0.0493273	0.0428757	502	tags=51%, list=24%, signal=40%	8482/5594/5534/56896/1073/5062/2044/5879/5063/3897/2770/5058/5530/5532/1808/2043/23380/1072
44	REACTOME_DOWNSTREAM_SIGNALING_EVENTS_OF_B_CELL_RECEPTOR_BCR	REACTOME_DOWNSTREAM_SIGNALING_EVENTS_OF_B_CELL_RECEPTOR_BCR	45	-0.468782	-1.99104	0.00121114	0.0459684	0.0399561	402	tags=47%, list=19%, signal=39%	6500/5534/5707/5717/8454/5684/5686/5702/5713/5701/5708/5694/5716/5530/5687/5532/5704/5720/2280/5690/5478
52	REACTOME_UCH_PROTEINASES	REACTOME_UCH_PROTEINASES	40	-0.462821	-1.90948	0.00155159	0.0498299	0.0433126	402	tags=42%, list=19%, signal=35%	5707/5717/5684/5686/5702/5713/5701/5708/7345/5694/60/5716/5687/4738/5704/5720/5690
35	LU_AGING_BRAIN_DN	LU_AGING_BRAIN_DN	72	-0.402631	-1.88758	0.000505306	0.0241103	0.0209569	525	tags=50%, list=25%, signal=39%	2890/1272/5864/5582/815/10681/5594/1845/534/5534/6854/9378/5870/6843/7070/4131/1212/23760/8774/58/3631/11076/1780/10204/7390/5058/51606/6416/5868/3312/6327/7534/10486/2280/523/5110/11151
47	REACTOME_FC_EPSILON_RECEPTOR_FCERI_SIGNALING	REACTOME_FC_EPSILON_RECEPTOR_FCERI_SIGNALING	57	-0.393323	-1.758	0.0013363	0.0474814	0.0412713	486	tags=46%, list=23%, signal=36%	5594/6500/5534/10454/5707/5717/5062/5879/8454/5684/5686/5702/5713/5701/5708/5694/5058/5716/5530/5687/6416/5532/5704/2885/5720/5690
40	REACTOME_ANTIGEN_PROCESSING_UBIQUITINATION_PROTEASOME_DEGRADATION	REACTOME_ANTIGEN_PROCESSING_UBIQUITINATION_PROTEASOME_DEGRADATION	66	-0.361383	-1.66505	0.000980392	0.0404142	0.0351284	402	tags=35%, list=19%, signal=29%	5707/23327/5717/8454/7336/5684/9520/5686/5702/5713/5701/5708/5694/6921/9039/5716/5687/7319/5704/55521/5720/5690/7174
49	REACTOME_CELL_CYCLE_CHECKPOINTS	REACTOME_CELL_CYCLE_CHECKPOINTS	70	-0.345593	-1.6146	0.00147348	0.0493273	0.0428757	402	tags=36%, list=19%, signal=30%	5707/5717/7336/5684/9793/5529/1780/57551/5686/5702/5713/5701/5708/5694/5716/5687/1781/5704/1783/7534/5720/23122/7529/5690/7532
36	REACTOME_SIGNALING_BY_INTERLEUKINS	REACTOME_SIGNALING_BY_INTERLEUKINS	99	-0.327733	-1.62633	0.000594177	0.0275632	0.0239582	488	tags=43%, list=23%, signal=35%	7184/5594/1845/6844/6500/6285/6950/6772/6888/6647/10454/5707/5717/54472/5062/8454/5684/1399/6648/5686/5702/5713/5701/5708/5803/9987/5694/5716/829/5687/6416/5704/3312/3320/2885/7534/6624/5720/4282/5690/5478/1398/1072
48	REACTOME_CYTOKINE_SIGNALING_IN_IMMUNE_SYSTEM	REACTOME_CYTOKINE_SIGNALING_IN_IMMUNE_SYSTEM	129	-0.293559	-1.51721	0.00145773	0.0493273	0.0428757	488	tags=38%, list=23%, signal=31%	7184/5594/1845/6844/816/6500/6285/6950/6772/6888/6647/10454/5300/5707/5717/54472/5062/8454/1977/5684/1399/6059/6648/5686/5702/5713/5701/5708/5803/9987/5694/6921/9039/5716/829/5687/6416/5704/3312/3320/2885/7534/6624/5720/4282/5690/23321/5478/1398/1072
42	STEIN_ESRRA_TARGETS_UP	STEIN_ESRRA_TARGETS_UP	123	0.386015	1.61244	0.00117096	0.0459684	0.0399561	647	tags=47%, list=31%, signal=35%	25840/2944/224/10768/55847/539/6390/4967/1743/23541/8604/79135/25813/7385/7381/509/10632/4704/10449/4722/56898/1738/79763/1159/5160/1431/8803/7419/4705/5236/10939/1666/9868/25874/1737/107/57447/54205/192683/5213/10105/5250/4711/1632/2710/4976/56947/2271/230/4594/54927/4259/23408/4724/9143/3098/26355/5214
4	MARTENS_TRETINOIN_RESPONSE_DN	MARTENS_TRETINOIN_RESPONSE_DN	162	0.387561	1.67281	0.000112816	0.00877677	0.00762885	468	tags=38%, list=22%, signal=32%	11224/3615/6223/6175/6188/4716/3921/3181/51181/7431/6138/6135/6143/85236/5813/80142/6133/3315/9045/5479/6124/6426/6144/7381/6203/6129/6228/10399/3191/11331/37/27089/1974/1854/6130/6202/353/3190/1654/3014/64422/3178/1915/6156/7314/23435/10330/6191/220988/6139/9349/4670/2193/9782/10606/5093/23521/6168/29925/6249/54205
37	RODRIGUES_THYROID_CARCINOMA_POORLY_DIFFERENTIATED_DN	RODRIGUES_THYROID_CARCINOMA_POORLY_DIFFERENTIATED_DN	120	0.393517	1.64061	0.000819576	0.036474	0.0317036	391	tags=30%, list=19%, signal=26%	54664/25840/28992/64759/224/18/54946/830/84364/51449/1756/6138/5208/54832/5813/157378/823/64087/8971/120/307/5094/2628/961/960/51090/6717/22931/4710/3712/118/2697/6652/7915/5265/6876
32	RUTELLA_RESPONSE_TO_HGF_UP	RUTELLA_RESPONSE_TO_HGF_UP	99	0.4095	1.66286	0.000480827	0.0241103	0.0209569	502	tags=38%, list=24%, signal=30%	302/427/64759/224/55325/308/2040/1687/3916/79135/3315/1965/51109/2730/5962/10449/23362/6509/961/10384/2184/23136/2744/8566/10133/51097/8760/10330/10591/3074/2037/1509/9554/56851/10397/10105/9898/7052
43	RUTELLA_RESPONSE_TO_HGF_VS_CSF2RB_AND_IL4_UP	RUTELLA_RESPONSE_TO_HGF_VS_CSF2RB_AND_IL4_UP	92	0.41132	1.65608	0.00120715	0.0459684	0.0399561	502	tags=39%, list=24%, signal=31%	427/64759/224/10801/55325/308/2040/1687/3916/3030/79135/1965/51109/2730/5962/10449/6509/961/10384/37/2184/23136/8566/51097/8760/10330/10591/3074/1666/1509/9554/56851/271/10397/10105/7052
5	REACTOME_METABOLISM_OF_RNA	REACTOME_METABOLISM_OF_RNA	155	0.415436	1.78623	0.000112892	0.00877677	0.00762885	438	tags=37%, list=21%, signal=31%	11224/6223/6175/6633/6632/6188/3921/6634/3181/6136/6138/1660/6135/6146/6143/6133/3315/6187/9045/6124/6426/6144/6231/6203/5094/6129/6228/3191/6169/6181/1974/10419/6130/6202/3190/1656/6157/3028/5685/6137/3178/5682/6156/7314/6191/11100/220988/6139/6128/9349/10772/4670/7514/1993/5093/23521/6168
33	REACTOME_REGULATION_OF_EXPRESSION_OF_SLITS_AND_ROBOS	REACTOME_REGULATION_OF_EXPRESSION_OF_SLITS_AND_ROBOS	92	0.429563	1.72953	0.000482859	0.0241103	0.0209569	379	tags=36%, list=18%, signal=31%	11224/6223/6175/6188/3921/6136/6138/6135/6146/6143/6133/6187/9045/6124/6144/6231/6203/6129/6228/6169/6181/6130/6202/6157/5685/6137/5682/6156/7314/6191/6139/6128/9349
51	CHIANG_LIVER_CANCER_SUBCLASS_UNANNOTATED_DN	CHIANG_LIVER_CANCER_SUBCLASS_UNANNOTATED_DN	70	0.43103	1.66328	0.0015064	0.0493273	0.0428757	397	tags=33%, list=19%, signal=28%	3608/6633/6632/830/7164/3015/292/79135/708/54749/22919/10399/6856/387/6130/64422/6643/7419/2697/2969/4697/1266/2193
3	REACTOME_METABOLISM_OF_AMINO_ACIDS_AND_DERIVATIVES	REACTOME_METABOLISM_OF_AMINO_ACIDS_AND_DERIVATIVES	159	0.437104	1.88437	0.000112701	0.00877677	0.00762885	457	tags=39%, list=22%, signal=33%	5625/11224/4329/6223/6175/8140/57515/2746/6188/3921/6136/4967/1743/6138/6135/6146/6143/8604/6133/6187/9045/6124/64087/6144/8659/6231/6203/6129/2628/6228/6169/2184/6181/1738/2744/6130/6202/1159/5160/549/6157/3028/5685/8424/6137/5682/6156/4942/3712/6191/5092/26275/6139/11112/6128/9349/1737/26227/23521/6168/1468/6132
34	LU_AGING_BRAIN_UP	LU_AGING_BRAIN_UP	71	0.450236	1.74119	0.00050025	0.0241103	0.0209569	760	tags=56%, list=36%, signal=37%	25840/10768/7431/308/2040/2670/9588/151011/120/8659/5445/2628/5962/10449/51704/6856/23205/7094/79026/3685/8424/2697/4478/5414/3240/10397/10529/7052/4128/7466/11069/223/23382/8301/8895/8671/1809/23209/5364/23593
2	MOOTHA_MITOCHONDRIA	MOOTHA_MITOCHONDRIA	169	0.450883	1.95618	0.00011212	0.00877677	0.00762885	578	tags=44%, list=28%, signal=35%	4129/310/18/515/2746/5091/539/6390/10587/6472/3418/9551/292/3030/8604/4831/708/23788/7385/4725/7381/509/8659/10632/2628/10449/10452/3032/2539/37/4722/4700/2109/1738/1854/10469/1159/5160/56993/23597/4695/1431/4942/7419/4710/3712/622/4705/1347/10939/4697/9361/1666/9868/2193/1737/2778/10873/1468/1727/54205/56616/23787/5250/4711/1632/4729/2271/27429/7284/4594/4128/5096/10102/27034
7	WONG_MITOCHONDRIA_GENE_MODULE	WONG_MITOCHONDRIA_GENE_MODULE	108	0.452862	1.86083	0.000118554	0.00877677	0.00762885	664	tags=52%, list=32%, signal=37%	4329/4715/515/2746/4716/539/6390/3418/9551/529/64087/4725/7381/509/10632/4704/10452/9550/27089/4722/4700/1738/8508/1854/1159/5160/549/55967/3028/8803/7419/4710/4705/1347/4697/9361/1666/9868/9167/56616/10105/4711/1632/4729/2271/7284/4128/5096/10102/4698/4724/2879/9446/9158/10396/29796
1	MOOTHA_HUMAN_MITODB_6_2002	MOOTHA_HUMAN_MITODB_6_2002	174	0.454188	1.97768	0.000111483	0.00877677	0.00762885	638	tags=49%, list=31%, signal=37%	4129/18/515/2746/5091/539/6390/10587/6472/4967/1743/23305/3418/9551/292/3030/8604/23788/7385/4725/7381/509/8659/10632/4704/2628/10449/10452/3032/37/4722/6181/4700/2109/1738/2744/1854/10469/1159/5160/56993/23597/4695/1431/8803/4942/7419/4710/3712/622/4705/1347/10939/4697/9361/1666/9868/2193/9167/1737/10873/1468/1727/54205/56616/23787/10105/5250/4711/1632/4976/4729/56922/2271/7284/4594/4128/5096/10…
27	KEGG_OXIDATIVE_PHOSPHORYLATION	KEGG_OXIDATIVE_PHOSPHORYLATION	68	0.469924	1.80508	0.000251225	0.0151111	0.0131347	377	tags=38%, list=18%, signal=32%	4715/515/4716/539/6390/9551/529/7385/4508/4725/7381/509/10632/4704/9550/4540/27089/4722/4700/4536/4695/4710/4705/1347/4697/64077
9	OSMAN_BLADDER_CANCER_DN	OSMAN_BLADDER_CANCER_DN	78	0.486949	1.91211	0.000123381	0.00877677	0.00762885	545	tags=47%, list=26%, signal=36%	11224/6175/10768/9276/6188/84364/3921/4735/6136/6138/6146/6143/9045/2010/6124/51571/6169/6181/1974/6748/6130/84293/6137/23435/6191/4670/148362/23521/2778/6249/56616/23787/10105/6142/8451/4736/6601
6	REACTOME_TRANSLATION	REACTOME_TRANSLATION	114	0.491226	2.03486	0.000117633	0.00877677	0.00762885	457	tags=43%, list=22%, signal=36%	11224/6223/6175/6188/3921/6136/6138/6135/6146/6143/1967/6727/6133/6187/9045/1965/6124/6144/6231/10056/6203/16/6129/6228/3035/6169/6181/1974/6748/6130/6202/6185/7407/6157/6137/1915/6156/6191/1938/6139/55699/6128/9349/2193/7458/23521/6168/54938/6132
8	REACTOME_THE_CITRIC_ACID_TCA_CYCLE_AND_RESPIRATORY_ELECTRON_TRANSPORT	REACTOME_THE_CITRIC_ACID_TCA_CYCLE_AND_RESPIRATORY_ELECTRON_TRANSPORT	95	0.506676	2.05063	0.000120135	0.00877677	0.00762885	537	tags=47%, list=26%, signal=37%	4715/515/4716/539/6390/4967/1743/3418/9551/51079/7385/4508/4725/7381/509/10632/4704/4540/27089/4722/4700/8801/2109/1738/4536/5160/55967/4695/1431/8803/4710/4705/4697/81889/25874/9167/1737/10873/79944/54205/28976/4711/4729/2271/7416
14	KEGG_PARKINSONS_DISEASE	KEGG_PARKINSONS_DISEASE	64	0.514512	1.95501	0.000127146	0.00877677	0.00762885	739	tags=64%, list=35%, signal=43%	4715/515/4716/539/6390/292/7385/4508/4725/7381/509/4704/4540/27089/4722/4700/4536/4695/7314/7419/4710/4705/1347/4697/7317/9167/54205/4711/4729/27429/7416/4698/4724/293/29796/6389/1345/291/4720/1327/4713
15	REACTOME_RESPIRATORY_ELECTRON_TRANSPORT_ATP_SYNTHESIS_BY_CHEMIOSMOTIC_COUPLING_AND_HEAT_PRODUCTION_BY_UNCOUPLING_PROTEINS	REACTOME_RESPIRATORY_ELECTRON_TRANSPORT_ATP_SYNTHESIS_BY_CHEMIOSMOTIC_COUPLING_AND_HEAT_PRODUCTION_BY_UNCOUPLING_PROTEINS	62	0.537888	2.03324	0.000127324	0.00877677	0.00762885	515	tags=48%, list=25%, signal=38%	4715/515/4716/539/6390/9551/51079/7385/4508/4725/7381/509/10632/4704/4540/27089/4722/4700/2109/4536/55967/4695/4710/4705/4697/9167/54205/28976/4711/4729
20	WP_ELECTRON_TRANSPORT_CHAIN_OXPHOS_SYSTEM_IN_MITOCHONDRIA	WP_ELECTRON_TRANSPORT_CHAIN_OXPHOS_SYSTEM_IN_MITOCHONDRIA	56	0.550783	2.04682	0.000129032	0.00877677	0.00762885	371	tags=45%, list=18%, signal=38%	4715/515/4716/539/6390/9551/292/7385/4508/4725/7381/509/10632/4704/4540/27089/4722/4700/4536/55967/4695/4710/4705/1347/4697
24	REACTOME_RESPIRATORY_ELECTRON_TRANSPORT	REACTOME_RESPIRATORY_ELECTRON_TRANSPORT	50	0.550824	2.00767	0.000131389	0.00877677	0.00762885	739	tags=64%, list=35%, signal=42%	4715/4716/6390/51079/7385/4725/7381/4704/4540/27089/4722/4700/2109/4536/55967/4695/4710/4705/4697/9167/54205/28976/4711/4729/4698/4724/29796/6389/1345/4720/1327/4713
28	MOOTHA_VOXPHOS	MOOTHA_VOXPHOS	45	0.553559	1.97673	0.000265781	0.0151111	0.0131347	756	tags=69%, list=36%, signal=45%	515/539/6390/9551/51079/7385/4725/7381/509/10632/4704/27089/4722/4700/4695/4710/4705/1347/4697/9167/54205/4711/4698/4724/29796/6389/1345/4720/1327/4713/521
25	WP_NONALCOHOLIC_FATTY_LIVER_DISEASE	WP_NONALCOHOLIC_FATTY_LIVER_DISEASE	50	0.561375	2.04613	0.000131389	0.00877677	0.00762885	739	tags=66%, list=35%, signal=44%	5571/4715/4716/6390/1965/51079/7385/4725/7381/4704/27089/4722/4700/55967/4695/4710/4705/1347/4697/9167/2932/998/54205/4711/4729/4698/4724/29796/6389/1345/4720/1327/4713
29	BILANGES_SERUM_AND_RAPAMYCIN_SENSITIVE_GENES	BILANGES_SERUM_AND_RAPAMYCIN_SENSITIVE_GENES	44	0.563419	2.00538	0.000266312	0.0151111	0.0131347	500	tags=57%, list=24%, signal=44%	6223/6188/6138/9045/6124/6144/6203/6129/6228/10399/6130/6202/6157/1431/6137/1915/6156/6191/1938/6128/9349/9167/23521/6132/6142
13	REACTOME_SELENOAMINO_ACID_METABOLISM	REACTOME_SELENOAMINO_ACID_METABOLISM	65	0.565833	2.15947	0.000126231	0.00877677	0.00762885	457	tags=51%, list=22%, signal=41%	11224/6223/6175/6188/3921/6136/6138/6135/6146/6143/6133/6187/9045/6124/6144/6231/6203/6129/6228/6169/6181/6130/6202/6157/6137/6156/6191/6139/6128/9349/23521/6168/6132
10	REACTOME_CELLULAR_RESPONSE_TO_STARVATION	REACTOME_CELLULAR_RESPONSE_TO_STARVATION	70	0.572585	2.20951	0.000125534	0.00877677	0.00762885	457	tags=56%, list=22%, signal=45%	11224/6223/6175/64223/6188/3921/6136/6138/6135/6146/6143/529/6133/6187/9045/1965/6124/6144/6231/6203/6129/6228/6169/9550/6181/6130/6202/10325/6157/6137/6156/6191/6139/6128/9349/55004/23521/6168/6132
30	WP_OXIDATIVE_PHOSPHORYLATION	WP_OXIDATIVE_PHOSPHORYLATION	35	0.574435	1.95094	0.000273598	0.0151111	0.0131347	371	tags=49%, list=18%, signal=41%	4715/515/4716/539/9551/4508/4725/10632/4704/4540/4722/4700/4536/4695/4710/4705/4697
16	REACTOME_NONSENSE_MEDIATED_DECAY_NMD	REACTOME_NONSENSE_MEDIATED_DECAY_NMD	59	0.593614	2.22399	0.000128403	0.00877677	0.00762885	457	tags=56%, list=22%, signal=45%	11224/6223/6175/6188/3921/6136/6138/6135/6146/6143/6133/6187/9045/6124/6144/6231/6203/6129/6228/6169/6181/6130/6202/6157/6137/6156/6191/6139/6128/9349/23521/6168/6132
41	REACTOME_COMPLEX_I_BIOGENESIS	REACTOME_COMPLEX_I_BIOGENESIS	27	0.594748	1.90828	0.000992204	0.0404142	0.0351284	610	tags=67%, list=29%, signal=48%	4715/4716/51079/4725/4704/4540/4722/4700/4536/55967/4695/4710/4705/28976/4711/4729/4698/4724
39	WP_MITOCHONDRIAL_COMPLEX_I_ASSEMBLY_MODEL_OXPHOS_SYSTEM	WP_MITOCHONDRIAL_COMPLEX_I_ASSEMBLY_MODEL_OXPHOS_SYSTEM	25	0.603712	1.90609	0.000851789	0.036474	0.0317036	610	tags=68%, list=29%, signal=49%	4715/4716/51079/4725/4540/4722/4700/4536/55967/4695/4710/4705/28976/4711/4729/4698/4724
38	FLOTHO_PEDIATRIC_ALL_THERAPY_RESPONSE_UP	FLOTHO_PEDIATRIC_ALL_THERAPY_RESPONSE_UP	25	0.604362	1.90814	0.000851789	0.036474	0.0317036	471	tags=56%, list=23%, signal=44%	6223/6175/3655/6146/6203/6129/5861/6856/1938/6139/6128/23521/6168/10397
12	REACTOME_INFLUENZA_INFECTION	REACTOME_INFLUENZA_INFECTION	68	0.60495	2.32374	0.000125612	0.00877677	0.00762885	457	tags=54%, list=22%, signal=44%	11224/6223/6175/6188/3921/1211/6136/6138/6135/6146/6143/821/6133/6187/9045/6124/6144/6231/6203/6129/6228/6169/6181/6130/6202/6157/6137/6156/6191/6139/6128/9349/7514/23521/6168/3843/6132
31	REACTOME_MITOCHONDRIAL_BIOGENESIS	REACTOME_MITOCHONDRIAL_BIOGENESIS	29	0.604963	1.97081	0.000280505	0.0151111	0.0131347	177	tags=38%, list=8%, signal=35%	5571/515/2746/539/3418/9551/79135/25813/4508/509/10632
11	REACTOME_EUKARYOTIC_TRANSLATION_INITIATION	REACTOME_EUKARYOTIC_TRANSLATION_INITIATION	68	0.608046	2.33564	0.000125612	0.00877677	0.00762885	457	tags=54%, list=22%, signal=44%	11224/6223/6175/6188/3921/6136/6138/6135/6146/6143/1967/6133/6187/9045/1965/6124/6144/6231/6203/6129/6228/6169/6181/1974/6130/6202/6157/6137/6156/6191/6139/6128/9349/7458/23521/6168/6132
17	REACTOME_EUKARYOTIC_TRANSLATION_ELONGATION	REACTOME_EUKARYOTIC_TRANSLATION_ELONGATION	58	0.644154	2.40826	0.000128518	0.00877677	0.00762885	457	tags=60%, list=22%, signal=49%	11224/6223/6175/6188/3921/6136/6138/6135/6146/6143/6133/6187/9045/6124/6144/6231/6203/6129/6228/6169/6181/6130/6202/6157/6137/1915/6156/6191/1938/6139/6128/9349/23521/6168/6132
19	REACTOME_RRNA_PROCESSING	REACTOME_RRNA_PROCESSING	56	0.646008	2.4007	0.000129032	0.00877677	0.00762885	457	tags=61%, list=22%, signal=49%	11224/6223/6175/6188/3921/6136/6138/6135/6146/6143/6133/6187/9045/6124/6144/6231/6203/6129/6228/6169/6181/6130/6202/6157/3028/6137/6156/6191/6139/6128/9349/23521/6168/6132
46	REACTOME_DISEASES_OF_PROGRAMMED_CELL_DEATH	REACTOME_DISEASES_OF_PROGRAMMED_CELL_DEATH	19	0.647394	1.90971	0.00131234	0.0474814	0.0412713	303	tags=47%, list=14%, signal=41%	1687/3015/85236/823/708/8970/8350/8294/3014
18	REACTOME_SRP_DEPENDENT_COTRANSLATIONAL_PROTEIN_TARGETING_TO_MEMBRANE	REACTOME_SRP_DEPENDENT_COTRANSLATIONAL_PROTEIN_TARGETING_TO_MEMBRANE	58	0.649764	2.42923	0.000128518	0.00877677	0.00762885	457	tags=62%, list=22%, signal=50%	11224/6223/6175/6188/3921/6136/6138/6135/6146/6143/6727/6133/6187/9045/6124/6144/6231/6203/6129/6228/6169/6181/6748/6130/6202/6185/6157/6137/6156/6191/6139/6128/9349/23521/6168/6132
22	KEGG_RIBOSOME	KEGG_RIBOSOME	52	0.656579	2.40875	0.000130702	0.00877677	0.00762885	457	tags=63%, list=22%, signal=51%	11224/6223/6175/6188/3921/6136/6138/6135/6146/6143/6133/6187/9045/6124/6144/6231/6203/6129/6228/6169/6181/6130/6202/6157/6137/6156/6191/6139/6128/9349/23521/6168/6132
23	WP_CYTOPLASMIC_RIBOSOMAL_PROTEINS	WP_CYTOPLASMIC_RIBOSOMAL_PROTEINS	52	0.656579	2.40875	0.000130702	0.00877677	0.00762885	457	tags=63%, list=22%, signal=51%	11224/6223/6175/6188/3921/6136/6138/6135/6146/6143/6133/6187/9045/6124/6144/6231/6203/6129/6228/6169/6181/6130/6202/6157/6137/6156/6191/6139/6128/9349/23521/6168/6132
21	REACTOME_RESPONSE_OF_EIF2AK4_GCN2_TO_AMINO_ACID_DEFICIENCY	REACTOME_RESPONSE_OF_EIF2AK4_GCN2_TO_AMINO_ACID_DEFICIENCY	54	0.659043	2.43628	0.000129685	0.00877677	0.00762885	457	tags=63%, list=22%, signal=51%	11224/6223/6175/6188/3921/6136/6138/6135/6146/6143/6133/6187/9045/1965/6124/6144/6231/6203/6129/6228/6169/6181/6130/6202/6157/6137/6156/6191/6139/6128/9349/23521/6168/6132
26	CHNG_MULTIPLE_MYELOMA_HYPERPLOID_UP	CHNG_MULTIPLE_MYELOMA_HYPERPLOID_UP	30	0.681256	2.23658	0.000139938	0.00898835	0.00781276	343	tags=57%, list=16%, signal=48%	11224/6223/6188/3921/1211/6138/9045/6124/6144/6203/6228/6181/1974/6130/6157/3178/1938

## Sheet: S5_ANOVA_TMEM106B_SNP_Proteins
	ANOVA				BH FDR at 5%	Tukey's Post Hoc test
Protein	SumSq	Df	F	P	Q	A/A - G/G	A/G - G/G	A/G - A/A	AD Norm Test Model
STOM	0.88377	2	6.67108	0.00231648	0.973857	0.185828	0.358782	0.00156515	0.9055
SCAMP1	1.11036	2	6.16359	0.00353905	0.973857	0.72702	0.00692798	0.0458088	0.941335
GAD2	3.1957	2	5.71431	0.00517445	0.973857	0.0158795	0.926189	0.00797526	0.000598095
2022-09-10	0.724035	2	5.3152	0.00727864	0.973857	0.416943	0.00716667	0.176497	0.800092
KIAA1468	1.46292	2	5.2291	0.00783832	0.973857	0.125187	0.732726	0.00539076	0.00124924
DNPH1	0.350682	2	5.07791	0.00893097	0.973857	0.0237435	0.00992455	0.996522	0.0507603
KIAA1211L	1.08265	2	5.01132	0.00946094	0.973857	0.0334852	0.986424	0.0112877	0.406154
TPP1	0.622006	2	4.89978	0.0104223	0.973857	0.905035	0.0876434	0.0171706	0.935981
PTGES2	0.287549	2	4.8226	0.0111461	0.973857	0.637624	0.195421	0.0112319	0.224558
SLC6A17	0.507316	2	4.61197	0.0133969	0.973857	0.0160573	0.60283	0.0421887	0.140146
CLIC4	2.82329	2	4.56288	0.0139858	0.973857	0.799219	0.0235547	0.0957606	0.223972
SLC44A1	2.09614	2	4.52897	0.0144081	0.973857	0.768229	0.161779	0.0169883	0.000357665
CEND1	0.548844	2	4.50713	0.0146871	0.973857	0.119008	0.877954	0.0112628	0.546984
SCYL2	0.883687	2	4.40272	0.0162283	0.973857	0.501138	0.343489	0.0132758	0.0586573
ELAVL2	1.0759	2	4.21821	0.0189478	0.973857	0.230731	0.687993	0.0135431	0.533192
DDX3X	0.41462	2	4.19337	0.0193693	0.973857	0.0436301	0.938073	0.0270219	0.0266138
SACM1L	0.618527	2	4.18417	0.0195277	0.973857	0.0145766	0.107014	0.378817	0.103194
PPM1H	0.156731	2	4.16323	0.0198935	0.973857	0.16835	0.822973	0.014753	0.262049
RAB21	0.292398	2	4.05094	0.0219788	0.973857	0.999494	0.0786717	0.0509439	0.0860488
RARS	0.24273	2	3.97854	0.0234419	0.973857	0.383599	0.513089	0.017572	0.122971
CRYAB	2.95063	2	3.95401	0.0239601	0.973857	0.959765	0.117669	0.0406484	0.137325
CORO1B	0.457907	2	3.93898	0.0242832	0.973857	0.429196	0.46989	0.0187509	0.784271
SHTN1	0.485621	2	3.92716	0.0245408	0.973857	0.412332	0.0208887	0.359729	0.0750768
ATP6V1G2	1.70635	2	3.85273	0.0262275	0.973857	0.0398128	0.0368716	0.931852	0.978156
STX7	0.362504	2	3.84025	0.0265218	0.973857	0.926859	0.144233	0.0395114	0.000954308
HNRNPA3	0.770369	2	3.83983	0.0265318	0.973857	0.144873	0.0197459	0.806786	0.60937
ACADSB	0.368451	2	3.8152	0.0271228	0.973857	0.0475448	0.0331691	0.972665	0.0842714
RPLP0	0.465769	2	3.76613	0.0283413	0.973857	0.0208067	0.216761	0.265481	0.144842
MACF1	0.10344	2	3.74012	0.02901	0.973857	0.992426	0.0779809	0.0762714	0.0628427
ATP5F1D	0.430228	2	3.73322	0.0291899	0.973857	0.913528	0.160614	0.0413896	0.0993359
RPL35	0.317451	2	3.66518	0.0310288	0.973857	0.0229593	0.226533	0.273836	0.227125
EPB41L2	0.41362	2	3.62394	0.0322008	0.973857	0.332575	0.650843	0.0239203	0.466891
GATD1	2.3623	2	3.60861	0.0326481	0.973857	0.0442126	0.0488123	0.90302	3.82e-07
COPG1	0.623023	2	3.58666	0.0334817	0.973857	0.0261298	0.333242	0.205229	0.208229
TOMM40	0.332984	2	3.55736	0.034281	0.973857	0.12829	0.02764	0.90295	0.649925
CNDP2	0.759742	2	3.53824	0.034785	0.973857	0.73442	0.0431188	0.207363	0.626724
UBE2N	0.52029	2	3.47169	0.0369387	0.973857	0.131676	0.0297849	0.917725	0.689853
AQP4	2.47889	2	3.4499	0.0376733	0.973857	0.551856	0.0359276	0.329234	0.07803
SV2B	0.562307	2	3.44581	0.0378128	0.973857	0.63205	0.375563	0.0338631	0.518119
PGM2	1.334	2	3.43206	0.0382862	0.973857	0.313093	0.0295054	0.578762	1.24e-05
MAP2	0.723154	2	3.41986	0.0387111	0.973857	0.0513367	0.786479	0.074599	0.5117
ACP1	0.321	2	3.35243	0.0411485	0.973857	0.13109	0.994879	0.0388752	0.0886788
CPQ	0.709041	2	3.33868	0.0416646	0.973857	0.368533	0.664547	0.0315702	0.62778
TBCB	0.187876	2	3.33699	0.0417287	0.973857	0.398001	0.0340534	0.49245	0.616953
LGALS3BP	1.3314	2	3.32632	0.0421346	0.973857	0.559796	0.458413	0.0352932	0.345812
UBXN6	0.561235	2	3.27802	0.0440228	0.973857	0.0332893	0.254733	0.323898	0.197104
ARHGAP26	0.551513	2	3.27865	0.0440979	0.973857	0.778794	0.32273	0.0450933	0.729879
TUBB1	1.09763	2	3.25082	0.0451247	0.973857	0.0729716	0.0535744	0.976833	0.612692
KCNAB2	0.549882	2	3.24438	0.0453896	0.973857	0.947035	0.186133	0.0654049	0.0174732
ABI2	0.501459	2	3.2082	0.0469084	0.973857	0.667206	0.389182	0.0427375	0.354048
DDX1	0.178684	2	3.17494	0.0483507	0.973857	0.0523692	0.0864561	0.813406	0.329124
ADAM22	0.267337	2	3.17358	0.0484108	0.973857	0.999998	0.128886	0.0975658	0.765162
PURB	0.57788	2	3.16308	0.0489801	0.973857	0.613808	0.44034	0.0422463	0.256702
L1CAM	0.551282	2	3.14909	0.0495032	0.973857	0.969326	0.0983089	0.132261	0.903042
PSMB5	0.441418	2	3.12315	0.0506884	0.973857	0.257974	0.866105	0.0398534	0.00955323
PSMD4	0.257521	2	3.11709	0.0509697	0.973857	0.22832	0.0391902	0.798405	0.230556
GPS1	0.248948	2	3.10843	0.0514796	0.973857	0.0395558	0.312512	0.298101	0.0569251
TSFM	0.755449	2	3.10244	0.0516553	0.973857	0.0407193	0.191948	0.474353	2.42e-09
PC	0.273767	2	3.09047	0.0522234	0.973857	0.040532	0.330578	0.287184	0.53815
SYNE1	0.516426	2	3.05624	0.0539892	0.973857	0.621406	0.0531504	0.343059	0.0165633
CP	1.36645	2	3.03633	0.0548718	0.973857	0.393105	0.0439954	0.569691	0.443393
IQSEC2	0.332617	2	3.02468	0.0554599	0.973857	0.972107	0.10817	0.141703	0.401702
FLNB	0.722123	2	3.00291	0.0565758	0.973857	0.0501818	0.522988	0.185116	0.0710015
H2AFY	0.584842	2	2.98651	0.0574318	0.973857	0.3574	0.0452096	0.628205	0.532076
CTNNA1	0.827314	2	2.97742	0.0579122	0.973857	0.908065	0.247394	0.0723553	0.217284
DYNLL2	0.817121	2	2.96733	0.0584499	0.973857	0.243066	0.045535	0.809831	0.150616
PPME1	0.276866	2	2.95618	0.0590503	0.973857	0.167869	0.0497331	0.943068	0.0103702
MGEA5	0.276072	2	2.9349	0.0602138	0.973857	0.959753	0.21039	0.0860263	0.65158
PFKL	0.226907	2	2.93016	0.0604761	0.973857	0.414464	0.699644	0.0470372	0.730728
NDUFA12	1.13921	2	2.93036	0.0605759	0.973857	0.982407	0.186112	0.0936301	0.0240654
GDAP1L1	0.357819	2	2.9238	0.0608301	0.973857	0.101493	0.937309	0.08066	0.035592
PON2	0.92267	2	2.91728	0.0611948	0.973857	0.0749989	0.79408	0.112087	0.472936
ATP5L	0.557834	2	2.91539	0.061301	0.973857	0.967839	0.113979	0.155624	0.881653
EMC7	0.676585	2	2.91167	0.0616226	0.973857	0.150015	0.0545244	0.970222	1.91e-05
UCHL1	0.302176	2	2.90861	0.0616836	0.973857	0.521711	0.0542943	0.46275	0.088847
CCDC88A	0.195344	2	2.88309	0.0632586	0.973857	0.164543	0.0536545	0.950576	0.505139
ASPH	1.94667	2	2.87132	0.0639455	0.973857	0.41826	0.707782	0.049816	1.27e-05
ABCE1	1.16376	2	2.86618	0.0643649	0.973857	0.0516598	0.199956	0.535692	0.389979
PSMC6	0.12712	2	2.85127	0.0650201	0.973857	0.648264	0.0647038	0.368961	0.125597
MRPS36	0.272087	2	2.84466	0.0654163	0.973857	0.652983	0.471632	0.0576757	0.0570576
WARS	1.06306	2	2.82247	0.0667654	0.973857	0.463163	0.0557019	0.542585	0.00140636
ANP32A	0.370328	2	2.82339	0.0668228	0.973857	0.0678302	0.124371	0.794071	0.0494321
CNN3	0.574405	2	2.81601	0.0671629	0.973857	0.903807	0.0998783	0.208766	0.34008
FGB	1.15871	2	2.80145	0.0680695	0.973857	0.250959	0.0538098	0.838157	0.473001
ERMN	1.94728	2	2.77803	0.0695531	0.973857	0.318821	0.854458	0.055233	0.84996
NUDC	0.274235	2	2.7762	0.069671	0.973857	0.14385	0.0655905	0.994739	0.545369
EFHD2	0.634366	2	2.77289	0.0698839	0.973857	0.211331	0.977964	0.0622612	0.19568
GBE1	1.16767	2	2.76084	0.0706638	0.973857	0.844468	0.329542	0.0766438	8.87e-06
FBXO2	0.231087	2	2.75954	0.0707485	0.973857	0.341301	0.830005	0.0557849	0.00153164
EIF2S3	0.320516	2	2.7566	0.0709407	0.973857	0.110757	0.0793163	0.986971	7.76e-05
ATP6V1C1	0.130717	2	2.74428	0.0717514	0.973857	0.855179	0.0948555	0.249067	0.457068
TMEM106B	1.12695	2	2.72861	0.0727955	0.973857	0.145466	0.989657	0.0803263	0.220064
WDR47	0.763273	2	2.71862	0.0734698	0.973857	0.210924	0.0607414	0.92102	0.0284882
GPR158	0.579981	2	2.70314	0.0745267	0.973857	0.467472	0.691298	0.0591149	0.113252
CD44	2.55798	2	2.69907	0.0748073	0.973857	0.999454	0.180172	0.131509	0.615379
RPL3	0.358161	2	2.6806	0.0760948	0.973857	0.1317	0.964647	0.0925075	2.2e-06
LRRC73	0.700507	2	2.68487	0.0761606	0.973857	0.993311	0.154708	0.154953	0.257117
HSP90AB4P	0.448932	2	2.66713	0.0770474	0.973857	0.0652207	0.201161	0.608853	0.0144454
SUCLG2	0.410243	2	2.64347	0.0787513	0.973857	0.917354	0.116687	0.223873	0.340413
NDUFA7	1.14457	2	2.63613	0.079407	0.973857	0.60111	0.5631	0.0666662	0.0118458
ANK2	0.17892	2	2.63204	0.0795884	0.973857	0.89583	0.111765	0.240026	0.686089
NMRAL1	0.428994	2	2.62967	0.0800055	0.973857	0.72181	0.0827916	0.384266	0.0285616
HNRNPA2B1	0.749353	2	2.62519	0.0800942	0.973857	0.0814495	0.139138	0.809381	0.679771
PAK2	0.266885	2	2.61897	0.0805567	0.973857	0.123543	0.0893017	0.988313	0.610932
FYN	0.262307	2	2.61491	0.0808603	0.973857	0.0750543	0.165303	0.727532	0.135654
TUBB4B	0.379402	2	2.60897	0.081306	0.973857	0.117264	0.0945846	0.976693	0.011132
RPH3A	1.0866	2	2.60864	0.0813308	0.973857	0.372907	0.824833	0.0647038	0.314526
ENPP6	2.01404	2	2.60498	0.0816064	0.973857	0.968714	0.140988	0.190663	0.210372
PHPT1	0.225221	2	2.56325	0.0848232	0.973857	0.962473	0.257458	0.114973	0.824459
ACSBG1	0.47357	2	2.55754	0.0853947	0.973857	0.204026	0.0741784	0.972893	0.242992
EEF1A1_EEF1A1P5	0.279551	2	2.55419	0.0855388	0.973857	0.268433	0.0691348	0.871987	0.130722
HSP90B1	0.288246	2	2.5501	0.0858634	0.973857	0.0698313	0.260172	0.532512	0.0915301
UBE2A	0.580858	2	2.55071	0.0860611	0.973857	0.142314	0.089803	0.999143	3.72e-08
SERPINB6	0.224668	2	2.54467	0.0862971	0.973857	0.986964	0.160912	0.179967	0.148496
MT_CO2	0.49022	2	2.5338	0.0871711	0.973857	0.891252	0.330029	0.0992548	0.156977
C1orf198	0.97561	2	2.50775	0.0893045	0.973857	0.9515	0.277767	0.115933	0.841105
CNDP1	1.24192	2	2.50738	0.089457	0.973857	0.605043	0.0818145	0.481762	0.828806
ECI1	0.234973	2	2.50327	0.0896762	0.973857	0.780529	0.1005	0.341632	0.295981
RAB11FIP5	1.15355	2	2.4971	0.0903146	0.973857	0.97255	0.264903	0.123455	0.175668
ARL3	0.543988	2	2.48378	0.0913148	0.973857	0.78035	0.102108	0.345669	0.408059
OPALIN	1.71167	2	2.47488	0.0920732	0.973857	0.974204	0.157419	0.202822	0.480704
PURA	0.213332	2	2.46917	0.0925626	0.973857	0.903852	0.330238	0.106974	0.535735
GTF2I	0.315757	2	2.47055	0.0926937	0.973857	0.095111	0.726031	0.195875	8.34e-05
GSK3A	0.148705	2	2.46516	0.0929085	0.973857	0.570308	0.638579	0.0767348	0.0151833
MAPRE3	0.121235	2	2.46352	0.0930502	0.973857	0.165697	0.982868	0.105219	0.0209324
EXOG	0.738709	2	2.4614	0.0934836	0.973857	0.998273	0.188752	0.167894	0.0226405
PRKAR1A	0.333562	2	2.45762	0.093562	0.973857	0.820976	0.405819	0.0950565	0.00365
PRKRA	0.637841	2	2.4495	0.094394	0.973857	0.326554	0.905347	0.0782662	0.349829
YWHAE	0.139379	2	2.44088	0.0950293	0.973857	0.724231	0.0980704	0.397183	0.699064
GSN	0.524216	2	2.43774	0.0953077	0.973857	0.750763	0.472146	0.089391	0.126512
CRYL1	0.37887	2	2.43333	0.0956995	0.973857	0.58552	0.630892	0.0796357	0.868124
DPP7	1.68654	2	2.43031	0.0959688	0.973857	0.941619	0.144725	0.237761	0.101845
UFL1	0.158335	2	2.40934	0.09786	0.973857	0.990905	0.240887	0.146874	0.0974233
NAGK	0.152058	2	2.40503	0.0982534	0.973857	0.932023	0.143355	0.249472	0.65438
ATP5ME	0.318564	2	2.4016	0.0985676	0.973857	0.613148	0.0903542	0.500674	0.391876
RPS5	0.615981	2	2.39895	0.0989354	0.973857	0.846791	0.381496	0.107986	1.18e-05
EEF2	0.225919	2	2.3944	0.0992314	0.973857	0.0800946	0.395333	0.404287	0.250752
TMEM65	0.432138	2	2.38194	0.100389	0.973857	0.47345	0.763126	0.0809303	0.181011
NUCB1	0.634947	2	2.38598	0.100398	0.973857	0.319009	0.931942	0.0860504	0.0154162
DNAJC11	1.02848	2	2.37636	0.100913	0.973857	0.997942	0.22768	0.160953	0.42891
UQCRFS1	0.621639	2	2.37472	0.101068	0.973857	0.468614	0.0837829	0.656597	0.000225838
TRAPPC3	0.189012	2	2.3605	0.102415	0.973857	0.214419	0.0916945	0.978544	0.000352171
GPR37L1	0.507492	2	2.35518	0.102925	0.973857	0.670768	0.099189	0.461126	0.109198
PDE1B	1.25091	2	2.35609	0.103092	0.973857	0.0846113	0.4425	0.388242	4.85e-07
PGAM5	0.236485	2	2.3518	0.10325	0.973857	0.58976	0.646953	0.0860769	0.108973
PTPN11	0.537404	2	2.35034	0.10339	0.973857	0.425443	0.0842526	0.714757	0.779212
GABRA1	0.633448	2	2.32739	0.105628	0.973857	0.969141	0.286704	0.140834	0.174821
HARS	1.28833	2	2.32369	0.105993	0.973857	0.246312	0.0911536	0.951585	0.00317105
CNP	1.58265	2	2.31902	0.106456	0.973857	0.929997	0.332221	0.12721	0.565784
KRT1	2.23608	2	2.3157	0.106787	0.973857	0.131433	0.860985	0.163517	0.388945
PGK2	1.72131	2	2.31804	0.106809	0.973857	0.189995	0.104202	0.99849	0.0986175
GUCY1A2	0.581457	2	2.31551	0.107061	0.973857	0.807138	0.117275	0.394658	2.8e-05
CACNA2D3	0.349515	2	2.31224	0.107132	0.973857	0.60139	0.0965039	0.535073	0.688359
CASKIN1	0.46917	2	2.31154	0.107203	0.973857	0.545511	0.703127	0.0879719	0.451083
CALR	0.264279	2	2.30737	0.107621	0.973857	0.180193	0.107141	1	0.365134
FARSB	0.542376	2	2.30578	0.10778	0.973857	0.948828	0.314504	0.134501	0.831249
CSNK2A2	0.146027	2	2.30711	0.107901	0.973857	0.649883	0.100562	0.488317	0.380054
TPD52L1	0.455901	2	2.29404	0.108969	0.973857	0.0945345	0.245024	0.662972	0.445526
2022-09-09	0.241384	2	2.29081	0.109298	0.973857	0.349189	0.918473	0.0914912	0.305016
GAD1	0.689575	2	2.28651	0.109864	0.973857	0.995256	0.247791	0.164673	0.715964
ATP6V1E1	0.527496	2	2.28016	0.110391	0.973857	0.240568	0.99821	0.106351	0.0981322
GSK3B	0.132523	2	2.2796	0.110449	0.973857	0.610893	0.643835	0.0930307	0.262376
RTN4	0.196871	2	2.27333	0.111098	0.973857	0.1788	0.112749	0.999469	0.264898
SLC9A1	0.666489	2	2.27165	0.111272	0.973857	0.217689	0.999141	0.113662	7.81e-07
CAMK2D	0.71111	2	2.26212	0.112267	0.973857	0.102075	0.221687	0.72889	0.00314631
GFM1	0.922098	2	2.26218	0.112388	0.973857	0.0938219	0.292951	0.597394	0.0659348
CD9	2.13576	2	2.26041	0.112447	0.973857	0.979308	0.186344	0.228679	0.21451
ANK3	0.174692	2	2.25312	0.113217	0.973857	0.319339	0.0931577	0.877277	0.220638
HSPA5	0.102497	2	2.25175	0.113362	0.973857	0.273099	0.986666	0.103593	0.0654645
MOB1B_MOB1B_MOB1A_MOB1A	0.652926	2	2.23606	0.115037	0.973857	0.539725	0.728579	0.0944309	2.37e-07
HIST1H4A	0.466499	2	2.22689	0.116029	0.973857	0.887623	0.392279	0.126348	0.485135
MT_ND5	0.473869	2	2.22783	0.116054	0.973857	0.415756	0.860344	0.0954454	0.667004
SNAP91	0.232863	2	2.22387	0.116358	0.973857	0.353754	0.926644	0.0982316	0.455206
NIPSNAP3B	0.584227	2	2.22022	0.116755	0.973857	0.131014	0.161896	0.905345	0.0225744
ITPKA	2.58618	2	2.20846	0.118049	0.973857	0.431479	0.0967917	0.748521	0.486077
PRKAR2A	0.105239	2	2.20714	0.118195	0.973857	0.933013	0.165306	0.282602	0.637245
B2M	0.580955	2	2.20513	0.118544	0.973857	0.292174	0.100385	0.921287	0.0411906
RPL14	0.208133	2	2.19831	0.119176	0.973857	0.99536	0.215976	0.213886	0.0792308
ANKFY1	0.447643	2	2.195	0.119546	0.973857	0.996932	0.220418	0.210535	0.360377
CANX	0.192873	2	2.19117	0.119976	0.973857	0.532323	0.102398	0.638901	0.0016884
ACTA1	0.157103	2	2.18814	0.120317	0.973857	0.0982085	0.388875	0.478775	0.318269
PDCD6	0.127941	2	2.18613	0.120544	0.973857	0.946324	0.339487	0.146825	3.91e-08
NUMA1	1.04834	2	2.18368	0.120821	0.973857	0.765808	0.12658	0.423163	0.182909
RACK1	0.228637	2	2.17696	0.121584	0.973857	0.203967	0.985776	0.134825	0.0558566
DDX19A_DDX19B_DDX19B_DDX19B	0.658704	2	2.17628	0.121661	0.973857	0.413157	0.099592	0.780119	0.000547278
PAIP1	0.0754901	2	2.17262	0.122079	0.973857	0.82966	0.459522	0.121936	0.825712
YWHAG	0.250845	2	2.17184	0.122168	0.973857	0.361878	0.100134	0.844806	0.386199
COPA	0.119087	2	2.17161	0.122195	0.973857	0.100196	0.420565	0.449338	0.110606
ME1	0.228837	2	2.1708	0.122288	0.973857	0.381061	0.910584	0.102403	0.0076248
PSMD14	0.266404	2	2.16902	0.122492	0.973857	0.773572	0.129332	0.420265	0.00733284
COPS8	0.146927	2	2.16736	0.122683	0.973857	0.352393	0.100862	0.857835	0.260316
CARNS1	1.07613	2	2.16389	0.123083	0.973857	0.901352	0.391863	0.136099	0.00853902
AP2S1	0.579236	2	2.15613	0.123982	0.973857	0.150717	0.154933	0.947525	0.00101726
NMT1	1.04592	2	2.15214	0.124446	0.973857	0.108159	0.270784	0.671889	0.247571
FLNC	0.82312	2	2.14998	0.124826	0.973857	0.419322	0.870848	0.103365	0.000534373
SLC30A9	0.373156	2	2.14903	0.124938	0.973857	0.482264	0.104073	0.699709	0.44071
FBL	0.375081	2	2.14795	0.12533	0.973857	0.194245	0.131129	0.996446	0.0613783
STIP1	0.249569	2	2.14165	0.125677	0.973857	0.200547	0.125945	0.99993	0.844304
HLA_B	3.40103	2	2.14199	0.126031	0.973857	0.619449	0.112084	0.570204	2.35e-05
EIF4A1	0.242828	2	2.13309	0.126691	0.973857	0.964048	0.327881	0.160745	0.0121176
DNAJC5	0.251568	2	2.13213	0.126804	0.973857	0.249561	0.114135	0.979204	0.510031
AKR1C3	1.11496	2	2.12595	0.127543	0.973857	0.768773	0.133054	0.434735	0.893792
KRT77	2.9183	2	2.12552	0.127593	0.973857	0.542456	0.754334	0.105266	0.755109
FARSA	0.902501	2	2.12132	0.128098	0.973857	0.18317	0.948282	0.159545	0.0501985
PMPCB	0.274922	2	2.11792	0.128507	0.973857	0.743386	0.554895	0.117425	0.000728471
EIF4A2	0.0726407	2	2.11609	0.128728	0.973857	0.175409	0.930773	0.167417	0.31866
RBP1	1.02176	2	2.10757	0.129762	0.973857	0.150639	0.168706	0.930739	6.55e-06
SLC32A1	1.08072	2	2.10568	0.13012	0.973857	0.983033	0.209814	0.246053	0.0407277
RDH13	0.317408	2	2.10443	0.130146	0.973857	0.112039	0.289564	0.657362	0.00134474
ELOB	0.830407	2	2.10439	0.13015	0.973857	0.448398	0.107547	0.758981	5.95e-11
HSD17B8	0.244617	2	2.10478	0.130231	0.973857	0.11441	0.571196	0.337963	0.974768
TMED9	0.204816	2	2.10195	0.130449	0.973857	0.19503	0.1356	0.997293	0.0260345
NRXN1	0.251047	2	2.07389	0.133935	0.973857	0.808284	0.503347	0.129514	0.131294
CDH20	0.434244	2	2.07367	0.133962	0.973857	0.148453	0.821415	0.21815	0.155232
SH3GL2	0.200829	2	2.07347	0.133986	0.973857	0.17981	0.928224	0.174875	0.30476
LSM12	0.255045	2	2.07271	0.134082	0.973857	0.309149	0.98397	0.122019	0.327619
PGRMC2	0.217088	2	2.07264	0.134092	0.973857	0.691946	0.616711	0.117791	0.938542
MYO5A	0.184759	2	2.06872	0.134587	0.973857	0.780791	0.53116	0.126564	0.230562
RBM14	1.21323	2	2.06838	0.134889	0.973857	0.637073	0.652804	0.116056	0.437331
GCSH	0.209861	2	2.06333	0.135397	0.973857	0.115834	0.540406	0.383422	0.069937
IARS	0.124418	2	2.05669	0.136118	0.973857	0.11418	0.498461	0.412617	0.667456
THY1	0.504225	2	2.05261	0.136642	0.973857	0.28008	0.120389	0.965263	0.1699
PLEKHA2	1.10552	2	2.05401	0.136721	0.973857	0.140302	0.765453	0.252942	4.21e-10
MAP4_Isoform2_Isoform6	0.39188	2	2.05012	0.136962	0.973857	0.986512	0.222997	0.25369	0.124239
SYNM	1.90397	2	2.04833	0.137192	0.973857	0.97254	0.332277	0.176498	0.876957
CCDC22	0.923438	2	2.04203	0.138008	0.973857	0.123204	0.613097	0.331592	0.417231
UQCRC1	0.215612	2	2.04115	0.138122	0.973857	0.994673	0.237825	0.240436	0.199818
TUBB2B	0.408812	2	2.04075	0.138174	0.973857	0.989843	0.229145	0.249874	0.67746
STOML2	0.30739	2	2.03549	0.139254	0.973857	0.144971	0.208813	0.876926	0.00167903
MPP2	0.408227	2	2.03119	0.139423	0.973857	0.805199	0.516865	0.134014	0.386323
NDUFB10	0.775524	2	2.0251	0.140224	0.973857	0.997728	0.284027	0.207657	0.0292953
PPP1R9A	0.178109	2	2.01566	0.141476	0.973857	0.825962	0.500354	0.138729	0.336885
IDI1	0.31658	2	2.01109	0.142214	0.973857	0.270492	0.128637	0.979033	0.00328941
PLXNB1	0.364534	2	1.9931	0.144514	0.973857	0.135698	0.682523	0.302701	0.381558
SETSIP_SET_SET_SET_SET	0.184524	2	1.99233	0.14462	0.973857	0.210036	0.963251	0.172071	0.195245
ARF3_ARF1	0.429046	2	1.99053	0.144864	0.973857	0.121793	0.502164	0.430897	0.933368
SNCA	0.660343	2	1.99029	0.144898	0.973857	0.120689	0.384162	0.558956	0.872454
PSAT1	0.594416	2	1.98618	0.14546	0.973857	0.588376	0.127386	0.640997	0.704096
SHANK3	1.20558	2	1.97486	0.147021	0.973857	0.725932	0.609072	0.131645	0.0821264
ALDH7A1	0.193613	2	1.97362	0.147193	0.973857	0.210337	0.959582	0.176733	0.5024
PPP1R7	0.126894	2	1.97328	0.147239	0.973857	0.123614	0.497046	0.441319	0.341087
PSMD8	0.524658	2	1.97234	0.14737	0.973857	0.123685	0.495859	0.442735	0.706341
NIT1	0.248493	2	1.97207	0.147408	0.973857	0.695557	0.639888	0.129467	0.046211
NDUFA4	0.74874	2	1.96398	0.148537	0.973857	0.994596	0.305949	0.210269	0.232459
EPHX1	0.404977	2	1.93673	0.152405	0.973857	0.960166	0.372644	0.185194	0.409811
NQO1	0.714819	2	1.93746	0.152426	0.973857	0.90896	0.434554	0.16439	0.00032783
PPT1	0.424461	2	1.93306	0.152933	0.973857	0.934984	0.202248	0.33561	0.384285
ARF6	0.13716	2	1.93003	0.153371	0.973857	0.12788	0.446116	0.507915	0.984833
ATP2C1	1.03389	2	1.92765	0.153716	0.973857	0.99997	0.280657	0.238409	3.05e-16
NDUFA13	0.264361	2	1.92197	0.154542	0.973857	0.817464	0.532402	0.149092	0.0959453
PRUNE2	0.261047	2	1.91581	0.155444	0.973857	0.993179	0.255149	0.265948	0.456665
RYR2	0.439089	2	1.91548	0.155493	0.973857	0.458683	0.129916	0.803425	1.43e-06
COTL1	0.477183	2	1.9063	0.156846	0.973857	0.913085	0.436657	0.171374	0.0289737
SLC7A14	4.23951	2	1.90467	0.157346	0.973857	0.231755	0.158318	0.999979	2.09e-07
CNTN1	0.104435	2	1.9016	0.157545	0.973857	0.358937	0.134209	0.918107	0.438933
WASF3	0.197815	2	1.89865	0.15811	0.973857	0.151769	0.702195	0.315292	0.00941864
GRHPR	0.216526	2	1.89682	0.158257	0.973857	0.998144	0.305746	0.229453	0.483792
NCK2	0.710319	2	1.89722	0.158325	0.973857	0.336023	0.987247	0.146158	0.108007
SLC12A5	0.411818	2	1.89572	0.158422	0.973857	0.320555	0.994089	0.149108	0.262677
ACO2	0.158518	2	1.89412	0.158661	0.973857	0.978541	0.238315	0.294539	0.82735
RAP2A	0.118494	2	1.89198	0.158983	0.973857	0.181268	0.862121	0.236054	0.428472
PLAA	0.731737	2	1.89185	0.159002	0.973857	0.59622	0.139374	0.661721	0.000557977
GNB4	0.49035	2	1.89009	0.159268	0.973857	0.261318	0.15209	0.99692	0.0258563
PRKCA	0.485128	2	1.88063	0.160698	0.973857	0.17582	0.835059	0.251114	9.91e-05
CA2	0.672686	2	1.8788	0.160976	0.973857	0.740368	0.15763	0.525659	0.085105
SYN1	0.21543	2	1.87478	0.161589	0.973857	0.341852	0.986996	0.148735	0.485717
PIP4K2A	0.745201	2	1.87266	0.161913	0.973857	0.836982	0.525451	0.158855	0.0605149
SLC9A3R1	0.302763	2	1.87146	0.162097	0.973857	0.790187	0.572974	0.151827	0.464711
ERC1	0.321286	2	1.87055	0.162236	0.973857	0.752182	0.160611	0.517166	0.0331961
ABHD16A	0.925617	2	1.86579	0.163095	0.973857	0.203911	0.190894	0.958852	0.831232
CMAS	0.203183	2	1.8638	0.163275	0.973857	0.730136	0.634997	0.146084	0.842697
NDUFA10	0.330876	2	1.86351	0.163321	0.973857	0.989955	0.258224	0.282505	0.188858
ACADVL	0.132748	2	1.85838	0.164114	0.973857	0.536071	0.139788	0.735514	0.627891
ARHGAP35	0.160648	2	1.85992	0.164132	0.973857	0.909649	0.201537	0.370437	0.46727
GSTP1	0.251756	2	1.85256	0.16502	0.973857	0.271336	0.995426	0.173123	0.0252605
ADD3	0.139874	2	1.85123	0.165229	0.973857	0.776958	0.59168	0.152896	0.81806
PSMB6	0.0759662	2	1.84342	0.166454	0.973857	0.994427	0.330006	0.229836	0.61958
GABRB3	0.751092	2	1.83905	0.1674	0.973857	0.564294	0.809401	0.140693	0.0005039
CKAP4	0.157719	2	1.83677	0.167506	0.973857	0.143632	0.552924	0.438609	0.544238
ANKRD13D	0.22037	2	1.83358	0.168012	0.973857	0.233422	0.176333	0.995407	0.0428996
MBOAT7	0.115497	2	1.83221	0.168229	0.973857	0.431804	0.932315	0.144802	0.118713
SLC4A4	0.400412	2	1.83176	0.168301	0.973857	0.616861	0.149007	0.659269	0.527204
DDX6	0.106877	2	1.83111	0.168404	0.973857	0.33481	0.993648	0.158307	0.514009
PYGB	0.203562	2	1.82831	0.168852	0.973857	0.626324	0.150352	0.650781	0.128916
NDUFB9	0.36424	2	1.82804	0.168895	0.973857	0.801362	0.175542	0.484236	0.846572
ACTN1	1.09217	2	1.8268	0.169094	0.973857	0.152148	0.312584	0.740731	3.91e-06
ECH1	0.121035	2	1.82252	0.169779	0.973857	0.254841	0.168968	0.999993	0.0167443
SIRT2	0.918108	2	1.8172	0.170637	0.973857	0.654799	0.723258	0.146757	0.303742
PPFIA3	0.201868	2	1.81636	0.170773	0.973857	0.298568	0.156918	0.986266	0.123232
ANXA7	0.0916694	2	1.81367	0.171208	0.973857	0.675309	0.703775	0.148536	0.000379111
OGDH	0.302879	2	1.81102	0.171639	0.973857	0.89822	0.20487	0.399543	0.0367277
RRAS2	0.352762	2	1.81208	0.171722	0.973857	0.399911	0.975005	0.15333	0.118504
AP1M1	0.203978	2	1.80825	0.17209	0.973857	0.147163	0.545422	0.455011	0.0489308
LACTB	0.660294	2	1.80734	0.172495	0.973857	0.385772	0.146933	0.911144	2.54e-05
2022-09-05	0.369644	2	1.80373	0.172828	0.973857	0.849127	0.530928	0.170802	0.639564
LTA4H	0.140691	2	1.80346	0.172874	0.973857	0.699666	0.682244	0.151697	0.206583
PLP1	1.36496	2	1.802	0.173112	0.973857	0.997871	0.325785	0.245274	0.100562
NUDT5	0.117632	2	1.80189	0.17313	0.973857	0.96712	0.392305	0.2101	0.0482236
ARFGEF3	0.63218	2	1.79894	0.173615	0.973857	0.317327	0.999377	0.169349	0.316065
CMPK1	0.190357	2	1.79684	0.17396	0.973857	0.283577	0.164841	0.995426	0.0100711
COMT	0.164288	2	1.79456	0.174336	0.973857	0.784384	0.176938	0.509228	0.0675279
PSMB3	0.522469	2	1.79332	0.174542	0.973857	0.640043	0.744673	0.149384	0.0281869
NTM	0.0916656	2	1.78856	0.175331	0.973857	0.148194	0.499505	0.505546	0.434063
EPDR1	0.166479	2	1.78824	0.175385	0.973857	0.236372	0.954935	0.211664	0.675564
CUL4A_CUL4A_CUL4B_CUL4B_CUL4B	0.234462	2	1.7831	0.176241	0.973857	0.435513	0.938845	0.152762	0.00262216
PDHB	0.443829	2	1.78151	0.176507	0.973857	0.592939	0.153943	0.69968	0.0135728
BCAS1	0.988825	2	1.77641	0.177362	0.973857	0.544993	0.842638	0.149607	0.554485
CASK	0.310727	2	1.77548	0.177518	0.973857	0.159726	0.324791	0.7434	0.0530182
HSPA2	0.886831	2	1.76453	0.179371	0.973857	0.605813	0.786572	0.15231	0.25062
NIPSNAP3A	0.214386	2	1.76391	0.179477	0.973857	0.222062	0.204367	0.975145	0.0677656
GJA1	0.614774	2	1.76353	0.179542	0.973857	0.715122	0.678063	0.15875	0.37357
ATP6V1F	0.534925	2	1.76263	0.179949	0.973857	0.914789	0.212496	0.424755	0.038755
SOD2	0.77643	2	1.75687	0.18068	0.973857	0.252321	0.186614	0.997437	0.299735
ELOC	0.242329	2	1.75585	0.180855	0.973857	0.516355	0.153588	0.788714	0.0100055
CTBP1	0.155347	2	1.75501	0.180999	0.973857	0.795087	0.599815	0.16904	0.126584
A2M	0.400503	2	1.74951	0.181946	0.973857	0.488575	0.153978	0.820533	0.800943
CNTNAP1	0.361424	2	1.74597	0.182558	0.973857	0.664689	0.165991	0.638225	0.919888
STX1B	0.239733	2	1.74339	0.183006	0.973857	0.374126	0.985093	0.168041	0.00119621
CARHSP1	0.365686	2	1.74207	0.183235	0.973857	0.933073	0.231267	0.381753	0.688175
NAP1L4	0.133273	2	1.74195	0.183256	0.973857	0.710753	0.172268	0.594415	0.00135315
RPSA	0.119096	2	1.73912	0.183749	0.973857	0.715681	0.684448	0.162499	0.0480636
INPP4A	1.15076	2	1.73348	0.184987	0.973857	0.327119	0.165511	0.970477	3.06e-07
EPRS	0.140342	2	1.73202	0.184992	0.973857	0.160412	0.381152	0.673998	0.681359
FH	0.170451	2	1.73096	0.185178	0.973857	0.982676	0.271567	0.322794	0.25042
ABLIM2	0.260221	2	1.72928	0.185473	0.973857	0.482818	0.910844	0.158838	0.211384
COPS2	1.20029	2	1.72885	0.18555	0.973857	0.998012	0.303279	0.289081	1.56e-20
ANXA1	1.38285	2	1.72036	0.187052	0.973857	0.76432	0.18415	0.549825	0.0398871
STK39	0.523	2	1.72044	0.187421	0.973857	0.327064	0.169937	0.975389	0.389781
CRAT	0.136466	2	1.71637	0.187762	0.973857	0.725474	0.681118	0.16682	0.0987877
FKBP4	0.690588	2	1.71597	0.187833	0.973857	0.608184	0.797577	0.159917	0.474397
SCFD1	0.288354	2	1.71582	0.18786	0.973857	0.77116	0.186109	0.544709	0.361326
TNR	0.0775449	2	1.71528	0.187955	0.973857	0.415409	0.965207	0.167251	0.0438763
IGKV2_28_IGKV2D_29_IGKV2D_30_IGKV2_40_IGKV2D_26_IGKV2_29_IGKV2D_40_IGKV2D_28_IGKV2_30	1.09444	2	1.71632	0.188022	0.973857	0.829935	0.563985	0.181532	0.720185
RGS7	0.275023	2	1.71436	0.188121	0.973857	0.990595	0.286659	0.312141	0.363705
NUTF2	0.228426	2	1.71433	0.188126	0.973857	0.174075	0.316651	0.78647	0.00018582
MPI	0.404791	2	1.71295	0.188372	0.973857	0.401078	0.162199	0.921618	0.000311649
TJP2	0.763195	2	1.71229	0.188742	0.973857	0.978809	0.389563	0.231507	0.825585
HTRA2	0.0654055	2	1.70066	0.190585	0.973857	0.996838	0.35177	0.26141	0.105317
ATP5O	0.567536	2	1.70066	0.190585	0.973857	0.795307	0.614833	0.177522	0.649892
LANCL1	0.0426099	2	1.69872	0.190937	0.973857	0.422724	0.963022	0.169583	0.131661
ARHGDIA	0.0779396	2	1.69835	0.191003	0.973857	0.226107	0.905989	0.256428	0.516685
RPS13	0.53755	2	1.69616	0.191784	0.973857	0.938658	0.257502	0.369651	0.323502
NPTN	0.345435	2	1.69203	0.192155	0.973857	0.3036	0.996027	0.200389	0.190739
TIGAR	0.22888	2	1.68927	0.19266	0.973857	0.176071	0.677805	0.392024	0.0108776
PSMA1	0.428555	2	1.68226	0.193948	0.973857	0.90365	0.503474	0.203126	0.51158
GPD1L	0.227766	2	1.68225	0.193949	0.973857	0.391438	0.168837	0.937918	0.00617266
RPL12	0.240118	2	1.67691	0.194937	0.973857	0.165936	0.462076	0.591931	0.0119547
PRPS1	0.194358	2	1.67466	0.195353	0.973857	0.166413	0.45935	0.596146	0.00305417
GSDME	0.492591	2	1.67506	0.195529	0.973857	0.186942	0.727078	0.36528	0.489415
ADD2	0.112076	2	1.6701	0.196203	0.973857	0.999718	0.340672	0.280036	0.279698
LDHD	0.271288	2	1.67108	0.19627	0.973857	0.627309	0.17418	0.697095	0.544834
ENAH	0.189186	2	1.66946	0.196323	0.973857	0.171341	0.391449	0.687809	0.502699
LASP1	0.170753	2	1.66827	0.196546	0.973857	0.167985	0.444607	0.616903	0.98481
WDR48	0.404373	2	1.66482	0.197315	0.973857	0.368091	0.173885	0.954368	0.00601388
SYN1_Isoform1B	0.570441	2	1.66428	0.197416	0.973857	0.948463	0.251146	0.390918	0.504508
SPTBN4	0.155482	2	1.661	0.197909	0.973857	0.478701	0.928892	0.17154	0.21223
CAPNS1	0.618745	2	1.65911	0.198266	0.973857	0.756046	0.192375	0.57647	0.10931
PABPC1	0.123434	2	1.65849	0.198382	0.973857	0.471117	0.169058	0.866066	0.00261578
BIN1	0.439756	2	1.65441	0.199154	0.973857	0.493011	0.918702	0.171822	0.0259189
HSP90AA1	0.0711255	2	1.6446	0.201021	0.973857	0.487952	0.17142	0.85283	0.33092
GABBR1	0.367307	2	1.64098	0.201716	0.973857	0.276884	0.971993	0.230975	0.00708214
SFXN1	0.125485	2	1.64061	0.201787	0.973857	0.983277	0.289853	0.342515	0.00356753
FAM49A	0.150399	2	1.64053	0.201802	0.973857	0.478779	0.17217	0.863451	0.263389
GNB5	0.163414	2	1.6341	0.20304	0.973857	0.999043	0.354941	0.282823	0.922069
STXBP5	0.168658	2	1.63325	0.203205	0.973857	0.846002	0.580887	0.197315	0.320071
OXR1	0.106057	2	1.63275	0.203302	0.973857	0.596263	0.831704	0.17368	0.992586
ADAP1	0.728592	2	1.63112	0.203741	0.973857	0.285508	0.207315	0.996424	0.201051
L2HGDH	0.260151	2	1.63018	0.203801	0.973857	0.946321	0.258969	0.395239	0.372024
METTL7A	0.160517	2	1.62789	0.204245	0.973857	0.711824	0.720321	0.180068	0.268761
ATP1B1	0.0847277	2	1.62677	0.204463	0.973857	0.948529	0.261044	0.393476	0.503421
DCTN1	0.0327652	2	1.62515	0.204779	0.973857	0.229604	0.881836	0.28706	0.340966
DYRK4	0.416132	2	1.62191	0.205413	0.973857	0.292544	0.205311	0.999904	0.000107575
GNL1	0.165728	2	1.62148	0.205496	0.973857	0.611116	0.820719	0.175887	0.171508
SYT7	0.0742157	2	1.61759	0.206258	0.973857	0.3066	0.990843	0.220775	0.477517
MYLK	0.158006	2	1.61523	0.206723	0.973857	0.896129	0.530365	0.212634	0.290948
NAXE	0.115471	2	1.61319	0.207126	0.973857	0.199488	0.753372	0.365689	0.266382
RAB8B	0.227121	2	1.61207	0.207346	0.973857	0.986717	0.300573	0.3431	0.000630534
SLC1A3	0.866983	2	1.61119	0.207521	0.973857	0.998824	0.361639	0.286558	5e-07
ALDH4A1	0.175484	2	1.61117	0.207525	0.973857	0.644226	0.791786	0.178825	0.503624
MAT2B	0.0609201	2	1.60503	0.208743	0.973857	0.39685	0.989251	0.193975	0.22943
HNRNPM	0.130335	2	1.60303	0.20914	0.973857	0.189193	0.670103	0.426333	0.313083
DNAJC6	0.18849	2	1.6023	0.209286	0.973857	0.350706	0.999971	0.206907	0.01442
BRK1	0.662214	2	1.60193	0.209481	0.973857	0.185177	0.398838	0.717691	0.353719
HNRNPUL2	0.38229	2	1.59862	0.210021	0.973857	0.763008	0.203854	0.588756	0.00111837
GSTM3	0.401896	2	1.59125	0.211502	0.973857	0.991239	0.312898	0.338788	0.544735
HOMER1	0.386709	2	1.59052	0.211649	0.973857	0.547058	0.887583	0.181764	0.367997
RPL27A	0.444672	2	1.58409	0.21295	0.973857	0.206563	0.316729	0.848473	0.558424
NDUFV1	0.263288	2	1.58068	0.213644	0.973857	0.999904	0.348976	0.308589	0.764264
RHOG	0.468936	2	1.58053	0.213675	0.973857	0.656904	0.788201	0.184911	0.490584
ATP6V1H	0.219814	2	1.58009	0.213764	0.973857	0.279424	0.961374	0.251441	1.51e-05
CPPED1	0.6169	2	1.57239	0.21534	0.973857	0.912962	0.522198	0.225858	0.0515924
TOMM34	1.31247	2	1.56982	0.215869	0.973857	0.385622	0.995853	0.205321	1.45e-05
TGM2	0.483256	2	1.56811	0.216342	0.973857	0.626862	0.832508	0.185965	0.942926
NIF3L1	0.342527	2	1.56585	0.216688	0.973857	0.481131	0.186253	0.882825	0.000899641
ATCAY	0.294784	2	1.56134	0.217622	0.973857	0.835456	0.612943	0.208012	0.225028
RPL7A	0.0822743	2	1.56083	0.217729	0.973857	0.933376	0.499677	0.235929	0.582399
FKBP1B	0.150301	2	1.55982	0.217938	0.973857	0.446016	0.970229	0.196125	0.438165
EML2	0.282467	2	1.55974	0.217955	0.973857	0.97406	0.295325	0.377085	0.0410232
ARFGAP1	0.102444	2	1.55849	0.218216	0.973857	0.73574	0.206001	0.628402	0.108011
HIBADH	0.0639026	2	1.55624	0.218684	0.973857	0.866067	0.2368	0.5009	0.118167
PRMT1	0.392498	2	1.556	0.218733	0.973857	0.994009	0.39537	0.284648	0.398632
SPTB	1.13983	2	1.5557	0.218796	0.973857	0.366403	0.200208	0.98139	1.46e-09
GPHN	0.253449	2	1.55544	0.218851	0.973857	0.258666	0.92032	0.282715	0.928388
CYCS	0.775381	2	1.55355	0.219246	0.973857	0.95295	0.278389	0.40736	0.822983
UGGT1	0.0774329	2	1.55335	0.219287	0.973857	0.213675	0.320994	0.855803	0.112349
PRKAR1B	0.570206	2	1.55312	0.219336	0.973857	0.490298	0.188636	0.877517	4.04e-08
RABGGTA	0.159428	2	1.55012	0.219965	0.973857	0.856341	0.234798	0.512521	0.28312
LGI1	0.191302	2	1.54578	0.220878	0.973857	0.964629	0.458926	0.255589	0.0284847
BLVRB	0.164443	2	1.5419	0.221697	0.973857	0.726095	0.207555	0.643408	0.545258
PICK1	0.893545	2	1.54138	0.221807	0.973857	0.295127	0.229179	0.997027	0.225961
RPL17	0.434895	2	1.54229	0.221983	0.973857	0.278816	0.243478	0.98252	0.000246694
DYNC1LI1	0.122322	2	1.53989	0.222124	0.973857	0.380473	0.201286	0.975193	0.11285
GATD3B_GATD3A	0.209663	2	1.53208	0.223786	0.973857	0.461326	0.194029	0.911136	0.00030039
UBAP2L	0.240069	2	1.52964	0.224308	0.973857	0.202535	0.672463	0.45069	0.711658
UQCC2	0.122037	2	1.53013	0.224323	0.973857	0.527186	0.193153	0.85612	0.126734
TRIM36	0.327463	2	1.52943	0.224353	0.973857	0.762697	0.216	0.611359	0.0109559
PSMD12	0.131639	2	1.52633	0.225018	0.973857	0.414026	0.199419	0.953506	0.094949
PDIA4	0.120367	2	1.52478	0.225351	0.973857	0.477093	0.194874	0.89832	0.468712
AK2	0.134552	2	1.52096	0.226176	0.973857	0.758835	0.704736	0.204033	0.637334
ERP29	0.14004	2	1.51879	0.226646	0.973857	0.954099	0.482391	0.254502	0.570222
VAMP1	0.444671	2	1.51223	0.228069	0.973857	0.548376	0.197005	0.832091	0.342541
CBR1	0.481825	2	1.5089	0.228797	0.973857	0.981402	0.314831	0.378363	0.0736121
MAPK1	0.172064	2	1.50815	0.22896	0.973857	0.226596	0.323286	0.873294	0.420909
ALDH9A1	0.116584	2	1.50663	0.229294	0.973857	0.287552	0.95235	0.274986	0.550734
HRAS	0.0914515	2	1.50633	0.229361	0.973857	0.663998	0.802665	0.199321	0.2619
ABAT	0.143546	2	1.50186	0.230342	0.973857	0.915375	0.26686	0.465491	0.120405
NDUFS5	0.383484	2	1.5016	0.2304	0.973857	0.735539	0.21645	0.647383	0.031969
MAG	1.11077	2	1.49485	0.23189	0.973857	0.960811	0.296612	0.41309	0.121525
TLN2	0.110529	2	1.49481	0.231898	0.973857	0.938786	0.51072	0.251538	0.330379
COPS6	0.0781775	2	1.4915	0.232634	0.973857	0.665996	0.209	0.720269	0.818098
GABRB2	0.222144	2	1.49124	0.232691	0.973857	0.996005	0.346991	0.350479	0.242545
CLTB	0.155706	2	1.48931	0.233122	0.973857	0.876191	0.589242	0.230938	0.152399
RPS2	0.270587	2	1.48834	0.233338	0.973857	0.204855	0.446277	0.697886	0.21386
NQO2	0.600008	2	1.48457	0.23418	0.973857	0.890786	0.573778	0.23596	0.0191723
DDT	0.697623	2	1.48282	0.234574	0.973857	0.257625	0.285255	0.946021	1.39e-06
YWHAH	0.149124	2	1.48195	0.234767	0.973857	0.203832	0.570362	0.558982	0.0934166
FDPS	0.109486	2	1.48101	0.23498	0.973857	0.874747	0.25427	0.514951	0.000497076
PLEC	0.230662	2	1.47746	0.23578	0.973857	0.40689	0.99623	0.224972	0.135026
CADM2	0.167976	2	1.47565	0.236186	0.973857	0.205642	0.582649	0.549666	0.125969
ZADH2	0.189233	2	1.46683	0.238304	0.973857	0.4604	0.974987	0.217627	0.0236813
VSNL1	1.10411	2	1.46159	0.239387	0.973857	0.211332	0.628096	0.513627	0.866181
OAT	0.468953	2	1.46149	0.23941	0.973857	0.612556	0.210239	0.784136	0.125736
RPL22	0.272736	2	1.46046	0.239645	0.973857	0.822846	0.656562	0.225245	0.630442
RAB5C	0.026378	2	1.45728	0.240375	0.973857	0.71603	0.766638	0.212505	0.383504
MINK1	0.268648	2	1.45409	0.241111	0.973857	0.791907	0.236457	0.607266	0.230221
ACTN2	0.384456	2	1.45034	0.241979	0.973857	0.888235	0.265617	0.510315	0.306701
OPA1	0.223875	2	1.44538	0.24313	0.973857	0.967617	0.313555	0.417289	0.0209035
MVD	0.129155	2	1.44474	0.243279	0.973857	0.292318	0.939856	0.299385	0.287645
RPS3	0.0617024	2	1.44276	0.24374	0.973857	0.215983	0.445025	0.721604	0.110673
PRKAR2B	0.284902	2	1.43751	0.244967	0.973857	0.973267	0.321081	0.410896	0.0375617
FTH1	0.524163	2	1.43688	0.245116	0.973857	0.957642	0.499674	0.274155	0.145912
PSMB1	0.195141	2	1.43592	0.245341	0.973857	0.213029	0.536456	0.614469	0.176702
SSB	0.282175	2	1.43196	0.246274	0.973857	0.415039	0.222899	0.971601	0.157715
LRPPRC	0.224128	2	1.43143	0.2464	0.973857	0.997124	0.365282	0.361707	0.0128412
DARS	0.0873191	2	1.43089	0.246526	0.973857	0.298559	0.94476	0.299858	0.0767363
PSMA2	0.268169	2	1.43066	0.246582	0.973857	0.991733	0.350045	0.378073	0.00187492
ALB	0.809886	2	1.42851	0.24709	0.973857	0.277836	0.289502	0.960459	0.0082396
DDIT4L	0.328218	2	1.42598	0.247688	0.973857	0.295353	0.938196	0.305594	0.107336
PSMA5	0.10812	2	1.42099	0.248876	0.973857	0.424505	0.22427	0.967373	0.00712051
TALDO1	0.278979	2	1.41989	0.249138	0.973857	0.760879	0.733303	0.224627	0.431772
SCARB2	0.21869	2	1.41892	0.24937	0.973857	0.68318	0.225525	0.727793	0.629237
HSP90AB1	0.0673496	2	1.41848	0.249475	0.973857	0.24617	0.346637	0.878119	0.118345
QARS	0.163627	2	1.41903	0.249575	0.973857	0.36124	0.997208	0.255471	0.0381661
ENO1	0.179331	2	1.4164	0.249973	0.973857	0.937261	0.296911	0.46557	0.241312
SPTAN1_Isoform3	0.414527	2	1.41356	0.250655	0.973857	0.999313	0.381551	0.355105	0.642307
GNG3	0.343443	2	1.41317	0.250861	0.973857	0.268894	0.881359	0.339377	0.449786
KIF21A	0.0645174	2	1.40854	0.251863	0.973857	0.498311	0.220171	0.911159	0.400932
BASP1	0.271372	2	1.40554	0.252587	0.973857	0.987613	0.452134	0.308325	0.989569
FABP3	0.332343	2	1.4054	0.252621	0.973857	0.814189	0.68267	0.235216	0.0712817
MYO1D	0.712123	2	1.40431	0.253	0.973857	0.984713	0.45848	0.304284	0.565839
[truncated: 1,621 more rows]

## Sheet: S6_GSEA_Proteins_TMEM106B
	ID	Description	setSize	enrichmentScore	NES	pvalue	p.adjust	qvalues	rank	leading_edge	core_enrichment
[truncated: 96 more rows]

[truncated: 7 more sheets: S7_APOE_ANOVA Indv Lipids, S8_APOE_ANOVA Total Lipids, S9_rs1990622_ANOVA_all samples, S10_rs1990622_ANOVA_APOE3_only, S11_TMEM106BSNP_ANOVA_Totals_e3, S12_TMEM106BvsLipids_Corr, S13_AgevsLipids_Corr]
